# Supplementary material for: Cost-Effectiveness of Coal Workers' Pneumoconiosis Prevention Based on Its Predicted Incidence within the Datong Coal Mine Group in China
Source: PLoS One. 2015 Jun 22;10(6):e0130958. doi: 10.1371/journal.pone.0130958 (PMC4476760; doi:10.1371/journal.pone.0130958)
Supplement: S2 File — (XLS) [file pone.0130958.s003.xls]

## Sheet: non pneumoconiosis
Serial number	sex	age	life expectancy	observation year	data collection time	birth	first dust exposure time	first dust exposure age	duration of exposure	group of first dust exposure	cumulative dust exposure by the end of 2011	occupational category	terminate of dust exposure	time from 2011 to his retirement	cumulative dust exposure from 2011 to his retirement with the dust concentration in 2011	total CDE with the dust concentration in 2011 and before	cumulative dust exposure from 2011 to his retirement with the 20% dust concentration in 2011	total CDE with the 20% dust concentration in 2011 and before
1	1	59	24.4	42	2011-12-31	1953-02-01	1970-01-05	16.9	40.4	1	8177.77	1	2010-05-07	1	31.6	8209.37	6.32	8184.09
2	1	59.6	24.4	42	2011-12-31	1952-06-15	1970-01-01	17.6	40.4	1	8182.79	1	2010-06-01	0.4	12.64	8195.43	2.53	8185.32
3	1	62	20.3	41	2011-12-31	1950-01-05	1970-11-04	20.8	40	1	8155.16	1	2010-11-01	-2	0	8155.16	0	8155.16
4	1	58.7	24.4	42	2011-12-31	1953-04-19	1970-03-15	16.9	38	1	8014.36	1	2008-03-15	1.3	41.08	8055.44	8.22	8022.58
5	1	58.8	24.4	42	2011-12-31	1953-03-21	1970-06-14	17.2	38	1	8014.36	1	2008-06-14	1.2	37.92	8052.28	7.58	8021.94
6	1	59	24.4	42	2011-12-31	1953-01-08	1970-03-15	17.2	38	1	8014.36	1	2008-03-15	1	31.6	8045.96	6.32	8020.68
7	1	60.3	20.3	41	2011-12-31	1951-09-21	1970-10-01	19	38	1	8014.36	1	2008-10-01	-0.3	0	8014.36	0	8014.36
8	1	59.3	24.4	41	2011-12-31	1952-10-05	1970-12-01	18.2	37	1	7931.16	1	2007-11-30	0.7	22.12	7953.28	4.42	7935.58
9	1	59.6	24.4	41	2011-12-31	1952-06-09	1970-12-17	18.5	36.3	1	7829.84	1	2007-03-17	0.4	12.64	7842.48	2.53	7832.37
10	1	59.7	24.4	42	2011-12-31	1952-04-29	1970-01-24	17.8	37.4	1	7967.77	1	2007-06-24	0.3	9.48	7977.25	1.9	7969.67
11	1	63.3	20.3	41	2011-12-31	1948-09-14	1970-12-01	22.2	36.1	1	7807.63	1	2007-01-01	-3.3	0	7807.63	0	7807.63
12	1	62.8	20.3	41	2011-12-31	1949-04-04	1970-10-01	21.5	34.1	1	7473.76	1	2004-10-27	-2.8	0	7473.76	0	7473.76
13	1	60.1	20.3	42	2011-12-31	1951-12-14	1970-06-01	18.5	36	1	7792.36	1	2006-05-31	-0.1	0	7792.36	0	7792.36
14	1	60.2	20.3	42	2011-12-31	1951-11-13	1970-06-01	18.6	36	1	7792.36	1	2006-06-01	-0.2	0	7792.36	0	7792.36
15	1	55.3	24.4	39	2011-12-31	1956-10-05	1972-12-01	16.2	38	1	7830.36	1	2010-11-30	4.7	148.52	7978.88	29.7	7860.06
16	1	60.7	20.3	42	2011-12-31	1951-05-18	1970-01-22	18.7	36.1	1	7807.63	1	2006-02-19	-0.7	0	7807.63	0	7807.63
17	1	60.8	20.3	41	2011-12-31	1951-03-29	1970-12-01	19.7	35	1	7312.76	1	2005-11-28	-0.8	0	7312.76	0	7312.76
18	1	61.5	20.3	41	2011-12-31	1950-07-18	1970-07-20	20	35	1	7312.76	1	2005-07-20	-1.5	0	7312.76	0	7312.76
19	1	61.7	20.3	41	2011-12-31	1950-05-06	1970-12-01	20.6	35	1	7312.76	1	2005-11-27	-1.7	0	7312.76	0	7312.76
20	1	62.3	20.3	42	2011-12-31	1949-09-17	1970-07-01	20.8	35.1	1	7312.76	1	2005-07-30	-2.3	0	7312.76	0	7312.76
21	1	54.4	28.9	38	2011-12-31	1957-08-11	1973-12-01	16.3	37.3	1	7762.36	1	2011-03-01	5.6	176.96	7939.32	35.39	7797.75
22	1	55.1	24.4	38	2011-12-31	1956-11-29	1973-12-01	17	37.3	1	7762.36	1	2011-03-01	4.9	154.84	7917.2	30.97	7793.33
23	1	55.4	24.4	38	2011-12-31	1956-08-20	1973-12-01	17.3	37.1	1	7762.36	1	2011-01-01	4.6	145.36	7907.72	29.07	7791.43
24	1	55.5	24.4	38	2011-12-31	1956-07-14	1973-12-01	17.4	37.3	1	7762.36	1	2011-03-01	4.5	142.2	7904.56	28.44	7790.8
25	1	55.5	24.4	38	2011-12-31	1956-06-29	1973-12-01	17.4	37.4	1	7762.36	1	2011-05-01	4.5	142.2	7904.56	28.44	7790.8
26	1	55.7	24.4	39	2011-12-31	1956-05-05	1973-01-31	16.8	38	1	7762.36	1	2011-02-03	4.3	135.88	7898.24	27.18	7789.54
27	1	55.8	24.4	38	2011-12-31	1956-03-18	1973-12-01	17.7	37.3	1	7762.36	1	2011-03-01	4.2	132.72	7895.08	26.54	7788.9
28	1	56	24.4	39	2011-12-31	1956-01-25	1973-05-01	17.3	38.4	1	7762.36	1	2011-10-01	4	126.4	7888.76	25.28	7787.64
29	1	56.4	24.4	38	2011-12-31	1955-08-08	1973-10-01	18.2	38	1	7762.36	1	2011-09-28	3.6	113.76	7876.12	22.75	7785.11
30	1	58.6	24.4	38	2011-12-31	1953-06-01	1973-12-01	20.5	37.4	1	7762.36	1	2011-04-01	1.4	44.24	7806.6	8.85	7771.21
31	1	54.8	28.9	38	2011-12-31	1957-04-10	1973-12-01	16.7	36.3	1	7730.76	1	2010-03-01	5.2	164.32	7895.08	32.86	7763.62
32	1	55	28.9	39	2011-12-31	1957-02-01	1973-05-01	16.3	37	1	7730.76	1	2010-04-30	5	158	7888.76	31.6	7762.36
33	1	55.2	24.4	38	2011-12-31	1956-11-01	1973-12-01	17.1	37	1	7730.76	1	2010-12-01	4.8	151.68	7882.44	30.34	7761.1
34	1	55.3	24.4	38	2011-12-31	1956-09-13	1973-08-01	16.9	37.2	1	7730.76	1	2010-10-01	4.7	148.52	7879.28	29.7	7760.46
35	1	55.9	24.4	38	2011-12-31	1956-02-29	1973-12-01	17.8	37	1	7730.76	1	2010-12-07	4.1	129.56	7860.32	25.91	7756.67
36	1	56	24.4	38	2011-12-31	1956-01-11	1973-12-01	17.9	37	1	7730.76	1	2010-12-01	4	126.4	7857.16	25.28	7756.04
37	1	56.2	24.4	38	2011-12-31	1955-10-27	1973-10-07	18	37	1	7730.76	1	2010-10-04	3.8	120.08	7850.84	24.02	7754.78
38	1	56.3	24.4	38	2011-12-31	1955-10-08	1973-12-01	18.2	37	1	7730.76	1	2010-11-30	3.7	116.92	7847.68	23.38	7754.14
39	1	56.3	24.4	39	2011-12-31	1955-09-18	1973-07-07	17.8	37	1	7730.76	1	2010-07-07	3.7	116.92	7847.68	23.38	7754.14
40	1	57.5	24.4	39	2011-12-31	1954-07-20	1973-01-03	18.5	37.4	1	7730.76	1	2010-06-01	2.5	79	7809.76	15.8	7746.56
41	1	58.2	24.4	38	2011-12-31	1953-11-12	1973-12-01	20.1	36.5	1	7730.76	1	2010-05-10	1.8	56.88	7787.64	11.38	7742.14
42	1	58.5	24.4	38	2011-12-31	1953-07-14	1973-11-01	20.3	36.4	1	7730.76	1	2010-03-01	1.5	47.4	7778.16	9.48	7740.24
43	1	56.9	24.4	38	2011-12-31	1955-02-08	1973-09-07	18.6	36	1	7667.96	1	2009-09-07	3.1	97.96	7765.92	19.59	7687.55
44	1	59.4	24.4	41	2011-12-31	1952-08-09	1970-12-01	18.3	34.1	1	7637.56	1	2004-12-31	0.6	18.96	7656.52	3.79	7641.35
45	1	59.5	24.4	41	2011-12-31	1952-07-12	1970-12-01	18.4	34.1	1	7637.56	1	2004-12-31	0.5	15.8	7653.36	3.16	7640.72
46	1	60.9	20.3	41	2011-12-31	1951-02-05	1970-12-15	19.9	34	1	7637.56	1	2004-12-15	-0.9	0	7637.56	0	7637.56
47	1	61.3	20.3	42	2011-12-31	1950-09-13	1970-01-01	19.3	35	1	7637.56	1	2004-12-31	-1.3	0	7637.56	0	7637.56
48	1	62.1	20.3	41	2011-12-31	1949-12-04	1970-12-01	21	34	1	7637.56	1	2004-11-27	-2.1	0	7637.56	0	7637.56
49	1	62.7	20.3	41	2011-12-31	1949-05-02	1970-12-01	21.6	34	1	7637.56	1	2004-11-27	-2.7	0	7637.56	0	7637.56
50	1	57.5	24.4	40	2011-12-31	1954-07-22	1972-05-01	17.8	34.1	1	7606.36	1	2006-06-01	2.5	79	7685.36	15.8	7622.16
51	1	54.3	28.9	39	2011-12-31	1957-09-20	1973-05-01	15.6	35.1	1	7602.36	1	2008-05-30	5.7	180.12	7782.48	36.02	7638.38
52	1	53.7	28.9	37	2011-12-31	1958-05-18	1974-11-01	16.5	37	1	7599.96	1	2011-10-31	6.3	199.08	7799.04	39.82	7639.78
53	1	54.6	28.9	38	2011-12-31	1957-06-27	1973-12-31	16.7	38	1	7599.96	1	2011-12-31	5.4	170.64	7770.6	34.13	7634.09
54	1	54.6	28.9	38	2011-12-31	1957-06-21	1974-01-01	16.5	37.2	1	7599.96	1	2011-03-01	5.4	170.64	7770.6	34.13	7634.09
55	1	54.8	28.9	38	2011-12-31	1957-03-17	1974-01-01	16.8	38	1	7599.96	1	2011-12-31	5.2	164.32	7764.28	32.86	7632.82
56	1	54.9	28.9	38	2011-12-31	1957-02-21	1974-01-01	17	38	1	7599.96	1	2011-12-31	5.1	161.16	7761.12	32.23	7632.19
57	1	55.1	24.4	38	2011-12-31	1956-11-23	1974-01-01	17.3	38	1	7599.96	1	2011-12-31	4.9	154.84	7754.8	30.97	7630.93
58	1	55.4	24.4	38	2011-12-31	1956-08-04	1974-01-01	17.7	38	1	7599.96	1	2011-12-31	4.6	145.36	7745.32	29.07	7629.03
59	1	55.5	24.4	38	2011-12-31	1956-08-01	1974-01-01	17.4	37	1	7599.96	1	2011-01-04	4.5	142.2	7742.16	28.44	7628.4
60	1	55.5	24.4	38	2011-12-31	1956-07-15	1974-01-01	17.5	37.2	1	7599.96	1	2011-03-01	4.5	142.2	7742.16	28.44	7628.4
61	1	55.6	24.4	38	2011-12-31	1956-06-14	1974-02-01	17.7	37.1	1	7599.96	1	2011-03-01	4.4	139.04	7739	27.81	7627.77
62	1	55.9	24.4	38	2011-12-31	1956-02-26	1974-01-01	17.9	37	1	7599.96	1	2011-01-01	4.1	129.56	7729.52	25.91	7625.87
63	1	55.9	24.4	38	2011-12-31	1956-02-14	1974-07-01	18.4	37.3	1	7599.96	1	2011-10-01	4.1	129.56	7729.52	25.91	7625.87
64	1	56	24.4	37	2011-12-31	1956-02-01	1974-11-01	18.8	37	1	7599.96	1	2011-10-31	4	126.4	7726.36	25.28	7625.24
65	1	56	24.4	38	2011-12-31	1956-01-04	1974-01-01	18	38	1	7599.96	1	2011-12-31	4	126.4	7726.36	25.28	7625.24
66	1	56.6	24.4	38	2011-12-31	1955-06-10	1974-01-10	18.6	37.3	1	7599.96	1	2011-04-01	3.4	107.44	7707.4	21.49	7621.45
67	1	56.9	24.4	38	2011-12-31	1955-03-05	1974-01-01	18.8	38	1	7599.96	1	2011-12-31	3.1	97.96	7697.92	19.59	7619.55
68	1	58	24.4	37	2011-12-31	1954-01-01	1974-10-01	20.8	37	1	7599.96	1	2011-10-01	2	63.2	7663.16	12.64	7612.6
69	1	59.7	24.4	38	2011-12-31	1952-04-26	1974-01-05	21.7	37	1	7599.96	1	2011-01-04	0.3	9.48	7609.44	1.9	7601.86
70	1	53.6	28.9	38	2011-12-31	1958-06-10	1974-02-01	15.7	36.4	1	7568.36	1	2010-07-01	6.4	202.24	7770.6	40.45	7608.81
71	1	54.4	28.9	38	2011-12-31	1957-09-05	1974-03-01	16.5	36.4	1	7568.36	1	2010-07-01	5.6	176.96	7745.32	35.39	7603.75
72	1	54.9	28.9	38	2011-12-31	1957-03-08	1974-01-01	16.8	37.1	1	7568.36	1	2011-01-29	5.1	161.16	7729.52	32.23	7600.59
73	1	56.3	24.4	38	2011-12-31	1955-09-26	1974-01-01	18.3	37.1	1	7568.36	1	2011-01-29	3.7	116.92	7685.28	23.38	7591.74
74	1	56.5	24.4	38	2011-12-31	1955-08-04	1974-07-02	18.9	36	1	7568.36	1	2010-07-02	3.5	110.6	7678.96	22.12	7590.48
75	1	56.5	24.4	37	2011-12-31	1955-07-22	1974-12-21	19.4	36	1	7568.36	1	2010-12-28	3.5	110.6	7678.96	22.12	7590.48
76	1	56.8	24.4	38	2011-12-31	1955-04-15	1974-03-01	18.9	37.1	1	7568.36	1	2011-03-31	3.2	101.12	7669.48	20.22	7588.58
77	1	56.9	24.4	38	2011-12-31	1955-02-25	1974-01-10	18.9	36.3	1	7568.36	1	2010-04-30	3.1	97.96	7666.32	19.59	7587.95
78	1	63.1	20.3	40	2011-12-31	1948-12-24	1972-01-01	23	29.1	1	7519.6	1	2001-01-29	-3.1	0	7519.6	0	7519.6
79	1	54	28.9	36	2011-12-31	1958-01-18	1975-10-01	17.7	36.3	1	7501.24	1	2011-12-31	6	189.6	7690.84	37.92	7539.16
80	1	54.7	28.9	37	2011-12-31	1957-05-15	1974-12-12	18.1	37.1	1	7501.24	1	2011-12-29	5.3	167.48	7668.72	33.5	7534.74
81	1	54.7	28.9	37	2011-12-31	1957-05-14	1974-12-12	18.1	37.1	1	7501.24	1	2011-12-29	5.3	167.48	7668.72	33.5	7534.74
82	1	55.3	24.4	37	2011-12-31	1956-10-13	1974-12-12	18.7	37.1	1	7501.24	1	2011-12-29	4.7	148.52	7649.76	29.7	7530.94
83	1	55.6	24.4	36	2011-12-31	1956-06-04	1975-10-08	19.4	36.3	1	7501.24	1	2011-12-31	4.4	139.04	7640.28	27.81	7529.05
84	1	60.6	20.3	41	2011-12-31	1951-06-08	1971-02-01	19.7	34	1	7475.16	1	2005-01-29	-0.6	0	7475.16	0	7475.16
85	1	63.1	20.3	41	2011-12-31	1948-12-02	1970-09-01	21.8	33.1	1	7455.56	1	2003-09-29	-3.1	0	7455.56	0	7455.56
86	1	64.3	20.3	42	2011-12-31	1947-10-04	1970-01-01	22.3	33.1	1	7455.56	1	2003-02-01	-4.3	0	7455.56	0	7455.56
87	1	51.4	28.9	36	2011-12-31	1960-08-29	1975-10-01	15.1	36	1	7437.56	1	2011-10-01	8.6	271.76	7709.32	54.35	7491.91
88	1	52.3	28.9	36	2011-12-31	1959-09-28	1975-10-01	16	36	1	7437.56	1	2011-10-01	7.7	243.32	7680.88	48.66	7486.22
89	1	53	28.9	37	2011-12-31	1958-12-28	1975-03-01	16.2	36.4	1	7437.56	1	2011-08-01	7	221.2	7658.76	44.24	7481.8
90	1	53.1	28.9	37	2011-12-31	1958-12-21	1975-05-01	16.4	36.3	1	7437.56	1	2011-08-01	6.9	218.04	7655.6	43.61	7481.17
91	1	53.1	28.9	36	2011-12-31	1958-12-18	1975-10-01	16.8	36	1	7437.56	1	2011-10-01	6.9	218.04	7655.6	43.61	7481.17
92	1	53.3	28.9	37	2011-12-31	1958-10-10	1975-06-01	16.7	36.2	1	7437.56	1	2011-08-01	6.7	211.72	7649.28	42.34	7479.9
93	1	53.3	28.9	37	2011-12-31	1958-09-28	1975-03-01	16.4	36.4	1	7437.56	1	2011-08-01	6.7	211.72	7649.28	42.34	7479.9
94	1	53.9	28.9	36	2011-12-31	1958-02-04	1975-10-01	17.7	35.4	1	7437.56	1	2011-03-01	6.1	192.76	7630.32	38.55	7476.11
95	1	54.2	28.9	36	2011-12-31	1957-10-24	1975-10-01	18	36	1	7437.56	1	2011-09-28	5.8	183.28	7620.84	36.66	7474.22
96	1	54.6	28.9	37	2011-12-31	1957-06-11	1975-06-10	18	36	1	7437.56	1	2011-06-01	5.4	170.64	7608.2	34.13	7471.69
97	1	54.7	28.9	37	2011-12-31	1957-05-09	1975-05-10	18	36.1	1	7437.56	1	2011-06-01	5.3	167.48	7605.04	33.5	7471.06
98	1	54.8	28.9	37	2011-12-31	1957-04-08	1975-05-10	18.1	36.1	1	7437.56	1	2011-06-01	5.2	164.32	7601.88	32.86	7470.42
99	1	54.8	28.9	37	2011-12-31	1957-03-24	1975-06-10	18.2	36	1	7437.56	1	2011-06-01	5.2	164.32	7601.88	32.86	7470.42
100	1	54.9	28.9	37	2011-12-31	1957-03-08	1975-03-10	18	36.3	1	7437.56	1	2011-06-01	5.1	161.16	7598.72	32.23	7469.79
101	1	54.9	28.9	37	2011-12-31	1957-02-27	1975-06-10	18.3	36	1	7437.56	1	2011-05-31	5.1	161.16	7598.72	32.23	7469.79
102	1	54.9	28.9	37	2011-12-31	1957-02-20	1975-03-10	18.1	36.3	1	7437.56	1	2011-06-01	5.1	161.16	7598.72	32.23	7469.79
103	1	54.9	28.9	37	2011-12-31	1957-02-07	1975-03-10	18.1	36.3	1	7437.56	1	2011-06-01	5.1	161.16	7598.72	32.23	7469.79
104	1	55	24.4	37	2011-12-31	1957-01-01	1975-06-10	18.5	36	1	7437.56	1	2011-05-31	5	158	7595.56	31.6	7469.16
105	1	55.1	24.4	37	2011-12-31	1956-12-05	1975-06-10	18.5	36	1	7437.56	1	2011-06-01	4.9	154.84	7592.4	30.97	7468.53
106	1	55.1	24.4	37	2011-12-31	1956-12-03	1975-06-10	18.5	36	1	7437.56	1	2011-06-01	4.9	154.84	7592.4	30.97	7468.53
107	1	55.2	24.4	37	2011-12-31	1956-11-21	1975-06-10	18.6	36	1	7437.56	1	2011-06-01	4.8	151.68	7589.24	30.34	7467.9
108	1	55.2	24.4	37	2011-12-31	1956-11-15	1975-06-10	18.6	36	1	7437.56	1	2011-05-31	4.8	151.68	7589.24	30.34	7467.9
109	1	55.2	24.4	36	2011-12-31	1956-11-05	1975-09-10	18.9	36	1	7437.56	1	2011-09-01	4.8	151.68	7589.24	30.34	7467.9
110	1	55.2	24.4	37	2011-12-31	1956-11-03	1975-06-10	18.6	36	1	7437.56	1	2011-05-31	4.8	151.68	7589.24	30.34	7467.9
111	1	55.2	24.4	37	2011-12-31	1956-10-21	1975-06-10	18.7	36	1	7437.56	1	2011-05-31	4.8	151.68	7589.24	30.34	7467.9
112	1	55.3	24.4	37	2011-12-31	1956-10-10	1975-06-10	18.7	36	1	7437.56	1	2011-05-31	4.7	148.52	7586.08	29.7	7467.26
113	1	55.3	24.4	37	2011-12-31	1956-10-05	1975-04-10	18.5	36	1	7437.56	1	2011-04-01	4.7	148.52	7586.08	29.7	7467.26
114	1	55.4	24.4	37	2011-12-31	1956-09-08	1975-03-10	18.5	36.3	1	7437.56	1	2011-06-01	4.6	145.36	7582.92	29.07	7466.63
115	1	55.6	24.4	36	2011-12-31	1956-06-25	1975-10-01	19.3	35.3	1	7437.56	1	2011-01-04	4.4	139.04	7576.6	27.81	7465.37
116	1	55.7	24.4	37	2011-12-31	1956-04-29	1975-03-10	18.9	36.3	1	7437.56	1	2011-06-01	4.3	135.88	7573.44	27.18	7464.74
117	1	55.7	24.4	37	2011-12-31	1956-04-20	1975-03-01	18.9	36	1	7437.56	1	2011-03-02	4.3	135.88	7573.44	27.18	7464.74
118	1	55.8	24.4	37	2011-12-31	1956-04-14	1975-05-10	19.1	36.1	1	7437.56	1	2011-06-01	4.2	132.72	7570.28	26.54	7464.1
119	1	55.8	24.4	37	2011-12-31	1956-04-01	1975-06-10	19.2	36	1	7437.56	1	2011-05-31	4.2	132.72	7570.28	26.54	7464.1
120	1	55.8	24.4	37	2011-12-31	1956-03-28	1975-06-10	19.2	36	1	7437.56	1	2011-05-31	4.2	132.72	7570.28	26.54	7464.1
121	1	55.8	24.4	37	2011-12-31	1956-03-20	1975-01-01	18.8	36	1	7437.56	1	2011-01-04	4.2	132.72	7570.28	26.54	7464.1
122	1	55.9	24.4	37	2011-12-31	1956-03-10	1975-01-07	18.8	36.2	1	7437.56	1	2011-03-01	4.1	129.56	7567.12	25.91	7463.47
123	1	56	24.4	37	2011-12-31	1956-01-05	1975-06-10	19.4	36	1	7437.56	1	2011-05-31	4	126.4	7563.96	25.28	7462.84
124	1	56	24.4	37	2011-12-31	1956-01-02	1975-03-10	19.2	36.3	1	7437.56	1	2011-06-01	4	126.4	7563.96	25.28	7462.84
125	1	58.1	24.4	36	2011-12-31	1953-11-24	1975-09-01	21.8	36.1	1	7437.56	1	2011-09-29	1.9	60.04	7497.6	12.01	7449.57
126	1	59.3	24.4	37	2011-12-31	1952-09-14	1975-06-16	22.8	36.1	1	7437.56	1	2011-06-29	0.7	22.12	7459.68	4.42	7441.98
127	1	61.3	20.3	37	2011-12-31	1950-09-20	1974-12-31	24.5	37	1	7437.56	1	2011-12-31	-1.3	0	7437.56	0	7437.56
128	1	66.9	16.5	36	2011-12-31	1945-03-12	1975-10-01	30.6	36	1	7437.56	1	2011-09-30	-6.9	0	7437.56	0	7437.56
129	1	51.5	28.9	36	2011-12-31	1960-07-22	1975-10-01	15.2	35	1	7405.96	1	2010-10-07	8.5	268.6	7674.56	53.72	7459.68
130	1	52.7	28.9	37	2011-12-31	1959-04-17	1975-06-29	16.2	35	1	7405.96	1	2010-06-29	7.3	230.68	7636.64	46.14	7452.1
131	1	53.3	28.9	36	2011-12-31	1958-09-25	1975-12-01	17.2	35	1	7405.96	1	2010-12-07	6.7	211.72	7617.68	42.34	7448.3
132	1	53.4	28.9	36	2011-12-31	1958-09-04	1975-10-01	17.1	35.2	1	7405.96	1	2010-12-01	6.6	208.56	7614.52	41.71	7447.67
133	1	53.4	28.9	36	2011-12-31	1958-08-05	1975-10-01	17.2	34.4	1	7405.96	1	2010-03-01	6.6	208.56	7614.52	41.71	7447.67
134	1	53.6	28.9	37	2011-12-31	1958-06-05	1975-01-01	16.6	35.4	1	7405.96	1	2010-06-01	6.4	202.24	7608.2	40.45	7446.41
135	1	54	28.9	37	2011-12-31	1958-01-20	1975-01-01	17	35.4	1	7405.96	1	2010-06-01	6	189.6	7595.56	37.92	7443.88
136	1	54	28.9	37	2011-12-31	1958-01-04	1975-01-01	17	35.4	1	7405.96	1	2010-06-01	6	189.6	7595.56	37.92	7443.88
137	1	54.1	28.9	36	2011-12-31	1957-12-12	1975-10-01	17.8	35	1	7405.96	1	2010-10-01	5.9	186.44	7592.4	37.29	7443.25
138	1	54.1	28.9	36	2011-12-31	1957-12-10	1975-10-01	17.8	34.4	1	7405.96	1	2010-03-01	5.9	186.44	7592.4	37.29	7443.25
139	1	54.4	28.9	36	2011-12-31	1957-08-17	1975-10-01	18.1	34.4	1	7405.96	1	2010-03-01	5.6	176.96	7582.92	35.39	7441.35
140	1	54.7	28.9	37	2011-12-31	1957-05-20	1975-06-01	18	35.1	1	7405.96	1	2010-06-09	5.3	167.48	7573.44	33.5	7439.46
141	1	54.7	28.9	37	2011-12-31	1957-05-19	1975-05-01	18	35	1	7405.96	1	2010-04-30	5.3	167.48	7573.44	33.5	7439.46
142	1	54.9	28.9	37	2011-12-31	1957-02-13	1975-01-01	17.9	35.3	1	7405.96	1	2010-04-01	5.1	161.16	7567.12	32.23	7438.19
143	1	55	24.4	36	2011-12-31	1957-01-12	1975-10-01	18.7	35	1	7405.96	1	2010-10-07	5	158	7563.96	31.6	7437.56
144	1	55.8	24.4	36	2011-12-31	1956-03-21	1975-12-01	19.7	34.5	1	7405.96	1	2010-05-10	4.2	132.72	7538.68	26.54	7432.5
145	1	56	24.4	36	2011-12-31	1956-01-20	1975-10-01	19.7	35	1	7405.96	1	2010-10-07	4	126.4	7532.36	25.28	7431.24
146	1	56.1	24.4	37	2011-12-31	1955-11-29	1975-01-04	19.1	36.1	1	7405.96	1	2011-01-29	3.9	123.24	7529.2	24.65	7430.61
147	1	57.4	24.4	36	2011-12-31	1954-08-21	1975-11-05	21.2	34.4	1	7405.96	1	2010-04-01	2.6	82.16	7488.12	16.43	7422.39
148	1	59.1	24.4	37	2011-12-31	1952-12-09	1974-11-28	22	33.1	1	7364.76	1	2007-12-24	0.9	28.44	7393.2	5.69	7370.45
149	1	59.6	24.4	38	2011-12-31	1952-05-31	1974-04-01	21.9	33.4	1	7364.76	1	2007-08-16	0.4	12.64	7377.4	2.53	7367.29
150	1	59.9	24.4	38	2011-12-31	1952-02-13	1974-02-16	22	33	1	7364.76	1	2007-02-15	0.1	3.16	7367.92	0.63	7365.39
151	1	54.3	28.9	36	2011-12-31	1957-10-13	1975-12-25	18.2	31	1	7347.52	1	2006-12-21	5.7	180.12	7527.64	36.02	7383.54
152	1	55.7	24.4	36	2011-12-31	1956-05-08	1976-04-01	19.9	35.2	1	7343.92	1	2011-06-01	4.3	135.88	7479.8	27.18	7371.1
153	1	57.8	24.4	36	2011-12-31	1954-03-26	1975-10-24	21.6	34.1	1	7343.16	1	2009-11-21	2.2	69.52	7412.68	13.9	7357.06
154	1	52.2	28.9	36	2011-12-31	1959-10-21	1976-01-03	16.7	36	1	7313.2	1	2011-12-29	7.8	246.48	7559.68	49.3	7362.5
155	1	52.6	28.9	35	2011-12-31	1959-06-02	1975-12-05	17.2	36.1	1	7313.2	1	2011-12-31	7.4	233.84	7547.04	46.77	7359.97
156	1	59.5	24.4	39	2011-12-31	1952-07-28	1972-12-01	20.4	32	1	7312.76	1	2004-11-28	0.5	15.8	7328.56	3.16	7315.92
157	1	52.6	28.9	36	2011-12-31	1959-06-10	1976-01-01	16.7	36	1	7312.32	1	2011-12-31	7.4	233.84	7546.16	46.77	7359.09
158	1	52.6	28.9	36	2011-12-31	1959-05-29	1976-07-01	17.1	35.3	1	7312.32	1	2011-10-01	7.4	233.84	7546.16	46.77	7359.09
159	1	53.2	28.9	36	2011-12-31	1958-11-05	1976-07-01	17.7	35.3	1	7312.32	1	2011-10-01	6.8	214.88	7527.2	42.98	7355.3
160	1	54.8	28.9	35	2011-12-31	1957-04-06	1976-09-01	19.4	35.1	1	7312.32	1	2011-10-01	5.2	164.32	7476.64	32.86	7345.18
161	1	55.2	24.4	36	2011-12-31	1956-11-15	1976-05-01	19.5	35	1	7312.32	1	2011-05-07	4.8	151.68	7464	30.34	7342.66
162	1	58.6	24.4	40	2011-12-31	1953-05-26	1971-09-01	18.3	32.2	1	7293.16	1	2003-11-01	1.4	44.24	7337.4	8.85	7302.01
163	1	61.1	20.3	41	2011-12-31	1950-12-01	1971-01-01	20.1	32	1	7293.16	1	2003-01-01	-1.1	0	7293.16	0	7293.16
164	1	53	28.9	36	2011-12-31	1959-01-08	1975-10-01	16.7	33.1	1	7277.56	1	2008-10-29	7	221.2	7498.76	44.24	7321.8
165	1	54.4	28.9	37	2011-12-31	1957-09-04	1975-07-01	17.8	33.2	1	7277.56	1	2008-09-01	5.6	176.96	7454.52	35.39	7312.95
166	1	66.8	16.5	42	2011-12-31	1945-04-09	1970-01-01	24.8	33	1	7270.24	1	2002-12-31	-6.8	0	7270.24	0	7270.24
167	1	52.8	28.9	36	2011-12-31	1959-03-28	1976-03-01	16.9	35	1	7249.52	1	2011-03-02	7.2	227.52	7477.04	45.5	7295.02
168	1	61.7	20.3	36	2011-12-31	1950-05-02	1976-03-23	25.9	35.2	1	7249.52	1	2011-06-01	-1.7	0	7249.52	0	7249.52
169	1	43.5	38	23	2011-12-31	1968-07-10	1988-12-01	20.4	23.1	2	7237.36	1	2011-12-31	16.5	521.4	7758.76	104.28	7341.64
170	1	62.5	20.3	41	2011-12-31	1949-07-02	1970-12-01	21.4	31	1	7224.76	1	2001-11-28	-2.5	0	7224.76	0	7224.76
171	1	52.3	28.9	35	2011-12-31	1959-10-10	1976-10-01	17	35.1	1	7219.8	1	2011-10-29	7.7	243.32	7463.12	48.66	7268.46
172	1	52.5	28.9	36	2011-12-31	1959-07-20	1976-05-01	16.8	35.4	1	7219.8	1	2011-10-01	7.5	237	7456.8	47.4	7267.2
173	1	52.4	28.9	36	2011-12-31	1959-08-20	1976-04-01	16.6	34.1	1	7217.92	1	2010-05-10	7.6	240.16	7458.08	48.03	7265.95
174	1	52.5	28.9	35	2011-12-31	1959-07-24	1976-08-01	17	34.2	1	7217.92	1	2010-10-01	7.5	237	7454.92	47.4	7265.32
175	1	52.5	28.9	35	2011-12-31	1959-06-29	1976-12-01	17.4	33.3	1	7217.92	1	2010-03-01	7.5	237	7454.92	47.4	7265.32
176	1	53.2	28.9	35	2011-12-31	1958-10-16	1976-12-12	18.2	33.4	1	7217.92	1	2010-05-01	6.8	214.88	7432.8	42.98	7260.9
177	1	53.5	28.9	35	2011-12-31	1958-07-07	1976-08-01	18.1	34.2	1	7217.92	1	2010-10-01	6.5	205.4	7423.32	41.08	7259
178	1	53.8	28.9	36	2011-12-31	1958-03-18	1976-03-06	18	34.2	1	7217.92	1	2010-05-06	6.2	195.92	7413.84	39.18	7257.1
179	1	53.9	28.9	35	2011-12-31	1958-03-01	1976-11-01	18.7	33.4	1	7217.92	1	2010-03-01	6.1	192.76	7410.68	38.55	7256.47
180	1	54.5	28.9	36	2011-12-31	1957-07-31	1976-04-01	18.7	35	1	7217.92	1	2011-03-30	5.5	173.8	7391.72	34.76	7252.68
181	1	54.7	28.9	36	2011-12-31	1957-04-18	1976-01-04	18.7	35.1	1	7217.92	1	2011-01-29	5.3	167.48	7385.4	33.5	7251.42
182	1	54.8	28.9	35	2011-12-31	1957-03-21	1976-11-03	19.6	34	1	7217.92	1	2010-11-06	5.2	164.32	7382.24	32.86	7250.78
183	1	55.1	24.4	35	2011-12-31	1956-12-17	1976-12-28	20	33.5	1	7217.92	1	2010-06-01	4.9	154.84	7372.76	30.97	7248.89
184	1	55.3	24.4	35	2011-12-31	1956-10-05	1976-08-01	19.8	34.1	1	7217.92	1	2010-08-20	4.7	148.52	7366.44	29.7	7247.62
185	1	55.6	24.4	36	2011-12-31	1956-06-28	1976-06-26	20	34.5	1	7217.92	1	2010-12-01	4.4	139.04	7356.96	27.81	7245.73
186	1	55.8	24.4	35	2011-12-31	1956-03-21	1976-09-01	20.5	34	1	7217.92	1	2010-09-01	4.2	132.72	7350.64	26.54	7244.46
187	1	55.9	24.4	36	2011-12-31	1956-02-11	1976-04-01	20.2	35	1	7217.92	1	2011-03-30	4.1	129.56	7347.48	25.91	7243.83
188	1	55.9	24.4	36	2011-12-31	1956-02-04	1976-01-01	19.9	34.4	1	7217.92	1	2010-06-01	4.1	129.56	7347.48	25.91	7243.83
189	1	56.2	24.4	36	2011-12-31	1955-11-01	1976-03-01	20.4	35.1	1	7217.92	1	2011-03-31	3.8	120.08	7338	24.02	7241.94
190	1	56.3	24.4	36	2011-12-31	1955-10-11	1976-05-01	20.6	34	1	7217.92	1	2010-04-30	3.7	116.92	7334.84	23.38	7241.3
191	1	56.4	24.4	35	2011-12-31	1955-09-01	1976-08-06	21	34	1	7217.92	1	2010-07-31	3.6	113.76	7331.68	22.75	7240.67
192	1	56.5	24.4	35	2011-12-31	1955-07-19	1976-12-02	21.4	34	1	7217.92	1	2010-11-30	3.5	110.6	7328.52	22.12	7240.04
193	1	56.9	24.4	36	2011-12-31	1955-03-01	1976-03-01	21	34.4	1	7217.92	1	2010-08-01	3.1	97.96	7315.88	19.59	7237.51
194	1	57	24.4	36	2011-12-31	1955-01-27	1976-04-01	21.2	34	1	7217.92	1	2010-03-31	3	94.8	7312.72	18.96	7236.88
195	1	58.1	24.4	36	2011-12-31	1953-12-06	1976-07-07	22.6	34	1	7217.92	1	2010-07-09	1.9	60.04	7277.96	12.01	7229.93
196	1	62.6	20.3	36	2011-12-31	1949-06-09	1975-10-01	26.3	31.4	1	7202.36	1	2007-01-30	-2.6	0	7202.36	0	7202.36
197	1	53.4	28.9	34	2011-12-31	1958-08-09	1978-01-02	19.6	34	1	7167.04	1	2011-12-31	6.6	208.56	7375.6	41.71	7208.75
198	1	57.8	24.4	35	2011-12-31	1954-03-27	1976-09-01	22.5	33.1	1	7155.12	1	2009-10-05	2.2	69.52	7224.64	13.9	7169.02
199	1	59.3	24.4	36	2011-12-31	1952-09-28	1976-03-01	23.4	34	1	7155.12	1	2010-02-28	0.7	22.12	7177.24	4.42	7159.54
200	1	57.7	24.4	39	2011-12-31	1954-05-22	1973-01-01	18.6	32	1	7150.36	1	2004-12-31	2.3	72.68	7223.04	14.54	7164.9
201	1	62.4	20.3	38	2011-12-31	1949-09-10	1973-12-01	24.2	31	1	7150.36	1	2004-12-01	-2.4	0	7150.36	0	7150.36
202	1	57.3	24.4	38	2011-12-31	1954-10-12	1974-05-01	19.6	32	1	7142.76	1	2006-04-30	2.7	85.32	7228.08	17.06	7159.82
203	1	60.7	20.3	38	2011-12-31	1951-05-20	1974-06-01	23.1	31.3	1	7142.76	1	2005-09-07	-0.7	0	7142.76	0	7142.76
204	1	61.9	20.3	37	2011-12-31	1950-02-28	1974-12-01	24.8	31	1	7142.76	1	2005-11-28	-1.9	0	7142.76	0	7142.76
205	1	60.4	20.3	36	2011-12-31	1951-09-10	1975-10-01	24.1	31.3	1	7119.16	1	2006-12-30	-0.4	0	7119.16	0	7119.16
206	1	62.2	20.3	41	2011-12-31	1949-10-25	1971-01-01	21.2	32	1	7107.96	1	2002-12-31	-2.2	0	7107.96	0	7107.96
207	1	58.6	24.4	35	2011-12-31	1953-06-06	1976-11-01	23.4	32	1	7089.52	1	2008-11-06	1.4	44.24	7133.76	8.85	7098.37
208	1	59	24.4	36	2011-12-31	1953-01-15	1976-03-01	23.1	32.4	1	7089.52	1	2008-06-30	1	31.6	7121.12	6.32	7095.84
209	1	60.2	20.3	36	2011-12-31	1951-10-23	1976-05-01	24.5	32.1	1	7089.52	1	2008-06-01	-0.2	0	7089.52	0	7089.52
210	1	61.1	20.3	36	2011-12-31	1950-12-16	1976-03-01	25.2	32	1	7089.52	1	2008-03-01	-1.1	0	7089.52	0	7089.52
211	1	49.9	33.5	32	2011-12-31	1962-03-04	1979-12-01	17.8	32.1	1	7072.88	1	2011-12-31	10.1	319.16	7392.04	63.83	7136.71
212	1	50.2	28.9	35	2011-12-31	1961-11-08	1977-03-01	15.3	34.4	1	7067.4	1	2011-08-01	9.8	309.68	7377.08	61.94	7129.34
213	1	50.7	28.9	34	2011-12-31	1961-05-13	1977-12-17	16.6	33.5	1	7067.4	1	2011-06-01	9.3	293.88	7361.28	58.78	7126.18
214	1	51.1	28.9	35	2011-12-31	1960-11-23	1977-01-01	16.1	35	1	7067.4	1	2011-12-31	8.9	281.24	7348.64	56.25	7123.65
215	1	51.3	28.9	34	2011-12-31	1960-09-29	1977-12-01	17.2	34	1	7067.4	1	2011-11-30	8.7	274.92	7342.32	54.98	7122.38
216	1	51.8	28.9	35	2011-12-31	1960-03-29	1976-12-31	16.9	35	1	7067.4	1	2011-12-31	8.2	259.12	7326.52	51.82	7119.22
217	1	52.2	28.9	34	2011-12-31	1959-11-02	1977-10-01	17.9	34	1	7067.4	1	2011-10-01	7.8	246.48	7313.88	49.3	7116.7
218	1	53.9	28.9	35	2011-12-31	1958-02-10	1977-01-03	19	35	1	7067.4	1	2011-12-31	6.1	192.76	7260.16	38.55	7105.95
219	1	54	28.9	35	2011-12-31	1958-01-07	1977-02-01	19.1	34	1	7067.4	1	2011-02-01	6	189.6	7257	37.92	7105.32
220	1	54.7	28.9	35	2011-12-31	1957-05-22	1977-02-01	19.7	34.2	1	7067.4	1	2011-04-01	5.3	167.48	7234.88	33.5	7100.9
221	1	55.6	24.4	35	2011-12-31	1956-06-07	1977-01-01	20.6	34.4	1	7067.4	1	2011-06-01	4.4	139.04	7206.44	27.81	7095.21
222	1	55.7	24.4	34	2011-12-31	1956-05-08	1977-10-01	21.4	34	1	7067.4	1	2011-10-01	4.3	135.88	7203.28	27.18	7094.58
223	1	56.9	24.4	34	2011-12-31	1955-03-10	1977-12-01	22.8	34	1	7067.4	1	2011-11-28	3.1	97.96	7165.36	19.59	7086.99
224	1	62	20.3	41	2011-12-31	1950-01-03	1970-12-01	20.9	31	1	7062.36	1	2001-11-30	-2	0	7062.36	0	7062.36
225	1	62.2	20.3	42	2011-12-31	1949-11-09	1970-03-01	20.3	31.4	1	7062.36	1	2001-08-01	-2.2	0	7062.36	0	7062.36
226	1	65.3	16.5	42	2011-12-31	1946-10-14	1970-03-01	23.4	32.1	1	7062.36	1	2002-03-31	-5.3	0	7062.36	0	7062.36
227	1	49	33.5	34	2011-12-31	1963-01-29	1977-12-17	14.9	32.5	1	7035.8	1	2010-06-01	11	347.6	7383.4	69.52	7105.32
228	1	51.7	28.9	34	2011-12-31	1960-05-01	1977-08-01	17.3	33.2	1	7035.8	1	2010-10-01	8.3	262.28	7298.08	52.46	7088.26
229	1	51.8	28.9	34	2011-12-31	1960-03-21	1977-08-01	17.4	33	1	7035.8	1	2010-07-29	8.2	259.12	7294.92	51.82	7087.62
230	1	52.6	28.9	34	2011-12-31	1959-06-23	1977-12-01	18.5	33	1	7035.8	1	2010-11-30	7.4	233.84	7269.64	46.77	7082.57
231	1	52.8	28.9	34	2011-12-31	1959-04-06	1977-11-19	18.6	32.5	1	7035.8	1	2010-05-10	7.2	227.52	7263.32	45.5	7081.3
232	1	53	28.9	34	2011-12-31	1959-01-22	1977-12-01	18.9	33	1	7035.8	1	2010-11-28	7	221.2	7257	44.24	7080.04
233	1	53.7	28.9	35	2011-12-31	1958-04-25	1977-03-01	18.9	33.4	1	7035.8	1	2010-08-01	6.3	199.08	7234.88	39.82	7075.62
234	1	53.9	28.9	35	2011-12-31	1958-02-22	1977-04-01	19.1	34	1	7035.8	1	2011-03-30	6.1	192.76	7228.56	38.55	7074.35
235	1	54.5	28.9	34	2011-12-31	1957-07-06	1977-08-01	20.1	33.2	1	7035.8	1	2010-10-01	5.5	173.8	7209.6	34.76	7070.56
236	1	55	28.9	35	2011-12-31	1957-01-29	1977-06-01	20.4	33.4	1	7035.8	1	2010-10-08	5	158	7193.8	31.6	7067.4
237	1	55.2	24.4	34	2011-12-31	1956-10-26	1977-11-01	21	33	1	7035.8	1	2010-10-31	4.8	151.68	7187.48	30.34	7066.14
238	1	55.3	24.4	34	2011-12-31	1956-09-10	1977-08-01	20.9	33	1	7035.8	1	2010-07-29	4.7	148.52	7184.32	29.7	7065.5
239	1	55.7	24.4	34	2011-12-31	1956-05-12	1977-12-01	21.6	32.3	1	7035.8	1	2010-03-01	4.3	135.88	7171.68	27.18	7062.98
240	1	57.3	24.4	34	2011-12-31	1954-09-14	1977-12-17	23.3	32.5	1	7035.8	1	2010-06-01	2.7	85.32	7121.12	17.06	7052.86
241	1	61.1	20.3	39	2011-12-31	1950-12-01	1973-01-24	22.2	33	1	7021.96	1	2006-01-24	-1.1	0	7021.96	0	7021.96
242	1	63	20.3	35	2011-12-31	1949-02-01	1976-07-20	27.5	29	1	7020.68	1	2005-07-20	-3	0	7020.68	0	7020.68
243	1	57.3	24.4	36	2011-12-31	1954-10-07	1976-01-01	21.3	31	1	7014.32	1	2007-01-01	2.7	85.32	7099.64	17.06	7031.38
244	1	58.1	24.4	36	2011-12-31	1953-12-06	1976-04-24	22.4	32.1	1	7014.32	1	2008-05-22	1.9	60.04	7074.36	12.01	7026.33
245	1	58	24.4	38	2011-12-31	1954-01-28	1974-03-01	20.1	30.2	1	6987.96	1	2004-05-01	2	63.2	7051.16	12.64	7000.6
246	1	59.3	24.4	37	2011-12-31	1952-10-04	1974-12-01	22.2	30	1	6987.96	1	2004-12-01	0.7	22.12	7010.08	4.42	6992.38
247	1	64.9	20.3	37	2011-12-31	1947-02-06	1975-06-11	28.4	30	1	6980.36	1	2005-06-11	-4.9	0	6980.36	0	6980.36
248	1	54.8	28.9	39	2011-12-31	1957-03-29	1973-04-01	16	34	1	6973	1	2007-04-02	5.2	164.32	7137.32	32.86	7005.86
249	1	57.8	24.4	34	2011-12-31	1954-03-28	1977-12-01	23.7	32	1	6973	1	2009-12-01	2.2	69.52	7042.52	13.9	6986.9
250	1	56.2	24.4	39	2011-12-31	1955-10-26	1973-06-01	17.6	31	1	6968.36	1	2004-05-29	3.8	120.08	7088.44	24.02	6992.38
251	1	57.4	24.4	38	2011-12-31	1954-08-16	1973-10-01	19.1	31	1	6968.36	1	2004-09-30	2.6	82.16	7050.52	16.43	6984.79
252	1	58.1	24.4	39	2011-12-31	1953-12-09	1973-07-01	19.6	30.1	1	6968.36	1	2003-07-29	1.9	60.04	7028.4	12.01	6980.37
253	1	49.5	33.5	34	2011-12-31	1962-07-09	1978-07-01	16	33.3	1	6938.16	1	2011-10-01	10.5	331.8	7269.96	66.36	7004.52
254	1	52.6	28.9	34	2011-12-31	1959-06-15	1978-01-01	18.7	34	1	6938.16	1	2011-12-31	7.4	233.84	7172	46.77	6984.93
255	1	57.2	24.4	33	2011-12-31	1954-11-08	1978-12-01	24.1	33	1	6938.16	1	2011-11-30	2.8	88.48	7026.64	17.7	6955.86
256	1	54.7	28.9	33	2011-12-31	1957-04-17	1978-12-02	21.6	29.1	1	6937.28	1	2008-01-01	5.3	167.48	7104.76	33.5	6970.78
257	1	60.6	20.3	36	2011-12-31	1951-06-24	1976-05-01	24.9	30.2	1	6931.12	1	2006-07-01	-0.6	0	6931.12	0	6931.12
258	1	60.8	20.3	36	2011-12-31	1951-03-23	1976-05-17	25.2	30.1	1	6931.12	1	2006-06-17	-0.8	0	6931.12	0	6931.12
259	1	61.2	20.3	36	2011-12-31	1950-11-02	1976-06-01	25.6	30.1	1	6931.12	1	2006-06-30	-1.2	0	6931.12	0	6931.12
260	1	61.9	20.3	36	2011-12-31	1950-02-28	1976-03-01	26	30.4	1	6931.12	1	2006-06-30	-1.9	0	6931.12	0	6931.12
261	1	52.1	28.9	34	2011-12-31	1959-11-27	1977-12-01	18	30.1	1	6907.4	1	2008-01-01	7.9	249.64	7157.04	49.93	6957.33
262	1	54.2	28.9	33	2011-12-31	1957-10-20	1978-11-01	21.1	32.4	1	6875.36	1	2011-03-01	5.8	183.28	7058.64	36.66	6912.02
263	1	49.4	33.5	34	2011-12-31	1962-08-12	1977-12-01	15.3	26	1	6868.2	1	2003-12-01	10.6	334.96	7203.16	66.99	6935.19
264	1	52.4	28.9	33	2011-12-31	1959-09-04	1978-12-01	19.3	33	1	6845.64	1	2011-11-30	7.6	240.16	7085.8	48.03	6893.67
265	1	49.8	33.5	33	2011-12-31	1962-03-12	1978-12-01	16.7	32	1	6843.76	1	2010-11-30	10.2	322.32	7166.08	64.46	6908.22
266	1	49.8	33.5	33	2011-12-31	1962-03-12	1978-10-01	16.6	32.1	1	6843.76	1	2010-10-17	10.2	322.32	7166.08	64.46	6908.22
267	1	50.1	28.9	33	2011-12-31	1961-12-25	1978-09-01	16.7	32	1	6843.76	1	2010-08-28	9.9	312.84	7156.6	62.57	6906.33
268	1	50.1	28.9	33	2011-12-31	1961-12-22	1978-09-01	16.7	32	1	6843.76	1	2010-08-28	9.9	312.84	7156.6	62.57	6906.33
269	1	50.8	28.9	33	2011-12-31	1961-04-05	1978-12-01	17.7	32	1	6843.76	1	2010-11-30	9.2	290.72	7134.48	58.14	6901.9
270	1	51	28.9	33	2011-12-31	1961-01-20	1978-12-19	17.9	31.5	1	6843.76	1	2010-06-01	9	284.4	7128.16	56.88	6900.64
271	1	51.5	28.9	33	2011-12-31	1960-07-07	1978-10-01	18.3	32	1	6843.76	1	2010-10-01	8.5	268.6	7112.36	53.72	6897.48
272	1	51.6	28.9	33	2011-12-31	1960-06-25	1978-12-01	18.5	32	1	6843.76	1	2010-11-28	8.4	265.44	7109.2	53.09	6896.85
273	1	51.7	28.9	33	2011-12-31	1960-05-04	1978-12-04	18.6	31.5	1	6843.76	1	2010-05-10	8.3	262.28	7106.04	52.46	6896.22
274	1	51.9	28.9	33	2011-12-31	1960-02-14	1978-11-01	18.7	33.2	1	6843.76	1	2011-12-31	8.1	255.96	7099.72	51.19	6894.95
275	1	52.8	28.9	34	2011-12-31	1959-03-17	1978-01-01	18.8	32.4	1	6843.76	1	2010-06-01	7.2	227.52	7071.28	45.5	6889.26
276	1	53.1	28.9	34	2011-12-31	1958-12-08	1978-03-07	19.3	32.3	1	6843.76	1	2010-06-01	6.9	218.04	7061.8	43.61	6887.37
277	1	53.3	28.9	33	2011-12-31	1958-09-27	1978-09-01	19.9	32.3	1	6843.76	1	2010-12-01	6.7	211.72	7055.48	42.34	6886.1
278	1	53.5	28.9	34	2011-12-31	1958-07-09	1978-03-01	19.7	32.3	1	6843.76	1	2010-06-01	6.5	205.4	7049.16	41.08	6884.84
279	1	53.8	28.9	33	2011-12-31	1958-04-01	1978-08-01	20.4	32.1	1	6843.76	1	2010-08-29	6.2	195.92	7039.68	39.18	6882.94
280	1	53.9	28.9	33	2011-12-31	1958-02-16	1978-11-01	20.7	32	1	6843.76	1	2010-11-07	6.1	192.76	7036.52	38.55	6882.31
281	1	55.9	24.4	33	2011-12-31	1956-02-24	1978-12-01	22.8	32	1	6843.76	1	2010-11-30	4.1	129.56	6973.32	25.91	6869.67
282	1	60.5	20.3	33	2011-12-31	1951-07-08	1978-12-01	27.4	32.1	1	6843.76	1	2010-12-30	-0.5	0	6843.76	0	6843.76
283	1	58	24.4	38	2011-12-31	1954-01-30	1974-06-11	20.4	29	1	6805.96	1	2003-06-11	2	63.2	6869.16	12.64	6818.6
284	1	56.3	24.4	35	2011-12-31	1955-09-29	1976-10-01	21	29.1	1	6792.32	1	2005-11-01	3.7	116.92	6909.24	23.38	6815.7
285	1	58.5	24.4	36	2011-12-31	1953-07-24	1976-03-01	22.6	29.3	1	6792.32	1	2005-06-01	1.5	47.4	6839.72	9.48	6801.8
286	1	58.5	24.4	36	2011-12-31	1953-07-04	1976-02-18	22.6	30.1	1	6792.32	1	2006-02-28	1.5	47.4	6839.72	9.48	6801.8
287	1	61.7	20.3	36	2011-12-31	1950-05-09	1976-03-01	25.8	29.2	1	6792.32	1	2005-05-01	-1.7	0	6792.32	0	6792.32
288	1	51.5	28.9	34	2011-12-31	1960-07-01	1978-03-01	17.7	32	1	6780.96	1	2010-02-28	8.5	268.6	7049.56	53.72	6834.68
289	1	35.8	42.7	13	2011-12-31	1976-03-17	1998-12-04	22.7	12.1	2	6754.18	1	2010-12-30	24.2	764.72	7518.9	152.94	6907.12
290	1	36.1	42.7	11	2011-12-31	1975-11-20	2000-08-03	24.7	11	2	6734.88	1	2011-08-01	23.9	755.24	7490.12	151.05	6885.93
291	1	59.3	24.4	40	2011-12-31	1952-09-18	1972-03-01	19.5	32.1	1	6718.28	1	2004-03-30	0.7	22.12	6740.4	4.42	6722.7
292	1	50	28.9	33	2011-12-31	1962-01-09	1979-06-01	17.4	32	1	6714.88	1	2011-05-31	10	316	7030.88	63.2	6778.08
293	1	50.4	28.9	33	2011-12-31	1961-08-09	1979-03-01	17.6	32.4	1	6714.88	1	2011-08-01	9.6	303.36	7018.24	60.67	6775.55
294	1	50.6	28.9	32	2011-12-31	1961-06-04	1979-10-01	18.3	32	1	6714.88	1	2011-10-01	9.4	297.04	7011.92	59.41	6774.29
295	1	50.6	28.9	32	2011-12-31	1961-05-31	1979-12-01	18.5	32	1	6714.88	1	2011-11-30	9.4	297.04	7011.92	59.41	6774.29
296	1	51	28.9	33	2011-12-31	1961-01-23	1979-06-08	18.4	32.3	1	6714.88	1	2011-10-01	9	284.4	6999.28	56.88	6771.76
297	1	52.2	28.9	33	2011-12-31	1959-10-31	1979-07-01	19.7	32.3	1	6714.88	1	2011-10-01	7.8	246.48	6961.36	49.3	6764.18
298	1	52.6	28.9	33	2011-12-31	1959-06-04	1979-01-01	19.8	33	1	6714.88	1	2011-12-31	7.4	233.84	6948.72	46.77	6761.65
299	1	52.7	28.9	33	2011-12-31	1959-04-18	1979-07-01	20.2	32.3	1	6714.88	1	2011-10-01	7.3	230.68	6945.56	46.14	6761.02
300	1	53.2	28.9	32	2011-12-31	1958-11-08	1979-10-05	20.9	32.1	1	6714.88	1	2011-10-29	6.8	214.88	6929.76	42.98	6757.86
301	1	54.2	28.9	33	2011-12-31	1957-11-02	1979-06-01	21.6	32.4	1	6714.88	1	2011-10-01	5.8	183.28	6898.16	36.66	6751.54
302	1	54.5	28.9	33	2011-12-31	1957-07-16	1979-02-01	21.6	32.4	1	6714.88	1	2011-06-01	5.5	173.8	6888.68	34.76	6749.64
303	1	55.2	24.4	33	2011-12-31	1956-11-10	1979-01-02	22.2	33	1	6714.88	1	2011-12-31	4.8	151.68	6866.56	30.34	6745.22
304	1	48.5	33.5	33	2011-12-31	1963-07-15	1979-04-17	15.8	31.2	1	6683.28	1	2010-06-01	11.5	363.4	7046.68	72.68	6755.96
305	1	48.7	33.5	33	2011-12-31	1963-04-26	1979-03-01	15.9	31	1	6683.28	1	2010-03-01	11.3	357.08	7040.36	71.42	6754.7
306	1	49.1	33.5	32	2011-12-31	1962-12-13	1979-11-01	16.9	31	1	6683.28	1	2010-10-31	10.9	344.44	7027.72	68.89	6752.17
307	1	51	28.9	32	2011-12-31	1961-01-15	1979-11-01	18.8	31	1	6683.28	1	2010-10-31	9	284.4	6967.68	56.88	6740.16
308	1	52	28.9	32	2011-12-31	1960-01-11	1979-08-08	19.6	31.1	1	6683.28	1	2010-09-07	8	252.8	6936.08	50.56	6733.84
309	1	52.4	28.9	33	2011-12-31	1959-08-05	1979-03-01	19.6	31.4	1	6683.28	1	2010-08-01	7.6	240.16	6923.44	48.03	6731.31
310	1	53.1	28.9	32	2011-12-31	1958-12-08	1979-10-05	20.8	31.1	1	6683.28	1	2010-10-29	6.9	218.04	6901.32	43.61	6726.89
311	1	53.8	28.9	32	2011-12-31	1958-04-01	1979-10-05	21.5	31.1	1	6683.28	1	2010-10-29	6.2	195.92	6879.2	39.18	6722.46
312	1	53.8	28.9	32	2011-12-31	1958-03-21	1979-09-16	21.5	31.1	1	6683.28	1	2010-10-07	6.2	195.92	6879.2	39.18	6722.46
313	1	54.3	28.9	32	2011-12-31	1957-09-12	1979-08-05	21.9	31.1	1	6683.28	1	2010-09-07	5.7	180.12	6863.4	36.02	6719.3
314	1	54.9	28.9	32	2011-12-31	1957-02-08	1979-09-08	22.6	31.1	1	6683.28	1	2010-09-29	5.1	161.16	6844.44	32.23	6715.51
315	1	56	24.4	32	2011-12-31	1956-01-10	1979-10-05	23.8	31.1	1	6683.28	1	2010-10-29	4	126.4	6809.68	25.28	6708.56
316	1	57.4	24.4	33	2011-12-31	1954-08-16	1979-04-05	24.7	32	1	6683.28	1	2011-04-06	2.6	82.16	6765.44	16.43	6699.71
317	1	54	28.9	32	2011-12-31	1958-01-07	1979-12-11	22.4	32.1	2	6682.64	1	2011-12-29	6	189.6	6872.24	37.92	6720.56
318	1	59.7	24.4	36	2011-12-31	1952-04-27	1975-10-01	23.4	28	1	6643.56	1	2003-10-01	0.3	9.48	6653.04	1.9	6645.46
319	1	62.5	20.3	37	2011-12-31	1949-08-01	1975-06-11	25.9	28	1	6643.56	1	2003-06-11	-2.5	0	6643.56	0	6643.56
320	1	63.6	20.3	36	2011-12-31	1948-06-18	1975-12-01	27.5	27.4	1	6643.56	1	2003-05-01	-3.6	0	6643.56	0	6643.56
321	1	58.8	24.4	33	2011-12-31	1953-04-12	1978-09-01	25.4	29.1	1	6640.16	1	2007-10-01	1.2	37.92	6678.08	7.58	6647.74
322	1	60.4	20.3	36	2011-12-31	1951-09-08	1976-03-01	24.5	29.1	1	6637.52	1	2005-03-30	-0.4	0	6637.52	0	6637.52
323	1	62.1	20.3	36	2011-12-31	1949-12-20	1976-05-01	26.4	28.2	1	6637.52	1	2004-07-01	-2.1	0	6637.52	0	6637.52
324	1	62.7	20.3	36	2011-12-31	1949-05-02	1976-01-01	26.7	28	1	6637.52	1	2004-01-01	-2.7	0	6637.52	0	6637.52
325	1	63.2	20.3	36	2011-12-31	1948-11-02	1976-03-01	27.4	28.1	1	6637.52	1	2004-03-31	-3.2	0	6637.52	0	6637.52
326	1	64.8	20.3	36	2011-12-31	1947-03-20	1976-03-01	29	22.1	1	6634.6	1	1998-04-01	-4.8	0	6634.6	0	6634.6
327	1	63.9	20.3	38	2011-12-31	1948-02-15	1974-03-01	26.1	28.4	1	6620.76	1	2002-08-01	-3.9	0	6620.76	0	6620.76
328	1	58.2	24.4	34	2011-12-31	1953-10-27	1977-11-01	24	28.1	1	6610.2	1	2005-12-01	1.8	56.88	6667.08	11.38	6621.58
329	1	61.1	20.3	35	2011-12-31	1950-12-07	1977-01-01	26.1	28	1	6610.2	1	2005-01-01	-1.1	0	6610.2	0	6610.2
330	1	60.2	20.3	40	2011-12-31	1951-11-12	1971-12-15	20.1	34.3	1	6599.2	1	2006-03-15	-0.2	0	6599.2	0	6599.2
331	1	58.5	24.4	38	2011-12-31	1953-08-02	1973-08-01	20	28.1	1	6575.88	1	2001-09-01	1.5	47.4	6623.28	9.48	6585.36
332	1	56.5	24.4	38	2011-12-31	1955-07-31	1973-12-01	18.4	28	1	6575.16	1	2001-11-30	3.5	110.6	6685.76	22.12	6597.28
333	1	63.5	20.3	41	2011-12-31	1948-07-28	1970-12-01	22.4	29.1	1	6569.96	1	1999-12-27	-3.5	0	6569.96	0	6569.96
334	1	64.8	20.3	41	2011-12-31	1947-03-29	1970-07-20	23.3	28	1	6506.32	1	1998-07-20	-4.8	0	6506.32	0	6506.32
335	1	52.6	28.9	30	2011-12-31	1959-06-25	1982-05-07	22.9	27.3	2	6496.19	1	2009-09-01	7.4	233.84	6730.03	46.77	6542.96
336	1	48.5	33.5	28	2011-12-31	1963-07-28	1983-08-14	20.1	22.2	2	6489.28	1	2005-11-01	11.5	363.4	6852.68	72.68	6561.96
337	1	45.2	33.5	26	2011-12-31	1966-11-10	1985-12-01	19.1	26.1	2	6461.28	1	2011-12-31	14.8	467.68	6928.96	93.54	6554.82
338	1	62.3	20.3	37	2011-12-31	1949-10-05	1975-01-14	25.3	27.4	1	6458.36	1	2002-06-14	-2.3	0	6458.36	0	6458.36
339	1	62.6	20.3	37	2011-12-31	1949-06-29	1975-06-01	25.9	27.2	1	6458.36	1	2002-08-01	-2.6	0	6458.36	0	6458.36
340	1	55.6	24.4	36	2011-12-31	1956-06-10	1976-06-11	20	27	1	6455.52	1	2003-06-11	4.4	139.04	6594.56	27.81	6483.33
341	1	59.1	24.4	36	2011-12-31	1952-12-26	1976-03-01	23.2	28	1	6455.52	1	2004-02-28	0.9	28.44	6483.96	5.69	6461.21
342	1	62	20.3	36	2011-12-31	1950-02-02	1976-01-14	26	27.4	1	6455.52	1	2003-06-14	-2	0	6455.52	0	6455.52
343	1	62	20.3	36	2011-12-31	1950-01-25	1976-06-11	26.4	27	1	6455.52	1	2003-06-11	-2	0	6455.52	0	6455.52
344	1	52.3	28.9	27	2011-12-31	1959-10-02	1985-01-01	25.3	25.4	2	6400.4	1	2010-06-01	7.7	243.32	6643.72	48.66	6449.06
345	1	61	20.3	36	2011-12-31	1951-01-02	1976-07-01	25.5	29	1	6392.84	1	2005-06-30	-1	0	6392.84	0	6392.84
346	1	64	20.3	42	2011-12-31	1948-01-28	1970-03-15	22.1	28	1	6367.68	1	1998-03-15	-4	0	6367.68	0	6367.68
347	1	47.3	33.5	31	2011-12-31	1964-09-18	1980-10-01	16.1	30.4	2	6361.4	1	2011-03-01	12.7	401.32	6762.72	80.26	6441.66
348	1	48.1	33.5	32	2011-12-31	1963-12-08	1980-02-01	16.2	31.3	2	6361.4	1	2011-05-01	11.9	376.04	6737.44	75.21	6436.61
349	1	48.2	33.5	32	2011-12-31	1963-11-09	1980-01-01	16.2	31.4	2	6361.4	1	2011-05-01	11.8	372.88	6734.28	74.58	6435.98
350	1	48.4	33.5	31	2011-12-31	1963-08-29	1980-12-01	17.3	31	2	6361.4	1	2011-11-28	11.6	366.56	6727.96	73.31	6434.71
351	1	48.6	33.5	31	2011-12-31	1963-06-14	1980-12-01	17.5	31	2	6361.4	1	2011-12-07	11.4	360.24	6721.64	72.05	6433.45
352	1	48.6	33.5	32	2011-12-31	1963-06-06	1980-01-01	16.6	32	2	6361.4	1	2011-12-31	11.4	360.24	6721.64	72.05	6433.45
353	1	48.6	33.5	31	2011-12-31	1963-06-06	1980-12-12	17.5	30.2	2	6361.4	1	2011-03-01	11.4	360.24	6721.64	72.05	6433.45
354	1	48.7	33.5	32	2011-12-31	1963-04-29	1980-04-02	16.9	31.1	2	6361.4	1	2011-05-01	11.3	357.08	6718.48	71.42	6432.82
355	1	49.1	33.5	32	2011-12-31	1962-12-03	1980-02-01	17.2	31.2	2	6361.4	1	2011-04-01	10.9	344.44	6705.84	68.89	6430.29
356	1	49.2	33.5	31	2011-12-31	1962-11-16	1980-10-01	17.9	31	2	6361.4	1	2011-10-01	10.8	341.28	6702.68	68.26	6429.66
357	1	49.3	33.5	32	2011-12-31	1962-10-09	1980-01-01	17.2	32	2	6361.4	1	2011-12-31	10.7	338.12	6699.52	67.62	6429.02
358	1	49.3	33.5	32	2011-12-31	1962-09-10	1980-01-01	17.3	32	2	6361.4	1	2011-12-31	10.7	338.12	6699.52	67.62	6429.02
359	1	49.4	33.5	31	2011-12-31	1962-08-14	1980-12-01	18.3	31	2	6361.4	1	2011-11-30	10.6	334.96	6696.36	66.99	6428.39
360	1	50.3	28.9	32	2011-12-31	1961-09-23	1980-01-08	18.4	32	2	6361.4	1	2011-12-31	9.7	306.52	6667.92	61.3	6422.7
361	1	50.3	28.9	31	2011-12-31	1961-09-16	1980-08-01	18.9	31.1	2	6361.4	1	2011-08-29	9.7	306.52	6667.92	61.3	6422.7
362	1	50.9	28.9	32	2011-12-31	1961-03-03	1980-01-01	18.9	32	2	6361.4	1	2011-12-31	9.1	287.56	6648.96	57.51	6418.91
363	1	51.1	28.9	32	2011-12-31	1960-12-14	1980-06-01	19.5	31.3	2	6361.4	1	2011-09-01	8.9	281.24	6642.64	56.25	6417.65
364	1	51.2	28.9	32	2011-12-31	1960-10-24	1980-03-01	19.4	31.4	2	6361.4	1	2011-08-01	8.8	278.08	6639.48	55.62	6417.02
365	1	51.4	28.9	32	2011-12-31	1960-08-24	1980-03-16	19.6	31.2	2	6361.4	1	2011-05-01	8.6	271.76	6633.16	54.35	6415.75
366	1	51.9	28.9	31	2011-12-31	1960-02-28	1980-10-07	20.6	31	2	6361.4	1	2011-10-01	8.1	255.96	6617.36	51.19	6412.59
367	1	52	28.9	32	2011-12-31	1960-01-27	1980-06-01	20.4	31	2	6361.4	1	2011-05-31	8	252.8	6614.2	50.56	6411.96
368	1	53	28.9	32	2011-12-31	1959-01-22	1980-06-08	21.4	31	2	6361.4	1	2011-05-31	7	221.2	6582.6	44.24	6405.64
369	1	53.1	28.9	32	2011-12-31	1958-12-22	1980-06-08	21.5	31	2	6361.4	1	2011-05-31	6.9	218.04	6579.44	43.61	6405.01
370	1	53.1	28.9	31	2011-12-31	1958-12-05	1980-09-08	21.8	31	2	6361.4	1	2011-09-01	6.9	218.04	6579.44	43.61	6405.01
371	1	53.2	28.9	32	2011-12-31	1958-11-21	1980-05-08	21.5	31.1	2	6361.4	1	2011-06-01	6.8	214.88	6576.28	42.98	6404.38
372	1	53.2	28.9	32	2011-12-31	1958-11-15	1980-06-08	21.6	31	2	6361.4	1	2011-05-31	6.8	214.88	6576.28	42.98	6404.38
373	1	53.2	28.9	32	2011-12-31	1958-11-11	1980-03-03	21.3	31.3	2	6361.4	1	2011-06-01	6.8	214.88	6576.28	42.98	6404.38
374	1	53.2	28.9	32	2011-12-31	1958-11-07	1980-06-08	21.6	31	2	6361.4	1	2011-05-31	6.8	214.88	6576.28	42.98	6404.38
375	1	53.3	28.9	32	2011-12-31	1958-09-26	1980-06-08	21.7	31	2	6361.4	1	2011-06-01	6.7	211.72	6573.12	42.34	6403.74
376	1	53.4	28.9	32	2011-12-31	1958-09-09	1980-05-08	21.7	31.1	2	6361.4	1	2011-06-01	6.6	208.56	6569.96	41.71	6403.11
377	1	53.4	28.9	32	2011-12-31	1958-08-04	1980-06-08	21.9	31	2	6361.4	1	2011-05-31	6.6	208.56	6569.96	41.71	6403.11
378	1	53.5	28.9	32	2011-12-31	1958-07-26	1980-06-08	21.9	31	2	6361.4	1	2011-05-31	6.5	205.4	6566.8	41.08	6402.48
379	1	53.6	28.9	32	2011-12-31	1958-06-17	1980-03-08	21.7	31.3	2	6361.4	1	2011-06-01	6.4	202.24	6563.64	40.45	6401.85
380	1	53.6	28.9	32	2011-12-31	1958-06-11	1980-03-08	21.8	31.3	2	6361.4	1	2011-06-01	6.4	202.24	6563.64	40.45	6401.85
381	1	53.6	28.9	32	2011-12-31	1958-06-08	1980-06-08	22	31	2	6361.4	1	2011-06-01	6.4	202.24	6563.64	40.45	6401.85
382	1	53.7	28.9	32	2011-12-31	1958-05-07	1980-06-08	22.1	31	2	6361.4	1	2011-05-31	6.3	199.08	6560.48	39.82	6401.22
383	1	53.7	28.9	32	2011-12-31	1958-04-18	1980-06-08	22.2	31	2	6361.4	1	2011-05-31	6.3	199.08	6560.48	39.82	6401.22
384	1	53.8	28.9	32	2011-12-31	1958-04-15	1980-06-08	22.2	31	2	6361.4	1	2011-06-01	6.2	195.92	6557.32	39.18	6400.58
385	1	53.8	28.9	32	2011-12-31	1958-04-06	1980-06-08	22.2	31.3	2	6361.4	1	2011-10-01	6.2	195.92	6557.32	39.18	6400.58
386	1	53.8	28.9	31	2011-12-31	1958-04-03	1980-10-01	22.5	30.4	2	6361.4	1	2011-03-01	6.2	195.92	6557.32	39.18	6400.58
387	1	53.9	28.9	31	2011-12-31	1958-02-23	1980-10-01	22.6	31.1	2	6361.4	1	2011-10-29	6.1	192.76	6554.16	38.55	6399.95
388	1	53.9	28.9	31	2011-12-31	1958-02-03	1980-10-01	22.7	31	2	6361.4	1	2011-10-01	6.1	192.76	6554.16	38.55	6399.95
389	1	54	28.9	32	2011-12-31	1958-01-29	1980-01-01	21.9	31.1	2	6361.4	1	2011-02-01	6	189.6	6551	37.92	6399.32
390	1	54	28.9	32	2011-12-31	1958-01-21	1980-06-08	22.4	31	2	6361.4	1	2011-05-31	6	189.6	6551	37.92	6399.32
391	1	54.1	28.9	32	2011-12-31	1957-11-22	1980-05-08	22.5	31.1	2	6361.4	1	2011-06-01	5.9	186.44	6547.84	37.29	6398.69
392	1	54.3	28.9	32	2011-12-31	1957-09-27	1980-04-08	22.6	31	2	6361.4	1	2011-04-01	5.7	180.12	6541.52	36.02	6397.42
393	1	54.4	28.9	32	2011-12-31	1957-09-02	1980-03-08	22.5	31.3	2	6361.4	1	2011-06-01	5.6	176.96	6538.36	35.39	6396.79
394	1	54.4	28.9	32	2011-12-31	1957-08-22	1980-06-08	22.8	31	2	6361.4	1	2011-05-31	5.6	176.96	6538.36	35.39	6396.79
395	1	54.4	28.9	32	2011-12-31	1957-08-07	1980-06-08	22.9	31	2	6361.4	1	2011-06-01	5.6	176.96	6538.36	35.39	6396.79
396	1	54.5	28.9	32	2011-12-31	1957-07-22	1980-05-08	22.8	31.1	2	6361.4	1	2011-06-01	5.5	173.8	6535.2	34.76	6396.16
397	1	54.5	28.9	32	2011-12-31	1957-07-12	1980-01-09	22.5	32	2	6361.4	1	2011-12-31	5.5	173.8	6535.2	34.76	6396.16
398	1	55.2	24.4	32	2011-12-31	1956-10-26	1980-01-01	23.2	31	2	6361.4	1	2011-01-04	4.8	151.68	6513.08	30.34	6391.74
399	1	53.7	28.9	31	2011-12-31	1958-05-07	1980-12-02	22.6	31.1	2	6340.98	1	2011-12-31	6.3	199.08	6540.06	39.82	6380.8
400	1	47.7	33.5	32	2011-12-31	1964-04-26	1980-06-01	16.1	30.4	2	6329.8	1	2010-10-01	12.3	388.68	6718.48	77.74	6407.54
401	1	47.8	33.5	31	2011-12-31	1964-03-25	1980-10-01	16.5	30	2	6329.8	1	2010-10-01	12.2	385.52	6715.32	77.1	6406.9
402	1	48	33.5	31	2011-12-31	1964-01-03	1980-12-01	16.9	29.4	2	6329.8	1	2010-04-01	12	379.2	6709	75.84	6405.64
403	1	48.2	33.5	32	2011-12-31	1963-11-03	1980-01-01	16.2	30.4	2	6329.8	1	2010-06-01	11.8	372.88	6702.68	74.58	6404.38
404	1	48.4	33.5	32	2011-12-31	1963-08-17	1980-03-03	16.6	30.2	2	6329.8	1	2010-05-10	11.6	366.56	6696.36	73.31	6403.11
405	1	48.6	33.5	31	2011-12-31	1963-06-22	1980-11-01	17.4	29.4	2	6329.8	1	2010-03-01	11.4	360.24	6690.04	72.05	6401.85
406	1	48.7	33.5	32	2011-12-31	1963-05-16	1980-07-01	17.1	30	2	6329.8	1	2010-07-01	11.3	357.08	6686.88	71.42	6401.22
407	1	48.9	33.5	31	2011-12-31	1963-02-26	1980-12-01	17.8	30	2	6329.8	1	2010-12-07	11.1	350.76	6680.56	70.15	6399.95
408	1	49.1	33.5	32	2011-12-31	1962-12-17	1980-06-01	17.5	30.4	2	6329.8	1	2010-11-01	10.9	344.44	6674.24	68.89	6398.69
409	1	49.1	33.5	32	2011-12-31	1962-12-18	1980-03-03	17.2	30.2	2	6329.8	1	2010-05-10	10.9	344.44	6674.24	68.89	6398.69
410	1	49.1	33.5	32	2011-12-31	1962-11-23	1980-03-01	17.3	30.4	2	6329.8	1	2010-08-01	10.9	344.44	6674.24	68.89	6398.69
411	1	49.2	33.5	31	2011-12-31	1962-11-07	1980-08-01	17.8	30	2	6329.8	1	2010-07-31	10.8	341.28	6671.08	68.26	6398.06
412	1	49.4	33.5	31	2011-12-31	1962-09-06	1980-11-01	18.2	29.4	2	6329.8	1	2010-04-01	10.6	334.96	6664.76	66.99	6396.79
413	1	49.4	33.5	31	2011-12-31	1962-08-18	1980-12-01	18.3	30	2	6329.8	1	2010-11-28	10.6	334.96	6664.76	66.99	6396.79
414	1	49.6	33.5	31	2011-12-31	1962-06-04	1980-10-01	18.3	30.1	2	6329.8	1	2010-11-01	10.4	328.64	6658.44	65.73	6395.53
415	1	49.6	33.5	31	2011-12-31	1962-05-23	1980-12-01	18.5	29.5	2	6329.8	1	2010-05-10	10.4	328.64	6658.44	65.73	6395.53
416	1	49.7	33.5	31	2011-12-31	1962-05-20	1980-12-08	18.6	29.5	2	6329.8	1	2010-06-01	10.3	325.48	6655.28	65.1	6394.9
417	1	49.7	33.5	31	2011-12-31	1962-05-12	1980-11-01	18.5	29.4	2	6329.8	1	2010-03-01	10.3	325.48	6655.28	65.1	6394.9
418	1	49.9	33.5	31	2011-12-31	1962-02-10	1980-11-01	18.7	29.4	2	6329.8	1	2010-04-01	10.1	319.16	6648.96	63.83	6393.63
419	1	50	28.9	32	2011-12-31	1962-01-04	1980-03-03	18.2	30.2	2	6329.8	1	2010-05-10	10	316	6645.8	63.2	6393
420	1	50.3	28.9	31	2011-12-31	1961-10-14	1980-09-04	18.9	30.1	2	6329.8	1	2010-09-28	9.7	306.52	6636.32	61.3	6391.1
421	1	51	28.9	32	2011-12-31	1960-12-27	1980-01-01	19	30.4	2	6329.8	1	2010-06-01	9	284.4	6614.2	56.88	6386.68
422	1	51.4	28.9	31	2011-12-31	1960-08-10	1980-12-01	20.3	29.5	2	6329.8	1	2010-05-10	8.6	271.76	6601.56	54.35	6384.15
423	1	51.6	28.9	31	2011-12-31	1960-06-07	1980-10-01	20.3	30	2	6329.8	1	2010-10-01	8.4	265.44	6595.24	53.09	6382.89
424	1	51.6	28.9	31	2011-12-31	1960-06-07	1980-12-01	20.5	29.5	2	6329.8	1	2010-05-10	8.4	265.44	6595.24	53.09	6382.89
425	1	51.9	28.9	31	2011-12-31	1960-03-07	1980-09-04	20.5	30.1	2	6329.8	1	2010-09-28	8.1	255.96	6585.76	51.19	6380.99
426	1	52.3	28.9	31	2011-12-31	1959-10-01	1980-12-01	21.2	29.5	2	6329.8	1	2010-05-10	7.7	243.32	6573.12	48.66	6378.46
427	1	52.3	28.9	32	2011-12-31	1959-09-28	1980-01-01	20.3	30.4	2	6329.8	1	2010-06-01	7.7	243.32	6573.12	48.66	6378.46
428	1	52.4	28.9	32	2011-12-31	1959-08-26	1980-07-03	20.9	30	2	6329.8	1	2010-07-09	7.6	240.16	6569.96	48.03	6377.83
429	1	53.1	28.9	32	2011-12-31	1958-12-01	1980-03-03	21.3	30.2	2	6329.8	1	2010-05-10	6.9	218.04	6547.84	43.61	6373.41
430	1	53.3	28.9	32	2011-12-31	1958-10-12	1980-03-03	21.4	30.2	2	6329.8	1	2010-05-10	6.7	211.72	6541.52	42.34	6372.14
431	1	53.3	28.9	32	2011-12-31	1958-10-01	1980-03-03	21.4	30.2	2	6329.8	1	2010-05-10	6.7	211.72	6541.52	42.34	6372.14
432	1	53.7	28.9	32	2011-12-31	1958-04-22	1980-03-02	21.9	30.1	2	6329.8	1	2010-04-01	6.3	199.08	6528.88	39.82	6369.62
433	1	53.9	28.9	32	2011-12-31	1958-03-10	1980-03-03	22	30.2	2	6329.8	1	2010-05-10	6.1	192.76	6522.56	38.55	6368.35
434	1	54.2	28.9	31	2011-12-31	1957-10-20	1980-10-27	23	30.1	2	6329.8	1	2010-11-06	5.8	183.28	6513.08	36.66	6366.46
435	1	54.3	28.9	32	2011-12-31	1957-10-02	1980-04-04	22.5	30	2	6329.8	1	2010-04-01	5.7	180.12	6509.92	36.02	6365.82
436	1	56.1	24.4	32	2011-12-31	1955-12-18	1980-02-01	24.1	30.3	2	6329.8	1	2010-05-10	3.9	123.24	6453.04	24.65	6354.45
437	1	56.1	24.4	31	2011-12-31	1955-12-01	1980-11-25	25	30	2	6329.8	1	2010-11-28	3.9	123.24	6453.04	24.65	6354.45
438	1	57.2	24.4	31	2011-12-31	1954-10-21	1980-12-01	26.1	29.5	2	6329.8	1	2010-05-10	2.8	88.48	6418.28	17.7	6347.5
439	1	54	28.9	36	2011-12-31	1958-01-15	1976-01-02	18.3	36	1	6280.52	1	2011-12-31	6	189.6	6470.12	37.92	6318.44
440	1	64.2	20.3	42	2011-12-31	1947-11-24	1970-06-15	22.6	28.1	1	6277.96	1	1998-07-13	-4.2	0	6277.96	0	6277.96
441	1	64.4	20.3	42	2011-12-31	1947-09-04	1970-01-01	22.3	28.4	1	6277.96	1	1998-04-30	-4.4	0	6277.96	0	6277.96
442	1	64.7	20.3	41	2011-12-31	1947-05-12	1970-12-01	23.6	28	1	6277.96	1	1998-11-26	-4.7	0	6277.96	0	6277.96
443	1	66.3	16.5	42	2011-12-31	1945-09-19	1970-06-11	24.7	28	1	6277.96	1	1998-06-11	-6.3	0	6277.96	0	6277.96
444	1	67.8	16.5	42	2011-12-31	1944-04-04	1970-01-01	25.8	29	1	6277.96	1	1998-12-28	-7.8	0	6277.96	0	6277.96
445	1	61.8	20.3	35	2011-12-31	1950-04-02	1977-06-11	27.2	26	1	6273.4	1	2003-06-11	-1.8	0	6273.4	0	6273.4
446	1	60.3	20.3	35	2011-12-31	1951-09-21	1976-08-01	24.9	26.4	1	6270.32	1	2002-12-01	-0.3	0	6270.32	0	6270.32
447	1	47.6	33.5	26	2011-12-31	1964-05-25	1985-08-03	21.2	25.1	2	6269.2	1	2010-08-28	12.4	391.84	6661.04	78.37	6347.57
448	1	59.2	24.4	33	2011-12-31	1952-11-02	1978-11-24	26.1	26	1	6263.36	1	2004-11-23	0.8	25.28	6288.64	5.06	6268.42
449	1	62.1	20.3	33	2011-12-31	1949-12-29	1978-12-18	29	26	1	6263.36	1	2004-12-18	-2.1	0	6263.36	0	6263.36
450	1	62.4	20.3	33	2011-12-31	1949-08-09	1978-11-18	29.3	26.1	1	6263.36	1	2004-12-18	-2.4	0	6263.36	0	6263.36
451	1	39.2	42.7	17	2011-12-31	1972-10-20	1995-06-05	22.6	16	2	6253.57	1	2011-06-01	20.8	657.28	6910.85	131.46	6385.03
452	1	52.7	28.9	37	2011-12-31	1959-05-20	1975-01-01	15.6	26	1	6250.36	1	2001-01-01	7.3	230.68	6481.04	46.14	6296.5
453	1	53.6	28.9	37	2011-12-31	1958-06-22	1975-01-01	16.5	26	1	6250.36	1	2001-01-01	6.4	202.24	6452.6	40.45	6290.81
454	1	62	20.3	37	2011-12-31	1950-02-03	1975-04-01	25.2	26.4	1	6250.36	1	2001-08-01	-2	0	6250.36	0	6250.36
455	1	62.6	20.3	39	2011-12-31	1949-06-20	1973-03-01	23.7	28.4	1	6249.84	1	2001-07-01	-2.6	0	6249.84	0	6249.84
456	1	67.5	16.5	39	2011-12-31	1944-07-10	1972-11-01	28.3	27	1	6245.16	1	1999-10-30	-7.5	0	6245.16	0	6245.16
457	1	45.7	33.5	27	2011-12-31	1966-05-17	1985-01-04	18.7	27	2	6233.28	1	2011-12-31	14.3	451.88	6685.16	90.38	6323.66
458	1	61.9	20.3	42	2011-12-31	1950-02-25	1970-06-04	20.3	27	1	6208	1	1997-05-31	-1.9	0	6208	0	6208
459	1	47.9	33.5	31	2011-12-31	1964-02-20	1981-01-01	16.9	31	2	6203.04	1	2011-12-31	12.1	382.36	6585.4	76.47	6279.51
460	1	48	33.5	31	2011-12-31	1963-12-30	1981-01-02	17.5	31	2	6203.04	1	2011-12-29	12	379.2	6582.24	75.84	6278.88
461	1	48.9	33.5	30	2011-12-31	1963-02-16	1981-10-01	18.6	30.3	2	6203.04	1	2011-12-31	11.1	350.76	6553.8	70.15	6273.19
462	1	51	28.9	31	2011-12-31	1961-01-08	1981-01-01	20	31	2	6203.04	1	2011-12-31	9	284.4	6487.44	56.88	6259.92
463	1	52.9	28.9	31	2011-12-31	1959-02-06	1981-01-07	22	31	2	6203.04	1	2011-12-31	7.1	224.36	6427.4	44.87	6247.91
464	1	55	28.9	31	2011-12-31	1957-02-02	1981-01-02	24.1	31	2	6203.04	1	2011-12-31	5	158	6361.04	31.6	6234.64
465	1	65.7	16.5	42	2011-12-31	1946-05-20	1970-05-01	24	28	1	6197.56	1	1998-04-29	-5.7	0	6197.56	0	6197.56
466	1	45.8	33.5	30	2011-12-31	1966-04-13	1981-12-01	15.7	29.3	2	6148.68	1	2011-03-01	14.2	448.72	6597.4	89.74	6238.42
467	1	46.4	33.5	30	2011-12-31	1965-09-05	1981-11-01	16.2	30	2	6139.36	1	2011-10-31	13.6	429.76	6569.12	85.95	6225.31
468	1	47	33.5	30	2011-12-31	1965-01-27	1981-11-01	16.8	30	2	6139.36	1	2011-10-31	13	410.8	6550.16	82.16	6221.52
469	1	47.3	33.5	30	2011-12-31	1964-09-10	1981-10-01	17.1	30	2	6139.36	1	2011-09-30	12.7	401.32	6540.68	80.26	6219.62
470	1	48.3	33.5	31	2011-12-31	1963-10-09	1981-02-01	17.3	30.4	2	6139.36	1	2011-07-01	11.7	369.72	6509.08	73.94	6213.3
471	1	49.4	33.5	31	2011-12-31	1962-08-08	1981-02-01	18.5	30.4	2	6139.36	1	2011-07-01	10.6	334.96	6474.32	66.99	6206.35
472	1	49.5	33.5	31	2011-12-31	1962-07-20	1981-01-01	18.7	31	2	6139.36	1	2011-12-31	10.5	331.8	6471.16	66.36	6205.72
473	1	50.1	28.9	30	2011-12-31	1961-11-28	1981-12-01	20	29.3	2	6139.36	1	2011-03-01	9.9	312.84	6452.2	62.57	6201.93
474	1	51.7	28.9	30	2011-12-31	1960-05-13	1981-12-01	21.6	29.3	2	6139.36	1	2011-03-01	8.3	262.28	6401.64	52.46	6191.82
475	1	51.9	28.9	30	2011-12-31	1960-03-02	1981-11-01	21.7	30	2	6139.36	1	2011-10-31	8.1	255.96	6395.32	51.19	6190.55
476	1	52.9	28.9	30	2011-12-31	1959-02-19	1981-12-01	22.8	29.3	2	6139.36	1	2011-03-01	7.1	224.36	6363.72	44.87	6184.23
477	1	53	28.9	30	2011-12-31	1959-01-10	1981-10-01	22.7	30.1	2	6139.36	1	2011-10-29	7	221.2	6360.56	44.24	6183.6
478	1	55.5	24.4	30	2011-12-31	1956-07-21	1981-12-01	25.4	29.1	2	6139.36	1	2011-01-04	4.5	142.2	6281.56	28.44	6167.8
479	1	55.7	24.4	31	2011-12-31	1956-05-10	1981-03-05	24.8	30.3	2	6139.36	1	2011-06-01	4.3	135.88	6275.24	27.18	6166.54
480	1	63.7	20.3	41	2011-12-31	1948-05-17	1971-06-01	23.1	27	1	6115.56	1	1998-05-31	-3.7	0	6115.56	0	6115.56
481	1	63.7	20.3	41	2011-12-31	1948-04-23	1971-01-15	22.8	27.2	1	6115.56	1	1998-03-15	-3.7	0	6115.56	0	6115.56
482	1	67.2	16.5	41	2011-12-31	1944-11-15	1971-06-09	26.6	27	1	6115.56	1	1998-06-09	-7.2	0	6115.56	0	6115.56
483	1	47.3	33.5	30	2011-12-31	1964-09-22	1981-12-01	17.2	29.1	2	6107.76	1	2010-12-30	12.7	401.32	6509.08	80.26	6188.02
484	1	47.8	33.5	30	2011-12-31	1964-03-14	1981-11-01	17.7	29.1	2	6107.76	1	2010-11-29	12.2	385.52	6493.28	77.1	6184.86
485	1	48.3	33.5	31	2011-12-31	1963-09-23	1981-04-01	17.5	30	2	6107.76	1	2011-04-06	11.7	369.72	6477.48	73.94	6181.7
486	1	48.3	33.5	31	2011-12-31	1963-09-20	1981-01-01	17.3	30	2	6107.76	1	2010-12-31	11.7	369.72	6477.48	73.94	6181.7
487	1	48.7	33.5	31	2011-12-31	1963-04-27	1981-02-01	17.8	30.1	2	6107.76	1	2011-02-28	11.3	357.08	6464.84	71.42	6179.18
488	1	49.4	33.5	31	2011-12-31	1962-09-08	1981-02-01	18.4	30.1	2	6107.76	1	2011-02-28	10.6	334.96	6442.72	66.99	6174.75
489	1	49.4	33.5	31	2011-12-31	1962-08-04	1981-03-01	18.6	29.1	2	6107.76	1	2010-04-01	10.6	334.96	6442.72	66.99	6174.75
490	1	49.5	33.5	30	2011-12-31	1962-07-30	1981-11-01	19.3	29	2	6107.76	1	2010-10-31	10.5	331.8	6439.56	66.36	6174.12
491	1	49.5	33.5	30	2011-12-31	1962-06-30	1981-10-01	19.3	28.4	2	6107.76	1	2010-03-01	10.5	331.8	6439.56	66.36	6174.12
492	1	49.7	33.5	31	2011-12-31	1962-05-01	1981-03-31	18.9	29.2	2	6107.76	1	2010-06-01	10.3	325.48	6433.24	65.1	6172.86
493	1	49.9	33.5	30	2011-12-31	1962-02-13	1981-11-01	19.7	29	2	6107.76	1	2010-10-31	10.1	319.16	6426.92	63.83	6171.59
494	1	51	28.9	30	2011-12-31	1961-01-27	1981-12-01	20.9	29.1	2	6107.76	1	2010-12-30	9	284.4	6392.16	56.88	6164.64
495	1	51.5	28.9	31	2011-12-31	1960-07-26	1981-07-01	21	29	2	6107.76	1	2010-07-01	8.5	268.6	6376.36	53.72	6161.48
496	1	52.2	28.9	30	2011-12-31	1959-10-25	1981-10-25	22	29.1	2	6107.76	1	2010-11-28	7.8	246.48	6354.24	49.3	6157.06
497	1	52.2	28.9	31	2011-12-31	1959-10-26	1981-01-01	21.2	29.4	2	6107.76	1	2010-05-01	7.8	246.48	6354.24	49.3	6157.06
498	1	52.4	28.9	31	2011-12-31	1959-08-28	1981-03-01	21.5	30	2	6107.76	1	2011-02-28	7.6	240.16	6347.92	48.03	6155.79
499	1	52.9	28.9	31	2011-12-31	1959-03-03	1981-04-01	22.1	30	2	6107.76	1	2011-04-06	7.1	224.36	6332.12	44.87	6152.63
500	1	53.1	28.9	31	2011-12-31	1958-12-20	1981-01-26	22.1	29.4	2	6107.76	1	2010-06-01	6.9	218.04	6325.8	43.61	6151.37
501	1	53.8	28.9	30	2011-12-31	1958-04-01	1981-12-01	23.7	29	2	6107.76	1	2010-11-30	6.2	195.92	6303.68	39.18	6146.94
502	1	53.8	28.9	30	2011-12-31	1958-03-18	1981-12-01	23.7	28.3	2	6107.76	1	2010-03-01	6.2	195.92	6303.68	39.18	6146.94
503	1	55.2	24.4	31	2011-12-31	1956-11-17	1981-03-01	24.3	30	2	6107.76	1	2011-03-07	4.8	151.68	6259.44	30.34	6138.1
504	1	55.7	24.4	31	2011-12-31	1956-05-15	1981-03-01	24.8	30.1	2	6107.76	1	2011-03-31	4.3	135.88	6243.64	27.18	6134.94
505	1	55.9	24.4	31	2011-12-31	1956-02-20	1981-01-01	24.9	29.4	2	6107.76	1	2010-06-01	4.1	129.56	6237.32	25.91	6133.67
506	1	37.2	42.7	16	2011-12-31	1974-11-01	1995-10-05	20.9	16	2	6102.24	1	2011-10-01	22.8	720.48	6822.72	144.1	6246.34
507	1	57.8	24.4	34	2011-12-31	1954-04-05	1978-01-14	23.8	25.4	1	6081.36	1	2003-06-14	2.2	69.52	6150.88	13.9	6095.26
508	1	62.3	20.3	34	2011-12-31	1949-10-07	1978-01-14	28.3	25.4	1	6081.36	1	2003-06-14	-2.3	0	6081.36	0	6081.36
509	1	63.2	20.3	34	2011-12-31	1948-10-20	1978-03-14	29.4	25.3	1	6081.36	1	2003-06-14	-3.2	0	6081.36	0	6081.36
510	1	53	28.9	36	2011-12-31	1959-01-15	1976-03-01	17.1	26	1	6062.32	1	2002-02-28	7	221.2	6283.52	44.24	6106.56
511	1	61.9	20.3	36	2011-12-31	1950-02-25	1976-03-01	26	25.4	1	6062.32	1	2001-08-01	-1.9	0	6062.32	0	6062.32
512	1	48.2	33.5	31	2011-12-31	1963-11-18	1981-01-01	17.1	28	2	6044.96	1	2009-01-01	11.8	372.88	6417.84	74.58	6119.54
513	1	46.3	33.5	25	2011-12-31	1965-10-11	1987-01-02	21.4	25	2	6007.8	1	2011-12-31	13.7	432.92	6440.72	86.58	6094.38
514	1	61.7	20.3	42	2011-12-31	1950-05-20	1970-06-09	20.1	27	1	5985.96	1	1997-06-09	-1.7	0	5985.96	0	5985.96
515	1	64.6	20.3	42	2011-12-31	1947-06-10	1970-03-01	22.7	27.3	1	5985.96	1	1997-06-01	-4.6	0	5985.96	0	5985.96
516	1	67.6	16.5	41	2011-12-31	1944-05-29	1970-12-01	26.5	26.2	1	5985.96	1	1997-01-31	-7.6	0	5985.96	0	5985.96
517	1	67.8	16.5	41	2011-12-31	1944-04-17	1970-12-01	26.6	27	1	5985.96	1	1997-11-30	-7.8	0	5985.96	0	5985.96
518	1	54.4	28.9	36	2011-12-31	1957-09-05	1976-05-01	18.7	35.4	1	5979.68	1	2011-10-01	5.6	176.96	6156.64	35.39	6015.07
519	1	61.1	20.3	40	2011-12-31	1950-12-29	1972-04-01	21.3	27	1	5953.16	1	1999-03-31	-1.1	0	5953.16	0	5953.16
520	1	46	33.5	25	2011-12-31	1965-12-27	1987-01-02	21.2	25	2	5952.55	1	2011-12-31	14	442.4	6394.95	88.48	6041.03
521	1	46.3	33.5	30	2011-12-31	1965-10-11	1982-01-02	16.7	30	2	5918.95	1	2011-12-29	13.7	432.92	6351.87	86.58	6005.53
522	1	46.8	33.5	29	2011-12-31	1965-04-12	1982-12-01	17.7	29	2	5917.32	1	2011-11-30	13.2	417.12	6334.44	83.42	6000.74
523	1	46.9	33.5	29	2011-12-31	1965-02-23	1982-12-01	17.8	28.3	2	5917.32	1	2011-03-01	13.1	413.96	6331.28	82.79	6000.11
524	1	46.9	33.5	29	2011-12-31	1965-02-06	1982-12-01	17.8	28.3	2	5917.32	1	2011-03-01	13.1	413.96	6331.28	82.79	6000.11
525	1	47.2	33.5	30	2011-12-31	1964-10-29	1982-01-01	17.2	30	2	5917.32	1	2011-12-31	12.8	404.48	6321.8	80.9	5998.22
526	1	47.5	33.5	29	2011-12-31	1964-07-02	1982-09-01	18.2	28.4	2	5917.32	1	2011-02-01	12.5	395	6312.32	79	5996.32
527	1	47.6	33.5	29	2011-12-31	1964-06-21	1982-12-01	18.5	29	2	5917.32	1	2011-11-30	12.4	391.84	6309.16	78.37	5995.69
528	1	48	33.5	30	2011-12-31	1964-01-10	1982-05-07	18.3	29.2	2	5917.32	1	2011-07-01	12	379.2	6296.52	75.84	5993.16
529	1	48.2	33.5	29	2011-12-31	1963-11-17	1982-09-01	18.8	29	2	5917.32	1	2011-08-30	11.8	372.88	6290.2	74.58	5991.9
530	1	48.7	33.5	30	2011-12-31	1963-05-05	1982-05-07	19	29.2	2	5917.32	1	2011-07-01	11.3	357.08	6274.4	71.42	5988.74
531	1	49	33.5	29	2011-12-31	1963-01-25	1982-12-01	19.9	28.3	2	5917.32	1	2011-03-01	11	347.6	6264.92	69.52	5986.84
532	1	49.2	33.5	29	2011-12-31	1962-10-30	1982-12-01	20.1	28.3	2	5917.32	1	2011-03-01	10.8	341.28	6258.6	68.26	5985.58
533	1	49.3	33.5	30	2011-12-31	1962-09-10	1982-01-01	19.3	30	2	5917.32	1	2011-12-28	10.7	338.12	6255.44	67.62	5984.94
534	1	49.7	33.5	29	2011-12-31	1962-05-18	1982-12-01	20.6	28.3	2	5917.32	1	2011-03-01	10.3	325.48	6242.8	65.1	5982.42
535	1	49.9	33.5	30	2011-12-31	1962-03-04	1982-05-07	20.2	29.2	2	5917.32	1	2011-07-01	10.1	319.16	6236.48	63.83	5981.15
536	1	50.1	28.9	30	2011-12-31	1961-12-05	1982-01-03	20.1	29.4	2	5917.32	1	2011-06-01	9.9	312.84	6230.16	62.57	5979.89
537	1	51.2	28.9	30	2011-12-31	1960-11-05	1982-01-01	21.2	30	2	5917.32	1	2011-12-29	8.8	278.08	6195.4	55.62	5972.94
538	1	51.4	28.9	30	2011-12-31	1960-09-02	1982-01-03	21.4	30	2	5917.32	1	2011-12-28	8.6	271.76	6189.08	54.35	5971.67
539	1	51.4	28.9	29	2011-12-31	1960-08-27	1982-11-01	22.2	29	2	5917.32	1	2011-10-31	8.6	271.76	6189.08	54.35	5971.67
540	1	53.2	28.9	30	2011-12-31	1958-10-29	1981-12-31	23.4	30	2	5917.32	1	2011-12-31	6.8	214.88	6132.2	42.98	5960.3
541	1	53.5	28.9	29	2011-12-31	1958-07-29	1982-11-01	24.3	29	2	5917.32	1	2011-10-29	6.5	205.4	6122.72	41.08	5958.4
542	1	53.6	28.9	30	2011-12-31	1958-06-19	1982-01-01	23.6	29.4	2	5917.32	1	2011-06-01	6.4	202.24	6119.56	40.45	5957.77
543	1	53.6	28.9	29	2011-12-31	1958-06-10	1982-10-01	24.3	28.4	2	5917.32	1	2011-03-01	6.4	202.24	6119.56	40.45	5957.77
544	1	53.7	28.9	30	2011-12-31	1958-05-02	1982-05-07	24	29.1	2	5917.32	1	2011-06-01	6.3	199.08	6116.4	39.82	5957.14
545	1	53.7	28.9	29	2011-12-31	1958-04-17	1982-12-01	24.6	28.3	2	5917.32	1	2011-03-01	6.3	199.08	6116.4	39.82	5957.14
546	1	53.9	28.9	29	2011-12-31	1958-02-03	1982-10-01	24.7	29	2	5917.32	1	2011-09-28	6.1	192.76	6110.08	38.55	5955.87
547	1	54	28.9	29	2011-12-31	1958-01-07	1982-11-01	24.8	29	2	5917.32	1	2011-10-31	6	189.6	6106.92	37.92	5955.24
548	1	55.2	24.4	30	2011-12-31	1956-11-10	1981-12-31	25.3	30	2	5917.32	1	2011-12-31	4.8	151.68	6069	30.34	5947.66
549	1	54.9	28.9	29	2011-12-31	1957-02-20	1982-12-05	25.8	29.1	2	5896.52	1	2011-12-31	5.1	161.16	6057.68	32.23	5928.75
550	1	45.7	33.5	30	2011-12-31	1966-05-10	1982-01-01	15.7	28.4	2	5885.72	1	2010-06-01	14.3	451.88	6337.6	90.38	5976.1
551	1	46.2	33.5	30	2011-12-31	1965-11-09	1982-07-01	16.7	28.1	2	5885.72	1	2010-07-29	13.8	436.08	6321.8	87.22	5972.94
552	1	46.2	33.5	30	2011-12-31	1965-10-30	1982-01-01	16.2	29.1	2	5885.72	1	2011-02-05	13.8	436.08	6321.8	87.22	5972.94
553	1	46.4	33.5	29	2011-12-31	1965-09-01	1982-12-01	17.3	28	2	5885.72	1	2010-11-30	13.6	429.76	6315.48	85.95	5971.67
554	1	46.5	33.5	29	2011-12-31	1965-07-03	1982-12-01	17.4	28	2	5885.72	1	2010-11-30	13.5	426.6	6312.32	85.32	5971.04
555	1	46.6	33.5	29	2011-12-31	1965-06-18	1982-09-01	17.2	28	2	5885.72	1	2010-08-29	13.4	423.44	6309.16	84.69	5970.41
556	1	46.9	33.5	29	2011-12-31	1965-02-11	1982-12-01	17.8	28	2	5885.72	1	2010-11-30	13.1	413.96	6299.68	82.79	5968.51
557	1	47.1	33.5	29	2011-12-31	1964-12-01	1982-12-01	18	28	2	5885.72	1	2010-11-30	12.9	407.64	6293.36	81.53	5967.25
558	1	47.2	33.5	29	2011-12-31	1964-10-30	1982-10-01	17.9	27.4	2	5885.72	1	2010-03-01	12.8	404.48	6290.2	80.9	5966.62
559	1	47.3	33.5	30	2011-12-31	1964-09-28	1982-01-01	17.3	28.4	2	5885.72	1	2010-06-01	12.7	401.32	6287.04	80.26	5965.98
560	1	47.5	33.5	30	2011-12-31	1964-07-19	1982-01-01	17.5	29.1	2	5885.72	1	2011-01-29	12.5	395	6280.72	79	5964.72
561	1	48	33.5	30	2011-12-31	1964-01-29	1982-03-01	18.1	28.4	2	5885.72	1	2010-08-01	12	379.2	6264.92	75.84	5961.56
562	1	48.5	33.5	29	2011-12-31	1963-07-14	1982-12-01	19.4	27.3	2	5885.72	1	2010-03-01	11.5	363.4	6249.12	72.68	5958.4
563	1	49.1	33.5	30	2011-12-31	1962-12-24	1982-07-01	19.5	28.1	2	5885.72	1	2010-07-29	10.9	344.44	6230.16	68.89	5954.61
564	1	49.1	33.5	29	2011-12-31	1962-12-18	1982-10-01	19.8	28.1	2	5885.72	1	2010-11-01	10.9	344.44	6230.16	68.89	5954.61
565	1	49.6	33.5	29	2011-12-31	1962-06-22	1982-12-01	20.5	28	2	5885.72	1	2010-11-30	10.4	328.64	6214.36	65.73	5951.45
566	1	49.7	33.5	29	2011-12-31	1962-05-02	1982-12-07	20.6	27.4	2	5885.72	1	2010-05-10	10.3	325.48	6211.2	65.1	5950.82
567	1	49.8	33.5	29	2011-12-31	1962-04-03	1982-12-01	20.7	28	2	5885.72	1	2010-12-07	10.2	322.32	6208.04	64.46	5950.18
568	1	52	28.9	30	2011-12-31	1960-01-16	1982-05-25	22.4	28.1	2	5885.72	1	2010-06-09	8	252.8	6138.52	50.56	5936.28
569	1	52.7	28.9	29	2011-12-31	1959-05-01	1982-12-01	23.6	28	2	5885.72	1	2010-11-30	7.3	230.68	6116.4	46.14	5931.86
570	1	54.2	28.9	29	2011-12-31	1957-11-02	1982-12-01	25.1	28	2	5885.72	1	2010-11-30	5.8	183.28	6069	36.66	5922.38
571	1	54.5	28.9	29	2011-12-31	1957-07-04	1982-08-07	25.1	28	2	5885.72	1	2010-07-31	5.5	173.8	6059.52	34.76	5920.48
572	1	55.2	24.4	29	2011-12-31	1956-11-12	1982-12-07	26.1	27.3	2	5885.72	1	2010-03-01	4.8	151.68	6037.4	30.34	5916.06
573	1	56	24.4	29	2011-12-31	1956-01-16	1982-08-05	26.6	28.1	2	5885.72	1	2010-09-01	4	126.4	6012.12	25.28	5911
574	1	66.5	16.5	38	2011-12-31	1945-07-17	1974-01-23	28.5	24.4	1	5850.4	1	1998-05-23	-6.5	0	5850.4	0	5850.4
575	1	45.7	33.5	27	2011-12-31	1966-05-18	1984-11-03	18.5	26	2	5840.16	5	2010-10-28	14.3	332.05	6172.21	66.41	5906.57
576	1	70.7	13	41	2011-12-31	1941-05-11	1971-06-09	30.1	26	1	5823.56	1	1997-06-09	-10.7	0	5823.56	0	5823.56
577	1	41.6	38	23	2011-12-31	1970-06-06	1989-05-23	19	21.1	2	5821.36	1	2010-06-09	18.4	581.44	6402.8	116.29	5937.65
578	1	44	38	23	2011-12-31	1968-01-29	1989-05-23	21.3	21.1	2	5821.36	1	2010-06-09	16	505.6	6326.96	101.12	5922.48
579	1	54.8	28.9	31	2011-12-31	1957-03-11	1981-06-14	24.3	25	2	5820.96	1	2006-06-14	5.2	164.32	5985.28	32.86	5853.82
580	1	59	24.4	36	2011-12-31	1953-01-24	1976-04-01	23.2	29.3	1	5785.2	1	2005-07-01	1	31.6	5816.8	6.32	5791.52
581	1	42.2	38	21	2011-12-31	1969-11-16	1990-08-01	20.7	21.1	2	5779.99	5	2011-08-28	17.8	413.32	6193.31	82.66	5862.65
582	1	43.9	38	20	2011-12-31	1968-02-27	1991-09-01	23.5	19	2	5773.36	1	2010-08-28	16.1	508.76	6282.12	101.75	5875.11
583	1	68.4	16.5	41	2011-12-31	1943-08-16	1970-12-15	27.4	25	1	5772.2	1	1995-12-12	-8.4	0	5772.2	0	5772.2
584	1	45.3	33.5	28	2011-12-31	1966-09-16	1983-01-04	17	29	2	5758.96	1	2011-12-31	14.7	464.52	6223.48	92.9	5851.86
585	1	46.7	33.5	28	2011-12-31	1965-04-25	1983-12-01	18.6	28.1	2	5758.96	1	2011-12-31	13.3	420.28	6179.24	84.06	5843.02
586	1	47.1	33.5	29	2011-12-31	1964-12-22	1983-01-04	18.1	29	2	5758.96	1	2011-12-31	12.9	407.64	6166.6	81.53	5840.49
587	1	47.3	33.5	29	2011-12-31	1964-10-10	1983-01-01	18.6	29	2	5758.96	1	2011-12-31	12.7	401.32	6160.28	80.26	5839.22
588	1	47.9	33.5	28	2011-12-31	1964-03-02	1983-12-01	19.8	28.1	2	5758.96	1	2011-12-31	12.1	382.36	6141.32	76.47	5835.43
589	1	49.3	33.5	29	2011-12-31	1962-10-07	1983-01-02	20.8	29	2	5758.96	1	2011-12-29	10.7	338.12	6097.08	67.62	5826.58
590	1	52	28.9	28	2011-12-31	1960-01-26	1982-12-04	23.5	29.1	2	5758.96	1	2011-12-31	8	252.8	6011.76	50.56	5809.52
591	1	50.3	28.9	31	2011-12-31	1961-09-24	1980-12-01	19.2	22.1	2	5737.8	1	2003-01-01	9.7	306.52	6044.32	61.3	5799.1
592	1	45.9	33.5	27	2011-12-31	1966-02-02	1984-12-09	19.4	27.1	2	5730.94	1	2011-12-29	14.1	445.56	6176.5	89.11	5820.05
593	1	51.4	28.9	34	2011-12-31	1960-08-30	1978-06-01	17.8	33.4	1	5712.76	1	2011-10-01	8.6	271.76	5984.52	54.35	5767.11
594	1	63	20.3	36	2011-12-31	1949-02-02	1975-10-20	26.7	23.1	1	5705.52	1	1998-11-17	-3	0	5705.52	0	5705.52
595	1	45.8	33.5	28	2011-12-31	1966-04-09	1983-10-01	17.5	27.4	2	5695.28	1	2011-03-01	14.2	448.72	6144	89.74	5785.02
596	1	46.3	33.5	28	2011-12-31	1965-10-03	1983-12-01	18.2	28	2	5695.28	1	2011-11-30	13.7	432.92	6128.2	86.58	5781.86
597	1	46.3	33.5	28	2011-12-31	1965-09-28	1983-10-01	18	28	2	5695.28	1	2011-10-01	13.7	432.92	6128.2	86.58	5781.86
598	1	46.5	33.5	29	2011-12-31	1965-08-01	1983-05-01	17.8	28.4	2	5695.28	1	2011-10-01	13.5	426.6	6121.88	85.32	5780.6
599	1	46.5	33.5	28	2011-12-31	1965-07-13	1983-12-01	18.4	27.3	2	5695.28	1	2011-03-01	13.5	426.6	6121.88	85.32	5780.6
600	1	46.9	33.5	29	2011-12-31	1965-03-02	1983-01-01	17.9	29	2	5695.28	1	2011-12-31	13.1	413.96	6109.24	82.79	5778.07
601	1	47.1	33.5	28	2011-12-31	1964-12-23	1983-08-01	18.6	28.2	2	5695.28	1	2011-10-01	12.9	407.64	6102.92	81.53	5776.81
602	1	47.1	33.5	28	2011-12-31	1964-12-22	1983-08-01	18.6	28	2	5695.28	1	2011-07-29	12.9	407.64	6102.92	81.53	5776.81
603	1	47.1	33.5	29	2011-12-31	1964-12-20	1983-05-01	18.4	28.4	2	5695.28	1	2011-10-01	12.9	407.64	6102.92	81.53	5776.81
604	1	47.2	33.5	29	2011-12-31	1964-10-27	1983-06-01	18.6	28	2	5695.28	1	2011-05-31	12.8	404.48	6099.76	80.9	5776.18
605	1	47.3	33.5	28	2011-12-31	1964-10-06	1983-09-01	18.9	28	2	5695.28	1	2011-08-28	12.7	401.32	6096.6	80.26	5775.54
606	1	47.4	33.5	29	2011-12-31	1964-08-13	1982-12-31	18.6	29	2	5695.28	1	2011-12-31	12.6	398.16	6093.44	79.63	5774.91
607	1	47.4	33.5	28	2011-12-31	1964-08-15	1983-11-01	19.2	28	2	5695.28	1	2011-10-29	12.6	398.16	6093.44	79.63	5774.91
608	1	47.6	33.5	28	2011-12-31	1964-05-30	1983-10-01	19.4	28	2	5695.28	1	2011-10-01	12.4	391.84	6087.12	78.37	5773.65
609	1	47.8	33.5	29	2011-12-31	1964-04-04	1983-07-01	19.3	28.3	2	5695.28	1	2011-10-01	12.2	385.52	6080.8	77.1	5772.38
610	1	47.9	33.5	28	2011-12-31	1964-03-05	1983-08-01	19.4	28	2	5695.28	1	2011-07-29	12.1	382.36	6077.64	76.47	5771.75
611	1	47.9	33.5	28	2011-12-31	1964-02-17	1983-10-01	19.6	28	2	5695.28	1	2011-10-01	12.1	382.36	6077.64	76.47	5771.75
612	1	48	33.5	28	2011-12-31	1964-01-24	1983-12-01	19.9	27.3	2	5695.28	1	2011-03-01	12	379.2	6074.48	75.84	5771.12
613	1	48	33.5	29	2011-12-31	1964-01-19	1983-01-01	19	29	2	5695.28	1	2011-12-31	12	379.2	6074.48	75.84	5771.12
614	1	48	33.5	29	2011-12-31	1964-01-07	1983-06-01	19.4	28.4	2	5695.28	1	2011-10-01	12	379.2	6074.48	75.84	5771.12
615	1	48.3	33.5	29	2011-12-31	1963-10-05	1983-01-01	19.3	28.3	2	5695.28	1	2011-04-01	11.7	369.72	6065	73.94	5769.22
616	1	48.4	33.5	28	2011-12-31	1963-08-07	1983-11-01	20.3	28	2	5695.28	1	2011-10-28	11.6	366.56	6061.84	73.31	5768.59
617	1	48.5	33.5	28	2011-12-31	1963-07-28	1983-09-01	20.1	28.1	2	5695.28	1	2011-10-01	11.5	363.4	6058.68	72.68	5767.96
618	1	48.6	33.5	29	2011-12-31	1963-06-14	1983-01-01	19.6	28.2	2	5695.28	1	2011-03-01	11.4	360.24	6055.52	72.05	5767.33
619	1	48.8	33.5	28	2011-12-31	1963-03-13	1983-12-20	20.8	27.4	2	5695.28	1	2011-05-01	11.2	353.92	6049.2	70.78	5766.06
620	1	49.2	33.5	29	2011-12-31	1962-11-08	1983-06-19	20.6	28.1	2	5695.28	1	2011-07-01	10.8	341.28	6036.56	68.26	5763.54
621	1	49.3	33.5	28	2011-12-31	1962-09-24	1983-08-08	20.9	28.1	2	5695.28	1	2011-08-28	10.7	338.12	6033.4	67.62	5762.9
622	1	49.5	33.5	28	2011-12-31	1962-07-27	1983-10-01	21.2	28	2	5695.28	1	2011-10-01	10.5	331.8	6027.08	66.36	5761.64
623	1	49.5	33.5	29	2011-12-31	1962-07-02	1983-07-01	21	28	2	5695.28	1	2011-06-30	10.5	331.8	6027.08	66.36	5761.64
624	1	49.7	33.5	28	2011-12-31	1962-04-20	1983-08-06	21.3	28.1	2	5695.28	1	2011-08-29	10.3	325.48	6020.76	65.1	5760.38
625	1	50	28.9	28	2011-12-31	1962-01-12	1983-09-01	21.7	28.1	2	5695.28	1	2011-10-01	10	316	6011.28	63.2	5758.48
626	1	50.2	28.9	28	2011-12-31	1961-11-06	1983-12-04	22.1	28	2	5695.28	1	2011-11-28	9.8	309.68	6004.96	61.94	5757.22
627	1	51.9	28.9	28	2011-12-31	1960-03-05	1983-12-01	23.8	27.4	2	5695.28	1	2011-04-01	8.1	255.96	5951.24	51.19	5746.47
628	1	52.1	28.9	28	2011-12-31	1959-12-22	1983-09-01	23.7	28.1	2	5695.28	1	2011-10-01	7.9	249.64	5944.92	49.93	5745.21
629	1	52.7	28.9	29	2011-12-31	1959-04-23	1983-01-01	23.7	29	2	5695.28	1	2011-12-31	7.3	230.68	5925.96	46.14	5741.42
630	1	52.9	28.9	28	2011-12-31	1959-02-22	1983-08-08	24.5	28.2	2	5695.28	1	2011-10-01	7.1	224.36	5919.64	44.87	5740.15
631	1	53	28.9	28	2011-12-31	1959-01-19	1983-12-08	24.9	28	2	5695.28	1	2011-11-30	7	221.2	5916.48	44.24	5739.52
632	1	53.9	28.9	28	2011-12-31	1958-02-14	1983-09-01	25.6	28.1	2	5695.28	1	2011-10-01	6.1	192.76	5888.04	38.55	5733.83
633	1	55.3	24.4	29	2011-12-31	1956-09-17	1983-01-01	26.3	29	2	5695.28	1	2011-12-29	4.7	148.52	5843.8	29.7	5724.98
634	1	65.4	16.5	41	2011-12-31	1946-09-01	1970-12-01	24.3	25.2	1	5693.96	1	1996-02-01	-5.4	0	5693.96	0	5693.96
635	1	56.4	24.4	31	2011-12-31	1955-08-09	1981-03-14	25.6	24	2	5682.16	1	2005-03-15	3.6	113.76	5795.92	22.75	5704.91
636	1	43.2	38	28	2011-12-31	1968-10-16	1983-12-01	15.1	27	2	5663.68	1	2010-12-01	16.8	530.88	6194.56	106.18	5769.86
637	1	44.6	38	28	2011-12-31	1967-06-03	1983-12-01	16.5	27	2	5663.68	1	2010-11-30	15.4	486.64	6150.32	97.33	5761.01
638	1	45.3	33.5	29	2011-12-31	1966-09-12	1983-06-19	16.8	27.1	2	5663.68	1	2010-07-09	14.7	464.52	6128.2	92.9	5756.58
639	1	45.5	33.5	28	2011-12-31	1966-07-22	1983-10-01	17.2	27	2	5663.68	1	2010-10-01	14.5	458.2	6121.88	91.64	5755.32
640	1	45.5	33.5	28	2011-12-31	1966-07-08	1983-12-01	17.4	27	2	5663.68	1	2010-11-30	14.5	458.2	6121.88	91.64	5755.32
641	1	46.2	33.5	28	2011-12-31	1965-10-26	1983-08-01	17.8	27.3	2	5663.68	1	2010-11-01	13.8	436.08	6099.76	87.22	5750.9
642	1	46.3	33.5	28	2011-12-31	1965-10-04	1983-12-01	18.2	26.3	2	5663.68	1	2010-03-01	13.7	432.92	6096.6	86.58	5750.26
643	1	46.4	33.5	28	2011-12-31	1965-08-23	1983-08-31	18	27	2	5663.68	1	2010-08-30	13.6	429.76	6093.44	85.95	5749.63
644	1	46.4	33.5	28	2011-12-31	1965-08-14	1983-12-01	18.3	27	2	5663.68	1	2010-11-30	13.6	429.76	6093.44	85.95	5749.63
645	1	46.5	33.5	29	2011-12-31	1965-07-10	1983-02-01	17.6	28.1	2	5663.68	1	2011-02-28	13.5	426.6	6090.28	85.32	5749
646	1	46.5	33.5	28	2011-12-31	1965-07-08	1983-12-01	18.4	27	2	5663.68	1	2010-11-30	13.5	426.6	6090.28	85.32	5749
647	1	46.5	33.5	29	2011-12-31	1965-07-07	1983-05-01	17.8	27.1	2	5663.68	1	2010-05-31	13.5	426.6	6090.28	85.32	5749
648	1	46.6	33.5	28	2011-12-31	1965-06-01	1983-08-01	18.2	27.2	2	5663.68	1	2010-10-01	13.4	423.44	6087.12	84.69	5748.37
649	1	46.8	33.5	28	2011-12-31	1965-04-02	1983-08-01	18.3	27.2	2	5663.68	1	2010-10-01	13.2	417.12	6080.8	83.42	5747.1
650	1	47	33.5	28	2011-12-31	1964-12-26	1983-12-01	18.9	27	2	5663.68	1	2010-12-01	13	410.8	6074.48	82.16	5745.84
651	1	47.3	33.5	29	2011-12-31	1964-09-17	1983-06-19	18.8	27.1	2	5663.68	1	2010-07-09	12.7	401.32	6065	80.26	5743.94
652	1	47.3	33.5	28	2011-12-31	1964-09-14	1983-09-12	19	27.1	2	5663.68	1	2010-09-29	12.7	401.32	6065	80.26	5743.94
653	1	47.4	33.5	29	2011-12-31	1964-08-28	1983-01-01	18.4	27.2	2	5663.68	1	2010-03-01	12.6	398.16	6061.84	79.63	5743.31
654	1	47.6	33.5	28	2011-12-31	1964-06-04	1983-12-01	19.5	27	2	5663.68	1	2010-12-01	12.4	391.84	6055.52	78.37	5742.05
655	1	48	33.5	28	2011-12-31	1964-01-12	1983-12-01	19.9	27	2	5663.68	1	2010-11-30	12	379.2	6042.88	75.84	5739.52
656	1	48	33.5	28	2011-12-31	1964-01-08	1983-10-01	19.7	27.1	2	5663.68	1	2010-11-01	12	379.2	6042.88	75.84	5739.52
657	1	48.1	33.5	29	2011-12-31	1963-11-21	1983-06-19	19.6	27.1	2	5663.68	1	2010-07-09	11.9	376.04	6039.72	75.21	5738.89
658	1	48.2	33.5	29	2011-12-31	1963-10-16	1983-06-19	19.7	27.1	2	5663.68	1	2010-07-09	11.8	372.88	6036.56	74.58	5738.26
659	1	48.3	33.5	28	2011-12-31	1963-09-21	1983-11-01	20.1	26.4	2	5663.68	1	2010-03-01	11.7	369.72	6033.4	73.94	5737.62
660	1	48.4	33.5	28	2011-12-31	1963-09-08	1983-12-24	20.3	27.1	2	5663.68	1	2011-01-29	11.6	366.56	6030.24	73.31	5736.99
661	1	48.4	33.5	29	2011-12-31	1963-08-24	1983-06-25	19.9	27	2	5663.68	1	2010-06-25	11.6	366.56	6030.24	73.31	5736.99
662	1	48.5	33.5	28	2011-12-31	1963-07-05	1983-10-01	20.3	27	2	5663.68	1	2010-10-01	11.5	363.4	6027.08	72.68	5736.36
663	1	48.7	33.5	29	2011-12-31	1963-05-02	1983-01-01	19.7	27.4	2	5663.68	1	2010-06-01	11.3	357.08	6020.76	71.42	5735.1
664	1	48.8	33.5	28	2011-12-31	1963-04-01	1983-12-01	20.7	27	2	5663.68	1	2010-12-01	11.2	353.92	6017.6	70.78	5734.46
665	1	48.8	33.5	29	2011-12-31	1963-03-15	1983-06-19	20.3	27.1	2	5663.68	1	2010-07-09	11.2	353.92	6017.6	70.78	5734.46
666	1	48.9	33.5	28	2011-12-31	1963-02-14	1983-11-01	20.7	27	2	5663.68	1	2010-10-31	11.1	350.76	6014.44	70.15	5733.83
667	1	49.1	33.5	29	2011-12-31	1962-12-24	1983-06-19	20.5	27.1	2	5663.68	1	2010-07-09	10.9	344.44	6008.12	68.89	5732.57
668	1	49.1	33.5	29	2011-12-31	1962-11-25	1983-06-19	20.6	27.1	2	5663.68	1	2010-07-09	10.9	344.44	6008.12	68.89	5732.57
669	1	49.1	33.5	29	2011-12-31	1962-11-21	1983-02-01	20.2	27.4	2	5663.68	1	2010-06-01	10.9	344.44	6008.12	68.89	5732.57
670	1	49.3	33.5	28	2011-12-31	1962-09-26	1983-12-17	21.2	27.1	2	5663.68	1	2010-12-30	10.7	338.12	6001.8	67.62	5731.3
671	1	49.3	33.5	28	2011-12-31	1962-09-26	1983-12-01	21.2	27	2	5663.68	1	2010-11-30	10.7	338.12	6001.8	67.62	5731.3
672	1	49.4	33.5	29	2011-12-31	1962-08-28	1983-06-19	20.8	27.1	2	5663.68	1	2010-07-09	10.6	334.96	5998.64	66.99	5730.67
673	1	49.5	33.5	28	2011-12-31	1962-07-21	1983-12-01	21.4	26.3	2	5663.68	1	2010-03-01	10.5	331.8	5995.48	66.36	5730.04
674	1	49.6	33.5	29	2011-12-31	1962-06-06	1983-06-01	21	27.4	2	5663.68	1	2010-11-01	10.4	328.64	5992.32	65.73	5729.41
675	1	49.7	33.5	29	2011-12-31	1962-05-15	1983-01-01	20.7	27.4	2	5663.68	1	2010-06-01	10.3	325.48	5989.16	65.1	5728.78
676	1	49.8	33.5	28	2011-12-31	1962-04-04	1983-12-03	21.7	26.5	2	5663.68	1	2010-05-10	10.2	322.32	5986	64.46	5728.14
677	1	49.9	33.5	28	2011-12-31	1962-02-24	1983-10-01	21.6	27.1	2	5663.68	1	2010-10-29	10.1	319.16	5982.84	63.83	5727.51
678	1	50.3	28.9	28	2011-12-31	1961-10-11	1983-08-31	21.9	27.1	2	5663.68	1	2010-09-29	9.7	306.52	5970.2	61.3	5724.98
679	1	50.4	28.9	29	2011-12-31	1961-08-06	1983-06-19	21.9	27.1	2	5663.68	1	2010-07-09	9.6	303.36	5967.04	60.67	5724.35
680	1	50.5	28.9	28	2011-12-31	1961-07-20	1983-08-04	22.1	27	2	5663.68	1	2010-07-31	9.5	300.2	5963.88	60.04	5723.72
681	1	50.6	28.9	29	2011-12-31	1961-06-02	1983-01-01	21.6	27.4	2	5663.68	1	2010-06-01	9.4	297.04	5960.72	59.41	5723.09
682	1	50.9	28.9	29	2011-12-31	1961-03-01	1983-06-19	22.3	27.1	2	5663.68	1	2010-07-09	9.1	287.56	5951.24	57.51	5721.19
683	1	51	28.9	28	2011-12-31	1961-02-01	1983-12-01	22.8	27	2	5663.68	1	2010-11-30	9	284.4	5948.08	56.88	5720.56
684	1	51	28.9	28	2011-12-31	1961-01-22	1983-12-01	22.9	26.4	2	5663.68	1	2010-04-01	9	284.4	5948.08	56.88	5720.56
685	1	51.1	28.9	28	2011-12-31	1960-12-21	1983-08-01	22.6	27.2	2	5663.68	1	2010-10-08	8.9	281.24	5944.92	56.25	5719.93
686	1	51.1	28.9	28	2011-12-31	1960-12-12	1983-09-17	22.8	27.1	2	5663.68	1	2010-10-29	8.9	281.24	5944.92	56.25	5719.93
687	1	51.4	28.9	29	2011-12-31	1960-08-25	1983-06-19	22.8	27.1	2	5663.68	1	2010-07-09	8.6	271.76	5935.44	54.35	5718.03
688	1	51.9	28.9	29	2011-12-31	1960-03-01	1983-01-01	22.9	27.4	2	5663.68	1	2010-06-01	8.1	255.96	5919.64	51.19	5714.87
689	1	52.1	28.9	29	2011-12-31	1959-12-05	1983-06-19	23.6	27.1	2	5663.68	1	2010-07-09	7.9	249.64	5913.32	49.93	5713.61
690	1	52.1	28.9	29	2011-12-31	1959-12-01	1983-01-01	23.1	27.4	2	5663.68	1	2010-06-01	7.9	249.64	5913.32	49.93	5713.61
691	1	52.2	28.9	29	2011-12-31	1959-11-14	1983-06-19	23.6	27.1	2	5663.68	1	2010-07-09	7.8	246.48	5910.16	49.3	5712.98
692	1	52.2	28.9	29	2011-12-31	1959-11-14	1983-06-19	23.6	27.1	2	5663.68	1	2010-07-09	7.8	246.48	5910.16	49.3	5712.98
693	1	52.2	28.9	29	2011-12-31	1959-11-05	1983-06-19	23.6	27.1	2	5663.68	1	2010-07-09	7.8	246.48	5910.16	49.3	5712.98
694	1	52.3	28.9	29	2011-12-31	1959-10-04	1983-06-19	23.7	27.1	2	5663.68	1	2010-07-09	7.7	243.32	5907	48.66	5712.34
695	1	52.4	28.9	29	2011-12-31	1959-08-16	1983-06-19	23.9	27.1	2	5663.68	1	2010-07-09	7.6	240.16	5903.84	48.03	5711.71
696	1	52.7	28.9	29	2011-12-31	1959-05-09	1983-06-19	24.1	27.1	2	5663.68	1	2010-07-09	7.3	230.68	5894.36	46.14	5709.82
697	1	53	28.9	28	2011-12-31	1959-02-02	1983-08-01	24.5	27.1	2	5663.68	1	2010-08-18	7	221.2	5884.88	44.24	5707.92
698	1	53	28.9	29	2011-12-31	1959-01-27	1983-01-01	24	27.2	2	5663.68	1	2010-03-01	7	221.2	5884.88	44.24	5707.92
699	1	53.2	28.9	29	2011-12-31	1958-10-23	1983-05-01	24.5	28	2	5663.68	1	2011-04-30	6.8	214.88	5878.56	42.98	5706.66
700	1	53.3	28.9	29	2011-12-31	1958-09-19	1983-06-19	24.8	27.1	2	5663.68	1	2010-07-09	6.7	211.72	5875.4	42.34	5706.02
701	1	53.7	28.9	29	2011-12-31	1958-05-21	1983-06-01	25.1	27	2	5663.68	1	2010-06-09	6.3	199.08	5862.76	39.82	5703.5
702	1	53.7	28.9	28	2011-12-31	1958-05-01	1983-09-01	25.4	27.1	2	5663.68	1	2010-10-08	6.3	199.08	5862.76	39.82	5703.5
703	1	53.8	28.9	29	2011-12-31	1958-03-21	1983-01-01	24.8	27.4	2	5663.68	1	2010-06-01	6.2	195.92	5859.6	39.18	5702.86
704	1	53.8	28.9	28	2011-12-31	1958-03-15	1983-11-08	25.7	27	2	5663.68	1	2010-10-31	6.2	195.92	5859.6	39.18	5702.86
705	1	54	28.9	29	2011-12-31	1958-01-08	1983-01-01	25	27.4	2	5663.68	1	2010-06-01	6	189.6	5853.28	37.92	5701.6
706	1	54.3	28.9	29	2011-12-31	1957-09-14	1983-06-19	25.8	27.1	2	5663.68	1	2010-07-09	5.7	180.12	5843.8	36.02	5699.7
707	1	54.6	28.9	29	2011-12-31	1957-06-04	1983-07-01	26.1	27.1	2	5663.68	1	2010-07-29	5.4	170.64	5834.32	34.13	5697.81
708	1	55.7	24.4	29	2011-12-31	1956-05-01	1983-07-01	27.2	27.3	2	5663.68	1	2010-10-01	4.3	135.88	5799.56	27.18	5690.86
709	1	55.8	24.4	28	2011-12-31	1956-04-15	1983-10-01	27.5	27.1	2	5663.68	1	2010-10-29	4.2	132.72	5796.4	26.54	5690.22
710	1	56.5	24.4	29	2011-12-31	1955-07-04	1983-05-01	27.8	28	2	5663.68	1	2011-04-30	3.5	110.6	5774.28	22.12	5685.8
711	1	73	13	41	2011-12-31	1939-01-25	1970-12-22	31.9	21	1	5639.68	1	1991-12-19	-13	0	5639.68	0	5639.68
712	1	58.9	24.4	38	2011-12-31	1953-02-15	1974-01-22	21	24.3	1	5628.36	1	1998-04-22	1.1	34.76	5663.12	6.95	5635.31
713	1	65.4	16.5	37	2011-12-31	1946-09-10	1974-09-07	28	24	1	5628.36	1	1998-09-07	-5.4	0	5628.36	0	5628.36
714	1	67.3	16.5	37	2011-12-31	1944-10-18	1974-10-01	30	24	1	5628.36	1	1998-09-28	-7.3	0	5628.36	0	5628.36
715	1	55	28.9	36	2011-12-31	1957-01-24	1976-03-01	19.1	28	1	5577.08	1	2004-02-28	5	158	5735.08	31.6	5608.68
716	1	44.7	38	27	2011-12-31	1967-05-15	1984-12-09	18.1	27.1	2	5570.55	1	2011-12-29	15.3	483.48	6054.03	96.7	5667.25
717	1	46.4	33.5	27	2011-12-31	1965-08-04	1984-12-09	19.9	27.1	2	5570.55	1	2011-12-29	13.6	429.76	6000.31	85.95	5656.5
718	1	48.6	33.5	27	2011-12-31	1963-06-17	1984-12-09	22	27.1	2	5570.55	1	2011-12-29	11.4	360.24	5930.79	72.05	5642.6
719	1	57.1	24.4	36	2011-12-31	1954-12-23	1976-04-01	21.3	24	1	5569.92	1	2000-03-28	2.9	91.64	5661.56	18.33	5588.25
720	1	60.7	20.3	36	2011-12-31	1951-05-10	1976-02-01	24.8	23.2	1	5569.92	1	1999-04-01	-0.7	0	5569.92	0	5569.92
721	1	63.8	20.3	36	2011-12-31	1948-04-08	1976-03-01	27.9	23.4	1	5569.92	1	1999-07-31	-3.8	0	5569.92	0	5569.92
722	1	45.6	33.5	27	2011-12-31	1966-06-06	1984-12-09	19	27.1	2	5569.67	1	2011-12-29	14.4	455.04	6024.71	91.01	5660.68
723	1	49	33.5	27	2011-12-31	1963-01-26	1984-12-09	22.4	27.1	2	5569.67	1	2011-12-29	11	347.6	5917.27	69.52	5639.19
724	1	53.3	28.9	27	2011-12-31	1958-10-04	1984-12-09	26.7	27.1	2	5569.67	1	2011-12-29	6.7	211.72	5781.39	42.34	5612.01
725	1	69.6	16.5	40	2011-12-31	1942-06-06	1971-09-01	29.3	24.1	1	5559.52	1	1995-09-30	-9.6	0	5559.52	0	5559.52
726	1	44.1	38	27	2011-12-31	1967-11-30	1984-12-01	17	27.1	2	5536.92	1	2011-12-31	15.9	502.44	6039.36	100.49	5637.41
727	1	45	38	28	2011-12-31	1967-01-21	1984-01-01	17	28	2	5536.92	1	2011-12-31	15	474	6010.92	94.8	5631.72
728	1	45.6	33.5	27	2011-12-31	1966-06-20	1984-12-01	18.5	27.1	2	5536.92	1	2011-12-31	14.4	455.04	5991.96	91.01	5627.93
729	1	45.7	33.5	27	2011-12-31	1966-05-03	1984-10-03	18.4	27.3	2	5536.92	1	2011-12-31	14.3	451.88	5988.8	90.38	5627.3
730	1	46.1	33.5	27	2011-12-31	1965-12-20	1984-11-03	18.9	27.2	2	5536.92	1	2011-12-31	13.9	439.24	5976.16	87.85	5624.77
731	1	46.1	33.5	28	2011-12-31	1965-12-18	1984-01-01	18.1	28	2	5536.92	1	2011-12-31	13.9	439.24	5976.16	87.85	5624.77
732	1	46.2	33.5	27	2011-12-31	1965-10-14	1984-12-01	19.2	27.1	2	5536.92	1	2011-12-31	13.8	436.08	5973	87.22	5624.14
733	1	46.4	33.5	27	2011-12-31	1965-08-08	1984-12-01	19.3	27.1	2	5536.92	1	2011-12-31	13.6	429.76	5966.68	85.95	5622.87
734	1	46.9	33.5	27	2011-12-31	1965-02-22	1984-12-01	19.8	27.1	2	5536.92	1	2011-12-31	13.1	413.96	5950.88	82.79	5619.71
735	1	47.1	33.5	27	2011-12-31	1964-12-07	1984-12-01	20	27.1	2	5536.92	1	2011-12-31	12.9	407.64	5944.56	81.53	5618.45
736	1	47.3	33.5	27	2011-12-31	1964-10-04	1984-10-01	20	27.3	2	5536.92	1	2011-12-31	12.7	401.32	5938.24	80.26	5617.18
737	1	63.6	20.3	41	2011-12-31	1948-06-22	1970-12-15	22.5	28	1	5533.88	1	1998-12-12	-3.6	0	5533.88	0	5533.88
738	1	60	24.4	41	2011-12-31	1952-01-23	1970-12-01	18.9	25	1	5493.56	1	1995-12-01	0	0	5493.56	0	5493.56
739	1	64	20.3	41	2011-12-31	1948-01-09	1970-12-01	22.9	25.1	1	5493.56	1	1995-12-29	-4	0	5493.56	0	5493.56
740	1	64.3	20.3	42	2011-12-31	1947-10-11	1970-01-01	22.2	25.2	1	5493.56	1	1995-03-01	-4.3	0	5493.56	0	5493.56
741	1	66.6	16.5	42	2011-12-31	1945-06-12	1970-06-09	25	25	1	5493.56	1	1995-06-09	-6.6	0	5493.56	0	5493.56
742	1	67.1	16.5	42	2011-12-31	1944-12-28	1970-01-31	25.1	25.3	1	5493.56	1	1995-04-30	-7.1	0	5493.56	0	5493.56
743	1	68.1	16.5	41	2011-12-31	1943-12-10	1970-12-01	27	24.1	1	5493.56	1	1995-01-01	-8.1	0	5493.56	0	5493.56
744	1	68.7	16.5	41	2011-12-31	1943-05-11	1970-12-01	27.6	25	1	5493.56	1	1995-12-01	-8.7	0	5493.56	0	5493.56
745	1	42.1	38	23	2011-12-31	1969-11-28	1989-05-23	19.5	21.1	2	5486.96	1	2010-06-09	17.9	565.64	6052.6	113.13	5600.09
746	1	42.5	38	23	2011-12-31	1969-07-17	1989-05-23	19.9	21.1	2	5486.96	1	2010-06-09	17.5	553	6039.96	110.6	5597.56
747	1	43	38	23	2011-12-31	1969-01-27	1989-05-01	20.3	21	2	5486.96	1	2010-04-30	17	537.2	6024.16	107.44	5594.4
748	1	43.4	38	23	2011-12-31	1968-08-26	1989-05-23	20.8	21.1	2	5486.96	1	2010-06-09	16.6	524.56	6011.52	104.91	5591.87
749	1	44	38	23	2011-12-31	1968-01-15	1989-05-23	21.4	21.1	2	5486.96	1	2010-06-09	16	505.6	5992.56	101.12	5588.08
750	1	44.3	38	23	2011-12-31	1967-10-03	1989-05-23	21.7	21.1	2	5486.96	1	2010-06-09	15.7	496.12	5983.08	99.22	5586.18
751	1	44.4	38	23	2011-12-31	1967-08-07	1989-05-23	21.8	21.1	2	5486.96	1	2010-06-09	15.6	492.96	5979.92	98.59	5585.55
752	1	46.2	33.5	23	2011-12-31	1965-11-04	1989-05-23	23.6	21.1	2	5486.96	1	2010-06-09	13.8	436.08	5923.04	87.22	5574.18
753	1	46.7	33.5	23	2011-12-31	1965-04-28	1989-05-23	24.1	21.1	2	5486.96	1	2010-06-09	13.3	420.28	5907.24	84.06	5571.02
754	1	46.7	33.5	23	2011-12-31	1965-04-25	1989-05-23	24.1	21.1	2	5486.96	1	2010-06-09	13.3	420.28	5907.24	84.06	5571.02
755	1	52.4	28.9	27	2011-12-31	1959-08-14	1984-12-09	25.8	27.1	2	5477.15	1	2011-12-29	7.6	240.16	5717.31	48.03	5525.18
756	1	47.2	33.5	27	2011-12-31	1964-10-17	1984-12-09	20.7	27.1	2	5476.15	1	2011-12-29	12.8	404.48	5880.63	80.9	5557.05
757	1	43.9	38	27	2011-12-31	1968-02-29	1984-12-01	16.8	27.1	2	5473.24	1	2011-12-29	16.1	508.76	5982	101.75	5574.99
758	1	44.2	38	28	2011-12-31	1967-11-11	1984-03-01	16.3	27.4	2	5473.24	1	2011-08-01	15.8	499.28	5972.52	99.86	5573.1
759	1	44.3	38	28	2011-12-31	1967-09-14	1984-01-02	16.6	28	2	5473.24	1	2011-12-31	15.7	496.12	5969.36	99.22	5572.46
760	1	45.4	33.5	27	2011-12-31	1966-08-24	1984-12-01	18.3	27	2	5473.24	1	2011-11-30	14.6	461.36	5934.6	92.27	5565.51
761	1	46.1	33.5	28	2011-12-31	1965-12-11	1984-01-08	18.1	27.4	2	5473.24	1	2011-06-01	13.9	439.24	5912.48	87.85	5561.09
762	1	46.1	33.5	28	2011-12-31	1965-11-25	1984-01-08	18.1	27.3	2	5473.24	1	2011-04-01	13.9	439.24	5912.48	87.85	5561.09
763	1	46.2	33.5	27	2011-12-31	1965-10-20	1984-11-03	19.1	27	2	5473.24	1	2011-10-31	13.8	436.08	5909.32	87.22	5560.46
764	1	46.3	33.5	28	2011-12-31	1965-10-03	1984-01-08	18.3	27.3	2	5473.24	1	2011-04-01	13.7	432.92	5906.16	86.58	5559.82
765	1	46.9	33.5	28	2011-12-31	1965-03-02	1984-01-08	18.9	27.5	2	5473.24	1	2011-07-01	13.1	413.96	5887.2	82.79	5556.03
766	1	47.3	33.5	28	2011-12-31	1964-10-09	1984-01-08	19.3	27.3	2	5473.24	1	2011-04-01	12.7	401.32	5874.56	80.26	5553.5
767	1	47.4	33.5	28	2011-12-31	1964-08-25	1984-03-03	19.5	27.4	2	5473.24	1	2011-08-01	12.6	398.16	5871.4	79.63	5552.87
768	1	47.5	33.5	27	2011-12-31	1964-07-19	1984-08-01	20.1	27.2	2	5473.24	1	2011-10-01	12.5	395	5868.24	79	5552.24
769	1	48.1	33.5	28	2011-12-31	1963-12-12	1984-01-05	20.1	27.4	2	5473.24	1	2011-06-01	11.9	376.04	5849.28	75.21	5548.45
770	1	48.4	33.5	27	2011-12-31	1963-08-05	1984-08-03	21	27	2	5473.24	1	2011-07-31	11.6	366.56	5839.8	73.31	5546.55
771	1	48.7	33.5	28	2011-12-31	1963-04-24	1984-03-07	20.9	27.3	2	5473.24	1	2011-07-01	11.3	357.08	5830.32	71.42	5544.66
772	1	48.7	33.5	28	2011-12-31	1963-04-25	1984-01-08	20.7	27.4	2	5473.24	1	2011-06-01	11.3	357.08	5830.32	71.42	5544.66
773	1	48.7	33.5	27	2011-12-31	1963-04-20	1984-08-01	21.3	27	2	5473.24	1	2011-07-29	11.3	357.08	5830.32	71.42	5544.66
774	1	48.8	33.5	28	2011-12-31	1963-03-25	1984-01-08	20.8	27.3	2	5473.24	1	2011-04-01	11.2	353.92	5827.16	70.78	5544.02
775	1	49.3	33.5	28	2011-12-31	1962-09-27	1984-01-08	21.3	27.3	2	5473.24	1	2011-04-01	10.7	338.12	5811.36	67.62	5540.86
776	1	49.8	33.5	28	2011-12-31	1962-03-16	1984-01-03	22	28	2	5473.24	1	2011-12-31	10.2	322.32	5795.56	64.46	5537.7
777	1	49.9	33.5	28	2011-12-31	1962-02-08	1984-01-08	21.9	27.3	2	5473.24	1	2011-04-01	10.1	319.16	5792.4	63.83	5537.07
778	1	50	28.9	28	2011-12-31	1962-01-03	1984-01-07	22.3	28	2	5473.24	1	2011-12-31	10	316	5789.24	63.2	5536.44
779	1	50.2	28.9	28	2011-12-31	1961-10-28	1984-01-08	22.2	27.3	2	5473.24	1	2011-04-01	9.8	309.68	5782.92	61.94	5535.18
780	1	51	28.9	28	2011-12-31	1961-01-16	1984-01-03	23.1	28	2	5473.24	1	2011-12-31	9	284.4	5757.64	56.88	5530.12
781	1	51.1	28.9	28	2011-12-31	1960-11-25	1984-01-08	23.1	27.3	2	5473.24	1	2011-04-01	8.9	281.24	5754.48	56.25	5529.49
782	1	51.5	28.9	28	2011-12-31	1960-07-12	1984-01-08	23.5	27.3	2	5473.24	1	2011-04-01	8.5	268.6	5741.84	53.72	5526.96
783	1	51.9	28.9	28	2011-12-31	1960-03-04	1984-01-04	23.9	28	2	5473.24	1	2011-12-28	8.1	255.96	5729.2	51.19	5524.43
784	1	51.9	28.9	28	2011-12-31	1960-02-08	1984-01-01	23.9	28	2	5473.24	1	2011-12-28	8.1	255.96	5729.2	51.19	5524.43
785	1	52	28.9	28	2011-12-31	1960-01-02	1984-01-08	24	27.3	2	5473.24	1	2011-04-01	8	252.8	5726.04	50.56	5523.8
786	1	52.3	28.9	27	2011-12-31	1959-09-18	1984-11-07	25.2	26.4	2	5473.24	1	2011-04-01	7.7	243.32	5716.56	48.66	5521.9
787	1	52.7	28.9	28	2011-12-31	1959-04-17	1984-01-08	24.8	27.3	2	5473.24	1	2011-04-01	7.3	230.68	5703.92	46.14	5519.38
788	1	52.8	28.9	28	2011-12-31	1959-04-15	1984-01-08	24.8	27.3	2	5473.24	1	2011-04-01	7.2	227.52	5700.76	45.5	5518.74
789	1	64.3	20.3	36	2011-12-31	1947-10-08	1975-10-01	28	23	1	5465.96	1	1998-09-27	-4.3	0	5465.96	0	5465.96
790	1	69	16.5	37	2011-12-31	1943-01-22	1975-06-09	32.4	23	1	5465.96	1	1998-06-09	-9	0	5465.96	0	5465.96
791	1	43.4	38	27	2011-12-31	1968-08-10	1984-09-14	16.1	26.1	2	5441.64	1	2010-10-07	16.6	524.56	5966.2	104.91	5546.55
792	1	44.3	38	27	2011-12-31	1967-10-04	1984-10-01	17	25.4	2	5441.64	1	2010-03-01	15.7	496.12	5937.76	99.22	5540.86
793	1	44.3	38	28	2011-12-31	1967-09-22	1984-01-01	16.3	26.4	2	5441.64	1	2010-06-01	15.7	496.12	5937.76	99.22	5540.86
794	1	44.5	38	27	2011-12-31	1967-07-24	1984-12-01	17.4	26.1	2	5441.64	1	2010-12-29	15.5	489.8	5931.44	97.96	5539.6
795	1	44.5	38	28	2011-12-31	1967-07-08	1984-01-01	16.5	27.1	2	5441.64	1	2011-01-29	15.5	489.8	5931.44	97.96	5539.6
796	1	44.7	38	27	2011-12-31	1967-05-02	1984-10-01	17.4	26	2	5441.64	1	2010-10-01	15.3	483.48	5925.12	96.7	5538.34
797	1	44.9	38	27	2011-12-31	1967-02-22	1984-12-01	17.8	25.3	2	5441.64	1	2010-03-01	15.1	477.16	5918.8	95.43	5537.07
798	1	45	33.5	28	2011-12-31	1967-01-12	1984-01-01	17	27.1	2	5441.64	1	2011-01-29	15	474	5915.64	94.8	5536.44
799	1	45.4	33.5	27	2011-12-31	1966-08-29	1984-12-21	18.3	26	2	5441.64	1	2010-12-28	14.6	461.36	5903	92.27	5533.91
800	1	45.4	33.5	27	2011-12-31	1966-08-05	1984-11-01	18.3	26	2	5441.64	1	2010-11-07	14.6	461.36	5903	92.27	5533.91
801	1	45.9	33.5	27	2011-12-31	1966-03-02	1984-12-01	18.8	26	2	5441.64	1	2010-12-01	14.1	445.56	5887.2	89.11	5530.75
802	1	46	33.5	28	2011-12-31	1966-01-17	1984-03-07	18.2	26.1	2	5441.64	1	2010-04-01	14	442.4	5884.04	88.48	5530.12
803	1	46.6	33.5	27	2011-12-31	1965-06-21	1984-09-14	19.3	26.1	2	5441.64	1	2010-10-07	13.4	423.44	5865.08	84.69	5526.33
804	1	46.6	33.5	28	2011-12-31	1965-06-20	1984-01-09	18.6	26.4	2	5441.64	1	2010-05-31	13.4	423.44	5865.08	84.69	5526.33
805	1	47	33.5	27	2011-12-31	1964-12-28	1984-12-03	20	26	2	5441.64	1	2010-11-30	13	410.8	5852.44	82.16	5523.8
806	1	47.2	33.5	27	2011-12-31	1964-10-30	1984-08-07	19.8	26.1	2	5441.64	1	2010-08-29	12.8	404.48	5846.12	80.9	5522.54
807	1	47.4	33.5	27	2011-12-31	1964-08-05	1984-10-27	20.2	26	2	5441.64	1	2010-10-29	12.6	398.16	5839.8	79.63	5521.27
808	1	47.7	33.5	27	2011-12-31	1964-04-24	1984-12-01	20.6	26	2	5441.64	1	2010-12-01	12.3	388.68	5830.32	77.74	5519.38
809	1	48	33.5	27	2011-12-31	1963-12-29	1984-09-14	20.7	26.1	2	5441.64	1	2010-10-07	12	379.2	5820.84	75.84	5517.48
810	1	48.3	33.5	27	2011-12-31	1963-10-13	1984-12-01	21.2	25.5	2	5441.64	1	2010-05-20	11.7	369.72	5811.36	73.94	5515.58
811	1	48.3	33.5	27	2011-12-31	1963-10-12	1984-09-26	21	25.5	2	5441.64	1	2010-03-04	11.7	369.72	5811.36	73.94	5515.58
812	1	48.4	33.5	27	2011-12-31	1963-09-02	1984-09-14	21.1	26.1	2	5441.64	1	2010-10-07	11.6	366.56	5808.2	73.31	5514.95
813	1	48.4	33.5	28	2011-12-31	1963-08-28	1984-05-03	20.7	26.4	2	5441.64	1	2010-09-01	11.6	366.56	5808.2	73.31	5514.95
814	1	49	33.5	27	2011-12-31	1963-01-09	1984-09-14	21.7	26.1	2	5441.64	1	2010-10-07	11	347.6	5789.24	69.52	5511.16
815	1	49	33.5	28	2011-12-31	1962-12-29	1984-04-01	21.3	27	2	5441.64	1	2011-03-31	11	347.6	5789.24	69.52	5511.16
816	1	49.5	33.5	28	2011-12-31	1962-07-16	1984-01-08	21.5	26.3	2	5441.64	1	2010-05-06	10.5	331.8	5773.44	66.36	5508
817	1	49.8	33.5	27	2011-12-31	1962-03-24	1984-09-14	22.5	26.1	2	5441.64	1	2010-10-07	10.2	322.32	5763.96	64.46	5506.1
818	1	50.3	28.9	27	2011-12-31	1961-10-02	1984-10-03	23	26.1	2	5441.64	1	2010-10-29	9.7	306.52	5748.16	61.3	5502.94
819	1	51.8	28.9	27	2011-12-31	1960-04-03	1984-11-03	24.6	26	2	5441.64	1	2010-10-31	8.2	259.12	5700.76	51.82	5493.46
820	1	52	28.9	27	2011-12-31	1960-01-27	1984-10-03	24.7	26.1	2	5441.64	1	2010-10-28	8	252.8	5694.44	50.56	5492.2
821	1	52.4	28.9	27	2011-12-31	1959-08-12	1984-11-01	25.2	26	2	5441.64	1	2010-10-31	7.6	240.16	5681.8	48.03	5489.67
822	1	46.2	33.5	27	2011-12-31	1965-11-03	1985-07-03	19.7	25.1	2	5431.2	1	2010-07-29	13.8	436.08	5867.28	87.22	5518.42
823	1	46.2	33.5	27	2011-12-31	1965-10-23	1985-07-03	19.7	25.1	2	5431.2	1	2010-07-29	13.8	436.08	5867.28	87.22	5518.42
824	1	51.1	28.9	26	2011-12-31	1960-11-25	1985-07-19	24.7	25.1	2	5431.2	1	2010-08-08	8.9	281.24	5712.44	56.25	5487.45
825	1	58.4	24.4	40	2011-12-31	1953-09-05	1972-05-16	18.7	36	1	5415.68	1	2008-05-14	1.6	50.56	5466.24	10.11	5425.79
826	1	45.6	33.5	27	2011-12-31	1966-05-25	1984-12-09	19.1	27.1	2	5409.28	1	2011-12-29	14.4	455.04	5864.32	91.01	5500.29
827	1	46.4	33.5	27	2011-12-31	1965-08-29	1985-01-07	19.7	27	2	5409.28	1	2011-12-31	13.6	429.76	5839.04	85.95	5495.23
828	1	50.1	28.9	27	2011-12-31	1961-12-09	1984-12-09	23.5	27.1	2	5409.28	1	2011-12-29	9.9	312.84	5722.12	62.57	5471.85
829	1	52	28.9	27	2011-12-31	1960-01-08	1984-12-09	25.4	27.1	2	5409.28	1	2011-12-29	8	252.8	5662.08	50.56	5459.84
830	1	43	38	25	2011-12-31	1969-01-13	1987-01-02	18.1	25	2	5382.56	1	2011-12-31	17	537.2	5919.76	107.44	5490
831	1	55.4	24.4	37	2011-12-31	1956-09-01	1974-10-01	18.1	37.3	1	5357.12	1	2011-12-31	4.6	145.36	5502.48	29.07	5386.19
832	1	64.3	20.3	41	2011-12-31	1947-10-03	1971-01-15	23.3	27.2	1	5340.64	1	1998-03-15	-4.3	0	5340.64	0	5340.64
833	1	45.4	33.5	26	2011-12-31	1966-08-05	1986-01-01	19.4	12.1	2	5338.16	1	1998-01-29	14.6	461.36	5799.52	92.27	5430.43
834	1	64.3	20.3	38	2011-12-31	1947-10-04	1974-06-11	26.7	23	1	5336.36	1	1997-06-11	-4.3	0	5336.36	0	5336.36
835	1	65.6	16.5	38	2011-12-31	1946-05-29	1974-01-16	27.7	23.2	1	5336.36	1	1997-03-16	-5.6	0	5336.36	0	5336.36
836	1	45	38	27	2011-12-31	1967-01-19	1984-12-09	18.4	27.1	2	5314.88	1	2011-12-29	15	474	5788.88	94.8	5409.68
837	1	50	28.9	27	2011-12-31	1962-01-06	1985-01-07	23.4	27	2	5314.88	1	2011-12-31	10	316	5630.88	63.2	5378.08
838	1	47.9	33.5	27	2011-12-31	1964-02-18	1985-03-07	21.1	25	2	5314	1	2010-03-01	12.1	382.36	5696.36	76.47	5390.47
839	1	65.2	16.5	41	2011-12-31	1946-11-02	1970-12-15	24.1	27.3	1	5305.52	1	1998-03-15	-5.2	0	5305.52	0	5305.52
840	1	55.2	24.4	35	2011-12-31	1956-10-16	1976-07-23	19.8	35.1	1	5297.56	1	2011-08-29	4.8	151.68	5449.24	30.34	5327.9
841	1	54.9	28.9	35	2011-12-31	1957-03-01	1976-10-01	19.6	35	1	5296.64	1	2011-09-28	5.1	161.16	5457.8	32.23	5328.87
842	1	63.1	20.3	36	2011-12-31	1948-12-10	1976-03-01	27.2	23.1	1	5277.92	1	1999-03-31	-3.1	0	5277.92	0	5277.92
843	1	63.1	20.3	36	2011-12-31	1948-12-03	1976-06-17	27.6	22.1	1	5277.92	1	1998-07-15	-3.1	0	5277.92	0	5277.92
844	1	48.8	33.5	22	2011-12-31	1963-04-01	1990-04-05	27	11.2	2	5260.2	1	2001-06-19	11.2	353.92	5614.12	70.78	5330.98
845	1	43.6	38	27	2011-12-31	1968-05-27	1985-05-01	16.9	26.4	2	5251.2	1	2011-10-01	16.4	518.24	5769.44	103.65	5354.85
846	1	44.6	38	27	2011-12-31	1967-06-19	1984-12-31	17.7	27	2	5251.2	1	2011-12-31	15.4	486.64	5737.84	97.33	5348.53
847	1	44.6	38	27	2011-12-31	1967-06-02	1985-06-07	18	26	2	5251.2	1	2011-06-01	15.4	486.64	5737.84	97.33	5348.53
848	1	44.7	38	26	2011-12-31	1967-05-04	1985-08-07	18.3	26	2	5251.2	1	2011-08-01	15.3	483.48	5734.68	96.7	5347.9
849	1	44.8	38	27	2011-12-31	1967-04-02	1985-06-07	18.2	26	2	5251.2	1	2011-06-01	15.2	480.32	5731.52	96.06	5347.26
850	1	44.9	38	27	2011-12-31	1967-03-05	1985-06-07	18.3	26	2	5251.2	1	2011-06-01	15.1	477.16	5728.36	95.43	5346.63
851	1	44.9	38	27	2011-12-31	1967-03-02	1985-06-07	18.3	26	2	5251.2	1	2011-06-01	15.1	477.16	5728.36	95.43	5346.63
852	1	44.9	38	26	2011-12-31	1967-02-24	1985-10-01	18.6	26	2	5251.2	1	2011-10-01	15.1	477.16	5728.36	95.43	5346.63
853	1	44.9	38	27	2011-12-31	1967-02-22	1985-06-07	18.3	26	2	5251.2	1	2011-06-01	15.1	477.16	5728.36	95.43	5346.63
854	1	44.9	38	27	2011-12-31	1967-02-19	1985-05-07	18.2	26.1	2	5251.2	1	2011-06-01	15.1	477.16	5728.36	95.43	5346.63
855	1	44.9	38	27	2011-12-31	1967-02-03	1985-06-07	18.4	26	2	5251.2	1	2011-06-01	15.1	477.16	5728.36	95.43	5346.63
856	1	45	33.5	27	2011-12-31	1967-01-07	1985-03-07	18.2	26.3	2	5251.2	1	2011-06-01	15	474	5725.2	94.8	5346
857	1	45	33.5	27	2011-12-31	1966-12-29	1985-05-07	18.4	26.1	2	5251.2	1	2011-06-01	15	474	5725.2	94.8	5346
858	1	45.1	33.5	27	2011-12-31	1966-11-30	1985-06-07	18.5	26	2	5251.2	1	2011-05-31	14.9	470.84	5722.04	94.17	5345.37
859	1	45.2	33.5	26	2011-12-31	1966-11-18	1985-09-10	18.8	26.1	2	5251.2	1	2011-09-28	14.8	467.68	5718.88	93.54	5344.74
860	1	45.2	33.5	27	2011-12-31	1966-11-07	1985-03-07	18.3	26.3	2	5251.2	1	2011-06-01	14.8	467.68	5718.88	93.54	5344.74
861	1	45.2	33.5	27	2011-12-31	1966-11-08	1985-06-07	18.6	26	2	5251.2	1	2011-05-31	14.8	467.68	5718.88	93.54	5344.74
862	1	45.2	33.5	27	2011-12-31	1966-10-29	1985-06-07	18.6	26	2	5251.2	1	2011-05-31	14.8	467.68	5718.88	93.54	5344.74
863	1	45.2	33.5	27	2011-12-31	1966-10-28	1985-05-01	18.5	26.4	2	5251.2	1	2011-10-01	14.8	467.68	5718.88	93.54	5344.74
864	1	45.3	33.5	27	2011-12-31	1966-10-08	1985-03-07	18.4	26.3	2	5251.2	1	2011-06-01	14.7	464.52	5715.72	92.9	5344.1
865	1	45.3	33.5	27	2011-12-31	1966-10-08	1985-03-07	18.4	26.3	2	5251.2	1	2011-06-01	14.7	464.52	5715.72	92.9	5344.1
866	1	45.3	33.5	27	2011-12-31	1966-10-01	1985-03-07	18.4	26.3	2	5251.2	1	2011-06-01	14.7	464.52	5715.72	92.9	5344.1
867	1	45.3	33.5	27	2011-12-31	1966-09-28	1985-06-07	18.7	26	2	5251.2	1	2011-06-01	14.7	464.52	5715.72	92.9	5344.1
868	1	45.6	33.5	27	2011-12-31	1966-06-15	1985-06-07	19	26.2	2	5251.2	1	2011-08-01	14.4	455.04	5706.24	91.01	5342.21
869	1	45.6	33.5	27	2011-12-31	1966-06-02	1985-04-07	18.9	26	2	5251.2	1	2011-04-01	14.4	455.04	5706.24	91.01	5342.21
870	1	45.7	33.5	27	2011-12-31	1966-05-05	1985-05-01	19	26.4	2	5251.2	1	2011-10-01	14.3	451.88	5703.08	90.38	5341.58
871	1	45.7	33.5	27	2011-12-31	1966-05-01	1985-05-07	19	26.1	2	5251.2	1	2011-06-01	14.3	451.88	5703.08	90.38	5341.58
872	1	45.7	33.5	27	2011-12-31	1966-04-16	1985-06-07	19.2	26	2	5251.2	1	2011-06-01	14.3	451.88	5703.08	90.38	5341.58
873	1	45.8	33.5	27	2011-12-31	1966-04-07	1985-06-07	19.2	26	2	5251.2	1	2011-06-01	14.2	448.72	5699.92	89.74	5340.94
874	1	45.8	33.5	27	2011-12-31	1966-03-14	1985-03-07	19	26.3	2	5251.2	1	2011-06-01	14.2	448.72	5699.92	89.74	5340.94
875	1	45.9	33.5	27	2011-12-31	1966-03-01	1985-06-07	19.3	26	2	5251.2	1	2011-05-31	14.1	445.56	5696.76	89.11	5340.31
876	1	45.9	33.5	26	2011-12-31	1966-02-01	1985-10-01	19.7	26	2	5251.2	1	2011-09-30	14.1	445.56	5696.76	89.11	5340.31
877	1	45.9	33.5	27	2011-12-31	1966-02-02	1985-05-07	19.3	26.1	2	5251.2	1	2011-06-01	14.1	445.56	5696.76	89.11	5340.31
878	1	46	33.5	27	2011-12-31	1966-01-25	1985-06-07	19.4	26	2	5251.2	1	2011-05-31	14	442.4	5693.6	88.48	5339.68
879	1	46	33.5	27	2011-12-31	1966-01-08	1985-06-07	19.4	26	2	5251.2	1	2011-06-01	14	442.4	5693.6	88.48	5339.68
880	1	46	33.5	27	2011-12-31	1966-01-07	1985-06-07	19.4	26	2	5251.2	1	2011-05-31	14	442.4	5693.6	88.48	5339.68
881	1	46.1	33.5	27	2011-12-31	1965-12-25	1985-06-07	19.5	26	2	5251.2	1	2011-06-01	13.9	439.24	5690.44	87.85	5339.05
882	1	46.1	33.5	27	2011-12-31	1965-12-08	1985-05-07	19.4	26.1	2	5251.2	1	2011-06-01	13.9	439.24	5690.44	87.85	5339.05
883	1	46.2	33.5	27	2011-12-31	1965-11-19	1985-03-07	19.3	26.3	2	5251.2	1	2011-06-01	13.8	436.08	5687.28	87.22	5338.42
884	1	46.2	33.5	27	2011-12-31	1965-11-05	1985-06-07	19.6	26	2	5251.2	1	2011-06-01	13.8	436.08	5687.28	87.22	5338.42
885	1	46.2	33.5	27	2011-12-31	1965-11-05	1985-06-07	19.6	26	2	5251.2	1	2011-06-01	13.8	436.08	5687.28	87.22	5338.42
886	1	46.2	33.5	27	2011-12-31	1965-10-25	1985-06-07	19.6	26	2	5251.2	1	2011-05-31	13.8	436.08	5687.28	87.22	5338.42
887	1	46.3	33.5	27	2011-12-31	1965-10-10	1985-06-07	19.7	26	2	5251.2	1	2011-06-01	13.7	432.92	5684.12	86.58	5337.78
888	1	46.3	33.5	27	2011-12-31	1965-10-10	1985-06-07	19.7	26	2	5251.2	1	2011-05-31	13.7	432.92	5684.12	86.58	5337.78
889	1	46.3	33.5	27	2011-12-31	1965-10-08	1985-06-07	19.7	26	2	5251.2	1	2011-06-01	13.7	432.92	5684.12	86.58	5337.78
890	1	46.3	33.5	27	2011-12-31	1965-10-08	1985-04-07	19.5	26	2	5251.2	1	2011-04-01	13.7	432.92	5684.12	86.58	5337.78
891	1	46.3	33.5	27	2011-12-31	1965-10-06	1985-03-07	19.4	26.3	2	5251.2	1	2011-06-01	13.7	432.92	5684.12	86.58	5337.78
892	1	46.3	33.5	27	2011-12-31	1965-09-26	1985-06-07	19.7	26	2	5251.2	1	2011-05-31	13.7	432.92	5684.12	86.58	5337.78
893	1	46.4	33.5	27	2011-12-31	1965-09-06	1985-06-07	19.8	26	2	5251.2	1	2011-05-31	13.6	429.76	5680.96	85.95	5337.15
894	1	46.4	33.5	27	2011-12-31	1965-08-21	1985-03-07	19.6	26.3	2	5251.2	1	2011-06-01	13.6	429.76	5680.96	85.95	5337.15
895	1	46.5	33.5	27	2011-12-31	1965-07-07	1985-06-07	19.9	26	2	5251.2	1	2011-05-31	13.5	426.6	5677.8	85.32	5336.52
896	1	46.6	33.5	27	2011-12-31	1965-06-26	1985-03-07	19.7	26.3	2	5251.2	1	2011-06-01	13.4	423.44	5674.64	84.69	5335.89
897	1	46.6	33.5	27	2011-12-31	1965-06-26	1985-04-07	19.8	26	2	5251.2	1	2011-04-01	13.4	423.44	5674.64	84.69	5335.89
898	1	46.6	33.5	27	2011-12-31	1965-06-01	1985-07-01	20.1	26.1	2	5251.2	1	2011-07-29	13.4	423.44	5674.64	84.69	5335.89
899	1	46.7	33.5	27	2011-12-31	1965-05-19	1985-06-07	20.1	26	2	5251.2	1	2011-06-01	13.3	420.28	5671.48	84.06	5335.26
900	1	46.8	33.5	27	2011-12-31	1965-04-13	1985-06-07	20.2	26	2	5251.2	1	2011-05-31	13.2	417.12	5668.32	83.42	5334.62
901	1	46.8	33.5	27	2011-12-31	1965-04-10	1985-01-01	19.7	27	2	5251.2	1	2011-12-31	13.2	417.12	5668.32	83.42	5334.62
902	1	46.8	33.5	27	2011-12-31	1965-04-06	1985-06-07	20.2	26	2	5251.2	1	2011-05-31	13.2	417.12	5668.32	83.42	5334.62
903	1	46.9	33.5	27	2011-12-31	1965-02-27	1985-06-07	20.3	26	2	5251.2	1	2011-05-31	13.1	413.96	5665.16	82.79	5333.99
904	1	46.9	33.5	27	2011-12-31	1965-02-18	1985-06-07	20.3	26	2	5251.2	1	2011-05-31	13.1	413.96	5665.16	82.79	5333.99
905	1	46.9	33.5	27	2011-12-31	1965-02-11	1985-01-01	19.9	27	2	5251.2	1	2011-12-28	13.1	413.96	5665.16	82.79	5333.99
906	1	46.9	33.5	27	2011-12-31	1965-02-06	1985-06-07	20.4	26	2	5251.2	1	2011-05-31	13.1	413.96	5665.16	82.79	5333.99
907	1	46.9	33.5	27	2011-12-31	1965-02-06	1985-04-07	20.2	26	2	5251.2	1	2011-04-01	13.1	413.96	5665.16	82.79	5333.99
908	1	47	33.5	26	2011-12-31	1965-01-29	1985-10-07	20.7	26	2	5251.2	1	2011-10-01	13	410.8	5662	82.16	5333.36
909	1	47	33.5	27	2011-12-31	1965-01-11	1985-06-07	20.4	26	2	5251.2	1	2011-06-01	13	410.8	5662	82.16	5333.36
910	1	47	33.5	27	2011-12-31	1965-01-10	1985-03-07	20.2	26.3	2	5251.2	1	2011-06-01	13	410.8	5662	82.16	5333.36
911	1	47	33.5	26	2011-12-31	1965-01-01	1985-09-07	20.7	26	2	5251.2	1	2011-09-01	13	410.8	5662	82.16	5333.36
912	1	47	33.5	27	2011-12-31	1964-12-29	1985-03-07	20.2	26.3	2	5251.2	1	2011-06-01	13	410.8	5662	82.16	5333.36
913	1	47.1	33.5	27	2011-12-31	1964-12-25	1985-06-07	20.5	26	2	5251.2	1	2011-05-31	12.9	407.64	5658.84	81.53	5332.73
914	1	47.1	33.5	27	2011-12-31	1964-12-11	1985-01-01	20.1	27	2	5251.2	1	2011-12-31	12.9	407.64	5658.84	81.53	5332.73
915	1	47.1	33.5	27	2011-12-31	1964-12-05	1985-03-07	20.3	26.3	2	5251.2	1	2011-06-01	12.9	407.64	5658.84	81.53	5332.73
916	1	47.1	33.5	27	2011-12-31	1964-11-21	1985-05-07	20.5	26.1	2	5251.2	1	2011-06-01	12.9	407.64	5658.84	81.53	5332.73
917	1	47.2	33.5	27	2011-12-31	1964-11-05	1985-06-07	20.6	26	2	5251.2	1	2011-05-31	12.8	404.48	5655.68	80.9	5332.1
918	1	47.2	33.5	27	2011-12-31	1964-11-03	1985-06-07	20.6	26	2	5251.2	1	2011-06-01	12.8	404.48	5655.68	80.9	5332.1
919	1	47.2	33.5	27	2011-12-31	1964-10-15	1985-05-07	20.6	26.1	2	5251.2	1	2011-06-01	12.8	404.48	5655.68	80.9	5332.1
920	1	47.3	33.5	27	2011-12-31	1964-10-12	1985-03-07	20.4	26.3	2	5251.2	1	2011-06-01	12.7	401.32	5652.52	80.26	5331.46
921	1	47.3	33.5	27	2011-12-31	1964-10-10	1985-06-07	20.7	26	2	5251.2	1	2011-05-31	12.7	401.32	5652.52	80.26	5331.46
922	1	47.3	33.5	27	2011-12-31	1964-09-21	1985-05-07	20.6	26.1	2	5251.2	1	2011-06-01	12.7	401.32	5652.52	80.26	5331.46
923	1	47.4	33.5	27	2011-12-31	1964-09-04	1985-04-07	20.6	26	2	5251.2	1	2011-04-01	12.6	398.16	5649.36	79.63	5330.83
924	1	47.4	33.5	27	2011-12-31	1964-09-01	1985-04-07	20.6	26	2	5251.2	1	2011-04-01	12.6	398.16	5649.36	79.63	5330.83
925	1	47.4	33.5	27	2011-12-31	1964-09-01	1985-04-07	20.6	26	2	5251.2	1	2011-04-01	12.6	398.16	5649.36	79.63	5330.83
926	1	47.4	33.5	27	2011-12-31	1964-08-19	1985-06-07	20.8	26	2	5251.2	1	2011-06-01	12.6	398.16	5649.36	79.63	5330.83
927	1	47.4	33.5	27	2011-12-31	1964-08-10	1985-04-07	20.7	26	2	5251.2	1	2011-04-01	12.6	398.16	5649.36	79.63	5330.83
928	1	47.5	33.5	27	2011-12-31	1964-07-19	1985-01-01	20.5	27	2	5251.2	1	2011-12-31	12.5	395	5646.2	79	5330.2
929	1	47.5	33.5	27	2011-12-31	1964-07-14	1985-06-07	20.9	26	2	5251.2	1	2011-05-31	12.5	395	5646.2	79	5330.2
930	1	47.6	33.5	27	2011-12-31	1964-06-24	1985-06-07	21	26	2	5251.2	1	2011-05-31	12.4	391.84	5643.04	78.37	5329.57
931	1	47.6	33.5	27	2011-12-31	1964-06-20	1985-03-07	20.7	26.3	2	5251.2	1	2011-06-01	12.4	391.84	5643.04	78.37	5329.57
932	1	47.6	33.5	27	2011-12-31	1964-06-03	1985-06-07	21	26	2	5251.2	1	2011-05-31	12.4	391.84	5643.04	78.37	5329.57
933	1	47.6	33.5	27	2011-12-31	1964-05-21	1985-03-07	20.8	26.3	2	5251.2	1	2011-06-01	12.4	391.84	5643.04	78.37	5329.57
934	1	47.6	33.5	27	2011-12-31	1964-05-23	1985-06-07	21.1	26	2	5251.2	1	2011-05-31	12.4	391.84	5643.04	78.37	5329.57
935	1	47.6	33.5	27	2011-12-31	1964-05-22	1985-04-07	20.9	26	2	5251.2	1	2011-04-01	12.4	391.84	5643.04	78.37	5329.57
936	1	47.7	33.5	27	2011-12-31	1964-05-11	1985-03-07	20.8	26.3	2	5251.2	1	2011-06-01	12.3	388.68	5639.88	77.74	5328.94
937	1	47.7	33.5	27	2011-12-31	1964-04-25	1985-05-07	21.1	26.1	2	5251.2	1	2011-06-01	12.3	388.68	5639.88	77.74	5328.94
938	1	47.7	33.5	27	2011-12-31	1964-04-15	1985-06-07	21.2	26	2	5251.2	1	2011-06-01	12.3	388.68	5639.88	77.74	5328.94
939	1	47.8	33.5	27	2011-12-31	1964-04-06	1985-04-07	21	26	2	5251.2	1	2011-04-01	12.2	385.52	5636.72	77.1	5328.3
940	1	47.8	33.5	27	2011-12-31	1964-03-28	1985-03-07	21	26.3	2	5251.2	1	2011-06-01	12.2	385.52	5636.72	77.1	5328.3
941	1	47.8	33.5	27	2011-12-31	1964-03-21	1985-06-07	21.2	26	2	5251.2	1	2011-06-01	12.2	385.52	5636.72	77.1	5328.3
942	1	47.8	33.5	27	2011-12-31	1964-03-21	1985-03-07	21	26.3	2	5251.2	1	2011-06-01	12.2	385.52	5636.72	77.1	5328.3
943	1	47.8	33.5	27	2011-12-31	1964-03-13	1985-06-07	21.3	26	2	5251.2	1	2011-05-31	12.2	385.52	5636.72	77.1	5328.3
944	1	47.8	33.5	27	2011-12-31	1964-03-09	1985-06-07	21.3	26	2	5251.2	1	2011-06-01	12.2	385.52	5636.72	77.1	5328.3
945	1	47.9	33.5	27	2011-12-31	1964-03-07	1985-06-07	21.3	26	2	5251.2	1	2011-05-31	12.1	382.36	5633.56	76.47	5327.67
946	1	47.9	33.5	27	2011-12-31	1964-02-23	1985-06-07	21.3	26	2	5251.2	1	2011-05-31	12.1	382.36	5633.56	76.47	5327.67
947	1	48	33.5	27	2011-12-31	1964-01-19	1985-03-07	21.2	26.3	2	5251.2	1	2011-06-01	12	379.2	5630.4	75.84	5327.04
948	1	48	33.5	27	2011-12-31	1964-01-15	1985-03-07	21.2	26.3	2	5251.2	1	2011-06-01	12	379.2	5630.4	75.84	5327.04
949	1	48	33.5	27	2011-12-31	1964-01-01	1985-06-07	21.5	26	2	5251.2	1	2011-06-01	12	379.2	5630.4	75.84	5327.04
950	1	48	33.5	27	2011-12-31	1963-12-29	1985-06-07	21.5	26	2	5251.2	1	2011-06-01	12	379.2	5630.4	75.84	5327.04
951	1	48.1	33.5	27	2011-12-31	1963-12-23	1985-03-07	21.2	26.3	2	5251.2	1	2011-06-01	11.9	376.04	5627.24	75.21	5326.41
952	1	48.1	33.5	27	2011-12-31	1963-12-18	1985-06-07	21.5	26	2	5251.2	1	2011-05-31	11.9	376.04	5627.24	75.21	5326.41
953	1	48.1	33.5	27	2011-12-31	1963-12-14	1985-05-07	21.4	26.1	2	5251.2	1	2011-06-01	11.9	376.04	5627.24	75.21	5326.41
954	1	48.1	33.5	27	2011-12-31	1963-12-11	1985-06-01	21.5	26.1	2	5251.2	1	2011-06-29	11.9	376.04	5627.24	75.21	5326.41
955	1	48.1	33.5	27	2011-12-31	1963-11-26	1985-04-07	21.4	26	2	5251.2	1	2011-04-01	11.9	376.04	5627.24	75.21	5326.41
956	1	48.2	33.5	26	2011-12-31	1963-11-20	1985-09-07	21.8	26	2	5251.2	1	2011-09-01	11.8	372.88	5624.08	74.58	5325.78
957	1	48.2	33.5	27	2011-12-31	1963-11-15	1985-04-07	21.4	26	2	5251.2	1	2011-04-01	11.8	372.88	5624.08	74.58	5325.78
958	1	48.2	33.5	27	2011-12-31	1963-11-03	1985-04-07	21.4	26	2	5251.2	1	2011-04-01	11.8	372.88	5624.08	74.58	5325.78
959	1	48.3	33.5	27	2011-12-31	1963-10-09	1985-06-07	21.7	26	2	5251.2	1	2011-05-31	11.7	369.72	5620.92	73.94	5325.14
960	1	48.3	33.5	27	2011-12-31	1963-09-17	1985-03-07	21.5	26.3	2	5251.2	1	2011-06-01	11.7	369.72	5620.92	73.94	5325.14
961	1	48.4	33.5	26	2011-12-31	1963-08-28	1985-10-07	22.1	26	2	5251.2	1	2011-10-01	11.6	366.56	5617.76	73.31	5324.51
962	1	48.4	33.5	26	2011-12-31	1963-08-11	1985-08-07	22	26	2	5251.2	1	2011-08-01	11.6	366.56	5617.76	73.31	5324.51
963	1	48.4	33.5	27	2011-12-31	1963-08-10	1985-06-07	21.8	26	2	5251.2	1	2011-06-01	11.6	366.56	5617.76	73.31	5324.51
964	1	48.4	33.5	27	2011-12-31	1963-08-12	1985-03-07	21.6	26.2	2	5251.2	1	2011-05-01	11.6	366.56	5617.76	73.31	5324.51
965	1	48.4	33.5	27	2011-12-31	1963-08-06	1985-06-07	21.9	26	2	5251.2	1	2011-06-01	11.6	366.56	5617.76	73.31	5324.51
966	1	48.5	33.5	27	2011-12-31	1963-07-26	1985-04-07	21.7	26	2	5251.2	1	2011-04-01	11.5	363.4	5614.6	72.68	5323.88
967	1	48.5	33.5	27	2011-12-31	1963-07-12	1985-03-07	21.7	26.3	2	5251.2	1	2011-06-01	11.5	363.4	5614.6	72.68	5323.88
968	1	48.6	33.5	27	2011-12-31	1963-06-13	1985-05-07	21.9	26.1	2	5251.2	1	2011-06-01	11.4	360.24	5611.44	72.05	5323.25
969	1	48.6	33.5	27	2011-12-31	1963-06-03	1985-04-07	21.9	26	2	5251.2	1	2011-04-01	11.4	360.24	5611.44	72.05	5323.25
970	1	48.6	33.5	27	2011-12-31	1963-05-23	1985-04-07	21.9	26	2	5251.2	1	2011-04-01	11.4	360.24	5611.44	72.05	5323.25
971	1	48.7	33.5	27	2011-12-31	1963-05-09	1985-06-07	22.1	26	2	5251.2	1	2011-06-01	11.3	357.08	5608.28	71.42	5322.62
972	1	48.7	33.5	27	2011-12-31	1963-05-09	1985-04-07	21.9	26	2	5251.2	1	2011-04-01	11.3	357.08	5608.28	71.42	5322.62
973	1	48.7	33.5	27	2011-12-31	1963-05-03	1985-06-07	22.1	26	2	5251.2	1	2011-05-31	11.3	357.08	5608.28	71.42	5322.62
974	1	48.8	33.5	27	2011-12-31	1963-04-13	1985-06-07	22.2	26	2	5251.2	1	2011-05-31	11.2	353.92	5605.12	70.78	5321.98
975	1	48.8	33.5	27	2011-12-31	1963-04-10	1985-03-07	21.9	26.3	2	5251.2	1	2011-06-01	11.2	353.92	5605.12	70.78	5321.98
976	1	48.8	33.5	27	2011-12-31	1963-04-05	1985-06-07	22.2	26	2	5251.2	1	2011-06-01	11.2	353.92	5605.12	70.78	5321.98
977	1	48.8	33.5	27	2011-12-31	1963-04-01	1985-03-07	22	26.3	2	5251.2	1	2011-06-01	11.2	353.92	5605.12	70.78	5321.98
978	1	48.8	33.5	27	2011-12-31	1963-03-28	1985-04-07	22	26	2	5251.2	1	2011-04-01	11.2	353.92	5605.12	70.78	5321.98
979	1	48.8	33.5	27	2011-12-31	1963-03-26	1985-03-07	22	26.3	2	5251.2	1	2011-06-01	11.2	353.92	5605.12	70.78	5321.98
980	1	48.8	33.5	27	2011-12-31	1963-03-23	1985-03-07	22	26.3	2	5251.2	1	2011-06-01	11.2	353.92	5605.12	70.78	5321.98
981	1	48.8	33.5	27	2011-12-31	1963-03-11	1985-03-07	22	26.3	2	5251.2	1	2011-06-01	11.2	353.92	5605.12	70.78	5321.98
982	1	48.8	33.5	27	2011-12-31	1963-03-13	1985-04-07	22.1	26	2	5251.2	1	2011-04-01	11.2	353.92	5605.12	70.78	5321.98
983	1	48.9	33.5	27	2011-12-31	1963-03-05	1985-04-07	22.1	26	2	5251.2	1	2011-04-01	11.1	350.76	5601.96	70.15	5321.35
984	1	48.9	33.5	27	2011-12-31	1963-02-28	1985-06-07	22.3	26	2	5251.2	1	2011-05-31	11.1	350.76	5601.96	70.15	5321.35
985	1	48.9	33.5	27	2011-12-31	1963-02-15	1985-02-01	22	26.1	2	5251.2	1	2011-03-01	11.1	350.76	5601.96	70.15	5321.35
986	1	48.9	33.5	27	2011-12-31	1963-02-07	1985-06-07	22.4	26	2	5251.2	1	2011-06-01	11.1	350.76	5601.96	70.15	5321.35
987	1	49	33.5	27	2011-12-31	1963-01-31	1985-06-07	22.4	26	2	5251.2	1	2011-06-01	11	347.6	5598.8	69.52	5320.72
988	1	49	33.5	27	2011-12-31	1963-01-20	1985-03-07	22.1	26.3	2	5251.2	1	2011-06-01	11	347.6	5598.8	69.52	5320.72
989	1	49	33.5	27	2011-12-31	1963-01-01	1985-06-07	22.5	26	2	5251.2	1	2011-06-01	11	347.6	5598.8	69.52	5320.72
990	1	49	33.5	27	2011-12-31	1963-01-02	1985-03-07	22.2	26.3	2	5251.2	1	2011-06-01	11	347.6	5598.8	69.52	5320.72
991	1	49	33.5	27	2011-12-31	1963-01-01	1985-03-07	22.2	26.3	2	5251.2	1	2011-06-01	11	347.6	5598.8	69.52	5320.72
992	1	49	33.5	27	2011-12-31	1963-01-02	1985-06-07	22.4	26	2	5251.2	1	2011-05-31	11	347.6	5598.8	69.52	5320.72
993	1	49.1	33.5	27	2011-12-31	1962-12-17	1985-03-07	22.2	26.3	2	5251.2	1	2011-06-01	10.9	344.44	5595.64	68.89	5320.09
994	1	49.1	33.5	27	2011-12-31	1962-12-18	1985-05-07	22.4	26	2	5251.2	1	2011-05-01	10.9	344.44	5595.64	68.89	5320.09
995	1	49.1	33.5	27	2011-12-31	1962-12-12	1985-03-07	22.3	26.3	2	5251.2	1	2011-06-01	10.9	344.44	5595.64	68.89	5320.09
996	1	49.1	33.5	27	2011-12-31	1962-12-08	1985-06-07	22.5	26	2	5251.2	1	2011-06-01	10.9	344.44	5595.64	68.89	5320.09
997	1	49.2	33.5	26	2011-12-31	1962-11-15	1985-08-07	22.7	26	2	5251.2	1	2011-08-01	10.8	341.28	5592.48	68.26	5319.46
998	1	49.3	33.5	27	2011-12-31	1962-10-11	1985-06-07	22.7	26	2	5251.2	1	2011-05-31	10.7	338.12	5589.32	67.62	5318.82
999	1	49.3	33.5	26	2011-12-31	1962-10-01	1985-08-07	22.9	26	2	5251.2	1	2011-08-01	10.7	338.12	5589.32	67.62	5318.82
1000	1	49.3	33.5	27	2011-12-31	1962-10-03	1985-06-07	22.7	26	2	5251.2	1	2011-05-31	10.7	338.12	5589.32	67.62	5318.82
1001	1	49.3	33.5	27	2011-12-31	1962-09-10	1985-04-07	22.6	26	2	5251.2	1	2011-04-01	10.7	338.12	5589.32	67.62	5318.82
1002	1	49.4	33.5	26	2011-12-31	1962-09-01	1985-09-07	23	26	2	5251.2	1	2011-09-01	10.6	334.96	5586.16	66.99	5318.19
1003	1	49.4	33.5	27	2011-12-31	1962-08-29	1985-03-07	22.5	26.3	2	5251.2	1	2011-06-01	10.6	334.96	5586.16	66.99	5318.19
1004	1	49.4	33.5	27	2011-12-31	1962-08-10	1985-05-07	22.8	26.1	2	5251.2	1	2011-06-01	10.6	334.96	5586.16	66.99	5318.19
1005	1	49.4	33.5	27	2011-12-31	1962-08-09	1985-06-07	22.8	26	2	5251.2	1	2011-05-31	10.6	334.96	5586.16	66.99	5318.19
1006	1	49.4	33.5	27	2011-12-31	1962-08-06	1985-03-07	22.6	26.3	2	5251.2	1	2011-06-01	10.6	334.96	5586.16	66.99	5318.19
1007	1	49.4	33.5	27	2011-12-31	1962-08-05	1985-04-07	22.7	26	2	5251.2	1	2011-04-01	10.6	334.96	5586.16	66.99	5318.19
1008	1	49.5	33.5	27	2011-12-31	1962-07-06	1985-03-07	22.7	26.3	2	5251.2	1	2011-06-01	10.5	331.8	5583	66.36	5317.56
1009	1	49.6	33.5	27	2011-12-31	1962-06-10	1985-04-07	22.8	26	2	5251.2	1	2011-04-01	10.4	328.64	5579.84	65.73	5316.93
1010	1	49.6	33.5	27	2011-12-31	1962-05-23	1985-06-07	23.1	26	2	5251.2	1	2011-05-31	10.4	328.64	5579.84	65.73	5316.93
1011	1	49.7	33.5	27	2011-12-31	1962-05-11	1985-03-07	22.8	26.3	2	5251.2	1	2011-06-01	10.3	325.48	5576.68	65.1	5316.3
1012	1	49.7	33.5	27	2011-12-31	1962-04-25	1985-06-07	23.1	26	2	5251.2	1	2011-05-31	10.3	325.48	5576.68	65.1	5316.3
1013	1	49.8	33.5	27	2011-12-31	1962-04-12	1985-06-07	23.2	26	2	5251.2	1	2011-05-31	10.2	322.32	5573.52	64.46	5315.66
1014	1	49.8	33.5	27	2011-12-31	1962-04-02	1985-06-07	23.2	26	2	5251.2	1	2011-06-01	10.2	322.32	5573.52	64.46	5315.66
1015	1	49.8	33.5	27	2011-12-31	1962-03-21	1985-06-07	23.2	26	2	5251.2	1	2011-06-01	10.2	322.32	5573.52	64.46	5315.66
1016	1	49.9	33.5	26	2011-12-31	1962-02-22	1985-08-07	23.5	26	2	5251.2	1	2011-08-01	10.1	319.16	5570.36	63.83	5315.03
1017	1	49.9	33.5	27	2011-12-31	1962-02-21	1985-06-07	23.3	26	2	5251.2	1	2011-06-01	10.1	319.16	5570.36	63.83	5315.03
1018	1	49.9	33.5	27	2011-12-31	1962-02-16	1985-05-07	23.2	26.1	2	5251.2	1	2011-06-01	10.1	319.16	5570.36	63.83	5315.03
1019	1	49.9	33.5	27	2011-12-31	1962-02-04	1985-04-07	23.2	26	2	5251.2	1	2011-04-01	10.1	319.16	5570.36	63.83	5315.03
1020	1	50.1	28.9	27	2011-12-31	1961-12-21	1985-06-12	23.5	26.1	2	5251.2	1	2011-07-01	9.9	312.84	5564.04	62.57	5313.77
1021	1	50.1	28.9	27	2011-12-31	1961-12-20	1985-03-07	23.2	26.3	2	5251.2	1	2011-06-01	9.9	312.84	5564.04	62.57	5313.77
1022	1	50.1	28.9	27	2011-12-31	1961-12-15	1985-06-07	23.5	26	2	5251.2	1	2011-06-01	9.9	312.84	5564.04	62.57	5313.77
1023	1	50.1	28.9	27	2011-12-31	1961-12-11	1985-06-07	23.5	26	2	5251.2	1	2011-05-31	9.9	312.84	5564.04	62.57	5313.77
1024	1	50.2	28.9	27	2011-12-31	1961-11-06	1985-06-07	23.6	26	2	5251.2	1	2011-05-31	9.8	309.68	5560.88	61.94	5313.14
1025	1	50.3	28.9	27	2011-12-31	1961-10-14	1985-06-07	23.7	26	2	5251.2	1	2011-05-31	9.7	306.52	5557.72	61.3	5312.5
1026	1	50.3	28.9	27	2011-12-31	1961-10-09	1985-03-07	23.4	26.3	2	5251.2	1	2011-06-01	9.7	306.52	5557.72	61.3	5312.5
1027	1	50.3	28.9	27	2011-12-31	1961-09-25	1985-05-07	23.6	26.1	2	5251.2	1	2011-06-01	9.7	306.52	5557.72	61.3	5312.5
1028	1	50.3	28.9	27	2011-12-31	1961-09-09	1985-05-07	23.7	26.1	2	5251.2	1	2011-06-01	9.7	306.52	5557.72	61.3	5312.5
1029	1	50.4	28.9	27	2011-12-31	1961-08-20	1985-01-01	23.4	26.4	2	5251.2	1	2011-06-01	9.6	303.36	5554.56	60.67	5311.87
1030	1	50.5	28.9	27	2011-12-31	1961-07-22	1985-06-07	23.9	26	2	5251.2	1	2011-05-31	9.5	300.2	5551.4	60.04	5311.24
1031	1	50.5	28.9	27	2011-12-31	1961-07-03	1985-03-07	23.7	26.3	2	5251.2	1	2011-06-01	9.5	300.2	5551.4	60.04	5311.24
1032	1	50.6	28.9	27	2011-12-31	1961-06-25	1985-01-01	23.5	27	2	5251.2	1	2011-12-31	9.4	297.04	5548.24	59.41	5310.61
1033	1	50.6	28.9	26	2011-12-31	1961-06-26	1985-08-07	24.1	26	2	5251.2	1	2011-08-01	9.4	297.04	5548.24	59.41	5310.61
1034	1	50.6	28.9	27	2011-12-31	1961-06-01	1985-03-07	23.8	26.3	2	5251.2	1	2011-06-01	9.4	297.04	5548.24	59.41	5310.61
1035	1	50.8	28.9	27	2011-12-31	1961-03-29	1985-06-07	24.2	26	2	5251.2	1	2011-05-31	9.2	290.72	5541.92	58.14	5309.34
1036	1	50.8	28.9	27	2011-12-31	1961-03-27	1985-06-07	24.2	26	2	5251.2	1	2011-06-01	9.2	290.72	5541.92	58.14	5309.34
1037	1	50.8	28.9	27	2011-12-31	1961-03-26	1985-06-07	24.2	26	2	5251.2	1	2011-06-01	9.2	290.72	5541.92	58.14	5309.34
1038	1	50.9	28.9	27	2011-12-31	1961-03-07	1985-03-07	24	26.3	2	5251.2	1	2011-06-01	9.1	287.56	5538.76	57.51	5308.71
1039	1	50.9	28.9	27	2011-12-31	1961-03-05	1985-06-07	24.3	26.1	2	5251.2	1	2011-06-29	9.1	287.56	5538.76	57.51	5308.71
1040	1	50.9	28.9	27	2011-12-31	1961-02-21	1985-06-07	24.3	26	2	5251.2	1	2011-06-01	9.1	287.56	5538.76	57.51	5308.71
1041	1	51.1	28.9	27	2011-12-31	1960-11-29	1985-03-07	24.3	26.3	2	5251.2	1	2011-06-01	8.9	281.24	5532.44	56.25	5307.45
1042	1	51.2	28.9	27	2011-12-31	1960-10-24	1985-06-07	24.6	26	2	5251.2	1	2011-06-01	8.8	278.08	5529.28	55.62	5306.82
1043	1	51.3	28.9	27	2011-12-31	1960-09-27	1985-06-07	24.7	26	2	5251.2	1	2011-06-01	8.7	274.92	5526.12	54.98	5306.18
1044	1	51.4	28.9	27	2011-12-31	1960-09-02	1985-03-07	24.5	26.3	2	5251.2	1	2011-06-01	8.6	271.76	5522.96	54.35	5305.55
1045	1	51.4	28.9	27	2011-12-31	1960-08-20	1985-06-07	24.8	26	2	5251.2	1	2011-06-01	8.6	271.76	5522.96	54.35	5305.55
1046	1	51.4	28.9	27	2011-12-31	1960-08-20	1985-06-07	24.8	26	2	5251.2	1	2011-05-31	8.6	271.76	5522.96	54.35	5305.55
1047	1	51.5	28.9	27	2011-12-31	1960-07-25	1985-05-07	24.8	26.1	2	5251.2	1	2011-06-01	8.5	268.6	5519.8	53.72	5304.92
1048	1	51.6	28.9	27	2011-12-31	1960-06-11	1985-06-07	25	26	2	5251.2	1	2011-05-31	8.4	265.44	5516.64	53.09	5304.29
1049	1	51.6	28.9	27	2011-12-31	1960-06-05	1985-06-07	25	26	2	5251.2	1	2011-05-31	8.4	265.44	5516.64	53.09	5304.29
1050	1	51.7	28.9	27	2011-12-31	1960-05-06	1985-03-07	24.9	26.3	2	5251.2	1	2011-06-01	8.3	262.28	5513.48	52.46	5303.66
1051	1	51.7	28.9	27	2011-12-31	1960-04-25	1985-05-07	25.1	26.1	2	5251.2	1	2011-06-01	8.3	262.28	5513.48	52.46	5303.66
1052	1	51.8	28.9	27	2011-12-31	1960-04-09	1985-04-07	25	26	2	5251.2	1	2011-04-01	8.2	259.12	5510.32	51.82	5303.02
1053	1	51.8	28.9	27	2011-12-31	1960-03-13	1985-05-07	25.2	26.1	2	5251.2	1	2011-06-01	8.2	259.12	5510.32	51.82	5303.02
1054	1	51.8	28.9	27	2011-12-31	1960-03-11	1985-04-07	25.1	26	2	5251.2	1	2011-04-01	8.2	259.12	5510.32	51.82	5303.02
1055	1	51.9	28.9	27	2011-12-31	1960-03-05	1985-05-07	25.2	26.1	2	5251.2	1	2011-06-01	8.1	255.96	5507.16	51.19	5302.39
1056	1	51.9	28.9	27	2011-12-31	1960-03-01	1985-06-07	25.3	26	2	5251.2	1	2011-05-31	8.1	255.96	5507.16	51.19	5302.39
1057	1	52	28.9	26	2011-12-31	1960-01-20	1985-09-07	25.7	26	2	5251.2	1	2011-09-01	8	252.8	5504	50.56	5301.76
1058	1	52	28.9	27	2011-12-31	1960-01-21	1985-03-07	25.1	26.3	2	5251.2	1	2011-06-01	8	252.8	5504	50.56	5301.76
1059	1	52.1	28.9	26	2011-12-31	1959-12-23	1985-12-01	26	26	2	5251.2	1	2011-11-30	7.9	249.64	5500.84	49.93	5301.13
1060	1	52.2	28.9	27	2011-12-31	1959-11-19	1985-06-07	25.6	26	2	5251.2	1	2011-06-01	7.8	246.48	5497.68	49.3	5300.5
1061	1	52.2	28.9	27	2011-12-31	1959-11-11	1985-06-07	25.6	26	2	5251.2	1	2011-05-31	7.8	246.48	5497.68	49.3	5300.5
1062	1	52.2	28.9	27	2011-12-31	1959-11-06	1985-03-07	25.4	26.3	2	5251.2	1	2011-06-01	7.8	246.48	5497.68	49.3	5300.5
1063	1	52.4	28.9	27	2011-12-31	1959-08-24	1985-03-07	25.6	26.3	2	5251.2	1	2011-06-01	7.6	240.16	5491.36	48.03	5299.23
1064	1	52.4	28.9	27	2011-12-31	1959-08-08	1985-05-07	25.8	26.4	2	5251.2	1	2011-10-01	7.6	240.16	5491.36	48.03	5299.23
1065	1	52.4	28.9	27	2011-12-31	1959-08-05	1985-01-07	25.4	27	2	5251.2	1	2011-12-31	7.6	240.16	5491.36	48.03	5299.23
1066	1	52.5	28.9	26	2011-12-31	1959-08-01	1985-09-07	26.1	26	2	5251.2	1	2011-09-02	7.5	237	5488.2	47.4	5298.6
1067	1	52.5	28.9	27	2011-12-31	1959-07-27	1985-06-07	25.9	26	2	5251.2	1	2011-05-31	7.5	237	5488.2	47.4	5298.6
1068	1	52.5	28.9	27	2011-12-31	1959-07-22	1985-06-07	25.9	26	2	5251.2	1	2011-06-01	7.5	237	5488.2	47.4	5298.6
1069	1	52.5	28.9	27	2011-12-31	1959-07-11	1985-03-07	25.7	26.3	2	5251.2	1	2011-06-01	7.5	237	5488.2	47.4	5298.6
1070	1	52.5	28.9	27	2011-12-31	1959-07-05	1985-06-07	25.9	26	2	5251.2	1	2011-05-31	7.5	237	5488.2	47.4	5298.6
1071	1	52.5	28.9	27	2011-12-31	1959-07-04	1985-04-07	25.8	26	2	5251.2	1	2011-04-01	7.5	237	5488.2	47.4	5298.6
1072	1	52.7	28.9	27	2011-12-31	1959-05-15	1985-06-07	26.1	26	2	5251.2	1	2011-05-31	7.3	230.68	5481.88	46.14	5297.34
1073	1	52.7	28.9	27	2011-12-31	1959-05-05	1985-06-07	26.1	26	2	5251.2	1	2011-05-31	7.3	230.68	5481.88	46.14	5297.34
1074	1	52.8	28.9	26	2011-12-31	1959-04-12	1985-08-07	26.3	26	2	5251.2	1	2011-08-01	7.2	227.52	5478.72	45.5	5296.7
1075	1	52.8	28.9	27	2011-12-31	1959-04-02	1985-05-07	26.1	26.1	2	5251.2	1	2011-06-01	7.2	227.52	5478.72	45.5	5296.7
1076	1	52.9	28.9	27	2011-12-31	1959-02-07	1985-06-07	26.4	26	2	5251.2	1	2011-05-31	7.1	224.36	5475.56	44.87	5296.07
1077	1	53	28.9	27	2011-12-31	1959-02-01	1985-06-07	26.4	26	2	5251.2	1	2011-06-01	7	221.2	5472.4	44.24	5295.44
1078	1	53	28.9	27	2011-12-31	1959-01-04	1985-06-07	26.4	26	2	5251.2	1	2011-06-01	7	221.2	5472.4	44.24	5295.44
1079	1	53	28.9	27	2011-12-31	1959-01-07	1985-04-07	26.3	26	2	5251.2	1	2011-04-01	7	221.2	5472.4	44.24	5295.44
1080	1	53.1	28.9	27	2011-12-31	1958-12-11	1985-06-07	26.5	26	2	5251.2	1	2011-06-01	6.9	218.04	5469.24	43.61	5294.81
1081	1	53.1	28.9	27	2011-12-31	1958-12-06	1985-03-07	26.3	26.3	2	5251.2	1	2011-06-01	6.9	218.04	5469.24	43.61	5294.81
1082	1	53.1	28.9	27	2011-12-31	1958-12-03	1985-03-07	26.3	26.3	2	5251.2	1	2011-06-01	6.9	218.04	5469.24	43.61	5294.81
1083	1	53.1	28.9	27	2011-12-31	1958-12-02	1985-06-07	26.5	26	2	5251.2	1	2011-05-31	6.9	218.04	5469.24	43.61	5294.81
1084	1	53.2	28.9	27	2011-12-31	1958-11-18	1985-06-07	26.6	26	2	5251.2	1	2011-05-31	6.8	214.88	5466.08	42.98	5294.18
1085	1	53.2	28.9	27	2011-12-31	1958-10-18	1985-06-07	26.7	26	2	5251.2	1	2011-05-31	6.8	214.88	5466.08	42.98	5294.18
1086	1	53.3	28.9	27	2011-12-31	1958-09-22	1985-06-07	26.7	26	2	5251.2	1	2011-06-01	6.7	211.72	5462.92	42.34	5293.54
1087	1	53.3	28.9	27	2011-12-31	1958-09-19	1985-06-07	26.7	26	2	5251.2	1	2011-05-31	6.7	211.72	5462.92	42.34	5293.54
1088	1	53.4	28.9	27	2011-12-31	1958-09-05	1985-06-07	26.8	26	2	5251.2	1	2011-06-01	6.6	208.56	5459.76	41.71	5292.91
1089	1	53.4	28.9	27	2011-12-31	1958-08-08	1985-06-07	26.9	26	2	5251.2	1	2011-05-31	6.6	208.56	5459.76	41.71	5292.91
1090	1	53.5	28.9	27	2011-12-31	1958-07-17	1985-06-07	26.9	26	2	5251.2	1	2011-05-31	6.5	205.4	5456.6	41.08	5292.28
1091	1	53.5	28.9	26	2011-12-31	1958-07-15	1985-09-07	27.2	26	2	5251.2	1	2011-09-01	6.5	205.4	5456.6	41.08	5292.28
1092	1	53.7	28.9	27	2011-12-31	1958-05-19	1985-05-07	27	26	2	5251.2	1	2011-05-01	6.3	199.08	5450.28	39.82	5291.02
1093	1	53.7	28.9	27	2011-12-31	1958-05-13	1985-06-07	27.1	26	2	5251.2	1	2011-05-31	6.3	199.08	5450.28	39.82	5291.02
1094	1	53.7	28.9	26	2011-12-31	1958-04-27	1985-08-07	27.3	26	2	5251.2	1	2011-08-01	6.3	199.08	5450.28	39.82	5291.02
1095	1	53.7	28.9	27	2011-12-31	1958-04-26	1985-04-07	27	26	2	5251.2	1	2011-04-01	6.3	199.08	5450.28	39.82	5291.02
1096	1	53.7	28.9	27	2011-12-31	1958-04-20	1985-05-07	27.1	26.1	2	5251.2	1	2011-06-01	6.3	199.08	5450.28	39.82	5291.02
1097	1	53.9	28.9	27	2011-12-31	1958-03-03	1985-06-07	27.3	26	2	5251.2	1	2011-06-01	6.1	192.76	5443.96	38.55	5289.75
1098	1	53.9	28.9	27	2011-12-31	1958-02-22	1985-05-07	27.2	26.1	2	5251.2	1	2011-06-01	6.1	192.76	5443.96	38.55	5289.75
1099	1	54	28.9	27	2011-12-31	1958-01-09	1985-03-07	27.2	26.3	2	5251.2	1	2011-06-01	6	189.6	5440.8	37.92	5289.12
1100	1	54.2	28.9	27	2011-12-31	1957-11-04	1985-05-07	27.5	26.1	2	5251.2	1	2011-06-01	5.8	183.28	5434.48	36.66	5287.86
1101	1	54.3	28.9	27	2011-12-31	1957-10-08	1985-06-07	27.7	26	2	5251.2	1	2011-05-31	5.7	180.12	5431.32	36.02	5287.22
1102	1	54.4	28.9	27	2011-12-31	1957-09-09	1985-06-07	27.8	26	2	5251.2	1	2011-05-31	5.6	176.96	5428.16	35.39	5286.59
1103	1	48.1	33.5	22	2011-12-31	1963-11-26	1989-09-05	25.8	21	2	5240.16	1	2010-09-01	11.9	376.04	5616.2	75.21	5315.37
1104	1	48.9	33.5	26	2011-12-31	1963-02-28	1985-10-05	22.6	26.3	2	5231.4	1	2011-12-31	11.1	350.76	5582.16	70.15	5301.55
1105	1	43.5	38	27	2011-12-31	1968-07-31	1985-06-01	16.9	0	2	5219.6	1	1985-06-01	16.5	521.4	5741	104.28	5323.88
1106	1	44.3	38	26	2011-12-31	1967-09-24	1985-12-01	18.2	25	2	5219.6	1	2010-11-30	15.7	496.12	5715.72	99.22	5318.82
1107	1	45.1	33.5	27	2011-12-31	1966-12-03	1985-06-01	18.5	25.4	2	5219.6	1	2010-10-01	14.9	470.84	5690.44	94.17	5313.77
1108	1	45.7	33.5	26	2011-12-31	1966-05-09	1985-12-01	19.6	25.1	2	5219.6	1	2010-12-29	14.3	451.88	5671.48	90.38	5309.98
1109	1	46	33.5	26	2011-12-31	1966-01-24	1985-12-01	19.9	25.1	2	5219.6	1	2010-12-30	14	442.4	5662	88.48	5308.08
1110	1	46.3	33.5	26	2011-12-31	1965-10-11	1985-09-01	19.9	25	2	5219.6	1	2010-08-28	13.7	432.92	5652.52	86.58	5306.18
1111	1	46.4	33.5	26	2011-12-31	1965-08-09	1985-08-01	20	25.2	2	5219.6	1	2010-10-01	13.6	429.76	5649.36	85.95	5305.55
1112	1	47.7	33.5	26	2011-12-31	1964-04-24	1985-12-01	21.6	24.3	2	5219.6	1	2010-03-01	12.3	388.68	5608.28	77.74	5297.34
1113	1	48.3	33.5	26	2011-12-31	1963-09-12	1985-12-01	22.2	24.3	2	5219.6	1	2010-03-01	11.7	369.72	5589.32	73.94	5293.54
1114	1	49	33.5	27	2011-12-31	1963-01-15	1985-07-01	22.5	25.3	2	5219.6	1	2010-10-01	11	347.6	5567.2	69.52	5289.12
1115	1	49.4	33.5	27	2011-12-31	1962-09-07	1985-07-01	22.8	25.2	2	5219.6	1	2010-09-01	10.6	334.96	5554.56	66.99	5286.59
1116	1	52.5	28.9	26	2011-12-31	1959-07-27	1985-09-01	26.1	25	2	5219.6	1	2010-08-28	7.5	237	5456.6	47.4	5267
1117	1	62.4	20.3	42	2011-12-31	1949-08-24	1970-01-14	20.4	30.4	1	5179.28	1	2000-06-14	-2.4	0	5179.28	0	5179.28
1118	1	51.8	28.9	32	2011-12-31	1960-03-15	1979-11-07	19.7	31.1	1	5174.08	3	2010-11-27	8.2	190.4	5364.48	38.08	5212.16
1119	1	55.8	24.4	28	2011-12-31	1956-04-03	1983-12-01	27.7	26.1	2	5172.92	5	2010-01-01	4.2	97.52	5270.44	19.5	5192.42
1120	1	61.9	20.3	42	2011-12-31	1950-02-18	1970-02-01	20	31.3	1	5172.81	5	2001-05-01	-1.9	0	5172.81	0	5172.81
1121	1	69	16.5	39	2011-12-31	1943-01-01	1972-12-01	29.9	22.1	1	5168.76	1	1995-01-01	-9	0	5168.76	0	5168.76
1122	1	69.6	16.5	40	2011-12-31	1942-06-06	1972-04-04	29.9	24	1	5168.76	1	1996-03-28	-9.6	0	5168.76	0	5168.76
1123	1	70.2	13	40	2011-12-31	1941-11-10	1972-01-01	30.2	24.1	1	5168.76	1	1996-01-29	-10.2	0	5168.76	0	5168.76
1124	1	46.2	33.5	25	2011-12-31	1965-10-16	1986-12-01	21.1	25.1	2	5164	1	2011-12-31	13.8	436.08	5600.08	87.22	5251.22
1125	1	44.9	38	26	2011-12-31	1967-02-19	1985-12-01	18.8	25	2	5158.72	1	2010-11-28	15.1	477.16	5635.88	95.43	5254.15
1126	1	49.3	33.5	28	2011-12-31	1962-10-13	1983-08-01	20.8	27	2	5155.51	3	2010-07-31	10.7	248.45	5403.96	49.69	5205.2
1127	1	61.4	20.3	41	2011-12-31	1950-09-01	1970-11-04	20.2	40	1	5123.86	3	2010-11-01	-1.4	0	5123.86	0	5123.86
1128	1	61.7	20.3	41	2011-12-31	1950-05-24	1970-11-04	20.5	40	1	5123.86	5	2010-11-01	-1.7	0	5123.86	0	5123.86
1129	1	62.8	20.3	41	2011-12-31	1949-04-10	1970-11-04	21.6	40	1	5123.86	5	2010-11-01	-2.8	0	5123.86	0	5123.86
1130	1	54.2	28.9	34	2011-12-31	1957-11-20	1978-01-02	20.3	34	1	5121.04	1	2011-12-31	5.8	183.28	5304.32	36.66	5157.7
1131	1	48.1	33.5	31	2011-12-31	1963-11-23	1980-10-01	16.9	30.1	2	5114.04	5	2010-10-29	11.9	276.32	5390.36	55.26	5169.3
1132	1	47.7	33.5	27	2011-12-31	1964-05-14	1985-06-07	21.1	26	2	5103.61	5	2011-06-01	12.3	285.61	5389.22	57.12	5160.73
1133	1	65.2	16.5	42	2011-12-31	1946-11-10	1970-01-16	23.2	28.2	1	5091.08	1	1998-03-16	-5.2	0	5091.08	0	5091.08
1134	1	61.4	20.3	42	2011-12-31	1950-08-25	1970-01-03	19.4	41	1	5089.24	3	2011-01-04	-1.4	0	5089.24	0	5089.24
1135	1	62.8	20.3	42	2011-12-31	1949-03-31	1970-01-01	20.9	42	1	5089.24	5	2011-12-31	-2.8	0	5089.24	0	5089.24
1136	1	63.5	20.3	41	2011-12-31	1948-08-04	1970-12-15	22.4	28	1	5088.12	1	1998-12-12	-3.5	0	5088.12	0	5088.12
1137	1	66	16.5	41	2011-12-31	1946-01-30	1970-10-01	24.7	27	1	5085	1	1997-10-01	-6	0	5085	0	5085
1138	1	59	24.4	41	2011-12-31	1953-01-26	1971-02-04	18	37.4	1	5079.89	3	2008-06-01	1	23.22	5103.11	4.64	5084.53
1139	1	54.6	28.9	35	2011-12-31	1957-06-06	1976-08-03	19.2	18	1	5071.93	3	1994-08-01	5.4	125.39	5197.32	25.08	5097.01
1140	1	56.5	24.4	41	2011-12-31	1955-07-13	1970-12-01	15.4	40	1	5066.12	3	2010-12-01	3.5	81.27	5147.39	16.25	5082.37
1141	1	65.5	16.5	42	2011-12-31	1946-07-25	1970-03-04	23.6	40.3	1	5066.02	3	2010-06-04	-5.5	0	5066.02	0	5066.02
1142	1	65.8	16.5	42	2011-12-31	1946-03-14	1970-03-01	24	40.3	1	5066.02	3	2010-06-11	-5.8	0	5066.02	0	5066.02
1143	1	68	16.5	41	2011-12-31	1944-01-17	1970-12-01	26.9	40.1	1	5066.02	3	2010-12-08	-8	0	5066.02	0	5066.02
1144	1	59	24.4	42	2011-12-31	1953-01-14	1970-05-01	17.3	23	1	5053.6	1	1993-05-01	1	31.6	5085.2	6.32	5059.92
1145	1	63.5	20.3	41	2011-12-31	1948-07-23	1970-08-01	22	23.2	1	5053.6	1	1993-10-01	-3.5	0	5053.6	0	5053.6
1146	1	64.3	20.3	42	2011-12-31	1947-09-25	1970-03-09	22.5	23.3	1	5053.6	1	1993-06-09	-4.3	0	5053.6	0	5053.6
1147	1	65.7	16.5	42	2011-12-31	1946-04-25	1970-03-01	23.9	24	1	5053.6	1	1994-02-28	-5.7	0	5053.6	0	5053.6
1148	1	67.8	16.5	42	2011-12-31	1944-04-17	1970-03-19	25.9	24.1	1	5053.6	1	1994-04-18	-7.8	0	5053.6	0	5053.6
1149	1	69.5	16.5	42	2011-12-31	1942-07-10	1970-01-01	27.5	24	1	5053.6	1	1993-12-28	-9.5	0	5053.6	0	5053.6
1150	1	73.6	13	41	2011-12-31	1938-06-18	1970-12-01	32.5	23	1	5053.6	1	1993-11-30	-13.6	0	5053.6	0	5053.6
1151	1	74.1	13	42	2011-12-31	1937-12-27	1970-02-08	32.1	23.4	1	5053.6	1	1993-06-08	-14.1	0	5053.6	0	5053.6
1152	1	44.9	38	26	2011-12-31	1967-02-11	1986-01-01	19.1	26	2	5047.48	1	2011-12-31	15.1	477.16	5524.64	95.43	5142.91
1153	1	57.9	24.4	38	2011-12-31	1954-03-07	1974-02-01	19.9	23	1	5044.36	1	1997-01-28	2.1	66.36	5110.72	13.27	5057.63
1154	1	66.3	16.5	38	2011-12-31	1945-09-20	1974-01-01	28.3	23.1	1	5044.36	1	1997-01-29	-6.3	0	5044.36	0	5044.36
1155	1	56.1	24.4	39	2011-12-31	1955-11-28	1973-01-01	17.1	37.4	1	5032.33	3	2010-06-01	3.9	90.56	5122.89	18.11	5050.44
1156	1	47.3	33.5	20	2011-12-31	1964-10-09	1991-07-10	26.8	20.1	2	5030.24	5	2011-07-31	12.7	294.89	5325.13	58.98	5089.22
1157	1	57.7	24.4	41	2011-12-31	1954-05-14	1970-11-01	16.5	39.1	1	5025.32	3	2009-11-28	2.3	53.41	5078.73	10.68	5036
1158	1	42.3	38	26	2011-12-31	1969-10-02	1985-12-31	16.4	26	2	5022.84	1	2011-12-31	17.7	559.32	5582.16	111.86	5134.7
1159	1	42.6	38	26	2011-12-31	1969-06-14	1986-03-01	16.7	25.4	2	5022.84	1	2011-08-01	17.4	549.84	5572.68	109.97	5132.81
1160	1	43	38	26	2011-12-31	1968-12-31	1986-02-01	17.1	25.4	2	5022.84	1	2011-07-01	17	537.2	5560.04	107.44	5130.28
1161	1	45.1	33.5	26	2011-12-31	1966-11-29	1986-06-01	19.5	25.1	2	5022.84	1	2011-06-29	14.9	470.84	5493.68	94.17	5117.01
1162	1	45.7	33.5	25	2011-12-31	1966-04-30	1986-08-01	20.3	25	2	5022.84	1	2011-07-29	14.3	451.88	5474.72	90.38	5113.22
1163	1	47.3	33.5	25	2011-12-31	1964-09-14	1986-12-01	22.2	24.3	2	5022.84	1	2011-03-01	12.7	401.32	5424.16	80.26	5103.1
1164	1	47.9	33.5	25	2011-12-31	1964-02-20	1986-12-04	22.8	24.3	2	5022.84	1	2011-04-01	12.1	382.36	5405.2	76.47	5099.31
1165	1	48	33.5	25	2011-12-31	1964-01-04	1986-11-01	22.8	25	2	5022.84	1	2011-10-29	12	379.2	5402.04	75.84	5098.68
1166	1	49.5	33.5	25	2011-12-31	1962-07-17	1986-08-15	24.1	25.1	2	5022.84	1	2011-08-29	10.5	331.8	5354.64	66.36	5089.2
1167	1	50.5	28.9	25	2011-12-31	1961-07-01	1986-11-01	25.4	25	2	5022.84	1	2011-10-29	9.5	300.2	5323.04	60.04	5082.88
1168	1	50.8	28.9	26	2011-12-31	1961-03-26	1986-01-05	24.8	25.4	2	5022.84	1	2011-06-01	9.2	290.72	5313.56	58.14	5080.98
1169	1	51.2	28.9	25	2011-12-31	1960-10-29	1986-08-01	25.8	25.2	2	5022.84	1	2011-10-01	8.8	278.08	5300.92	55.62	5078.46
1170	1	51.8	28.9	26	2011-12-31	1960-04-15	1986-01-01	25.7	26	2	5022.84	1	2011-12-31	8.2	259.12	5281.96	51.82	5074.66
1171	1	52.1	28.9	25	2011-12-31	1959-12-04	1986-09-18	26.8	25	2	5022.84	1	2011-09-28	7.9	249.64	5272.48	49.93	5072.77
1172	1	62.1	20.3	38	2011-12-31	1949-12-20	1973-08-01	23.6	22.4	1	5006.36	1	1995-12-30	-2.1	0	5006.36	0	5006.36
1173	1	59.7	24.4	41	2011-12-31	1952-05-22	1970-07-20	18.2	37	1	5003.02	3	2007-07-20	0.3	6.97	5009.99	1.39	5004.41
1174	1	41.8	38	25	2011-12-31	1970-03-10	1986-12-01	16.7	23.3	2	4991.24	1	2010-03-01	18.2	575.12	5566.36	115.02	5106.26
1175	1	42.5	38	26	2011-12-31	1969-07-21	1986-03-01	16.6	24	2	4991.24	1	2010-03-01	17.5	553	5544.24	110.6	5101.84
1176	1	42.7	38	25	2011-12-31	1969-04-27	1986-10-01	17.4	23.4	2	4991.24	1	2010-03-01	17.3	546.68	5537.92	109.34	5100.58
1177	1	42.8	38	26	2011-12-31	1969-04-12	1986-03-01	16.9	24	2	4991.24	1	2010-03-01	17.2	543.52	5534.76	108.7	5099.94
1178	1	43.6	38	25	2011-12-31	1968-06-24	1986-10-01	18.3	23.4	2	4991.24	1	2010-03-01	16.4	518.24	5509.48	103.65	5094.89
1179	1	44	38	25	2011-12-31	1967-12-29	1986-12-01	18.9	23.3	2	4991.24	1	2010-03-01	16	505.6	5496.84	101.12	5092.36
1180	1	45.2	33.5	25	2011-12-31	1966-11-11	1986-11-01	20	24	2	4991.24	1	2010-11-06	14.8	467.68	5458.92	93.54	5084.78
1181	1	45.5	33.5	25	2011-12-31	1966-07-28	1986-10-01	20.2	23.4	2	4991.24	1	2010-03-01	14.5	458.2	5449.44	91.64	5082.88
1182	1	45.5	33.5	26	2011-12-31	1966-07-11	1986-05-04	19.8	24	2	4991.24	1	2010-04-30	14.5	458.2	5449.44	91.64	5082.88
1183	1	45.6	33.5	26	2011-12-31	1966-05-29	1986-01-01	19.6	25.1	2	4991.24	1	2011-01-29	14.4	455.04	5446.28	91.01	5082.25
1184	1	46.2	33.5	25	2011-12-31	1965-10-22	1986-12-01	21.1	24	2	4991.24	1	2010-11-30	13.8	436.08	5427.32	87.22	5078.46
1185	1	46.4	33.5	25	2011-12-31	1965-08-20	1986-12-01	21.3	23.3	2	4991.24	1	2010-03-01	13.6	429.76	5421	85.95	5077.19
1186	1	46.7	33.5	25	2011-12-31	1965-05-09	1986-11-01	21.5	24	2	4991.24	1	2010-11-06	13.3	420.28	5411.52	84.06	5075.3
1187	1	46.9	33.5	25	2011-12-31	1965-02-12	1986-12-01	21.8	24	2	4991.24	1	2010-12-01	13.1	413.96	5405.2	82.79	5074.03
1188	1	46.9	33.5	25	2011-12-31	1965-02-10	1986-12-01	21.8	23.3	2	4991.24	1	2010-03-01	13.1	413.96	5405.2	82.79	5074.03
1189	1	47.4	33.5	26	2011-12-31	1964-08-11	1986-04-05	21.7	24.2	2	4991.24	1	2010-06-01	12.6	398.16	5389.4	79.63	5070.87
1190	1	48.2	33.5	25	2011-12-31	1963-10-29	1986-11-01	23	24	2	4991.24	1	2010-11-06	11.8	372.88	5364.12	74.58	5065.82
1191	1	49.2	33.5	25	2011-12-31	1962-10-18	1986-11-01	24.1	24	2	4991.24	1	2010-11-06	10.8	341.28	5332.52	68.26	5059.5
1192	1	49.3	33.5	25	2011-12-31	1962-09-26	1986-12-01	24.2	23.3	2	4991.24	1	2010-03-01	10.7	338.12	5329.36	67.62	5058.86
1193	1	51.3	28.9	25	2011-12-31	1960-09-10	1986-11-01	26.2	24	2	4991.24	1	2010-11-06	8.7	274.92	5266.16	54.98	5046.22
1194	1	51.8	28.9	26	2011-12-31	1960-03-11	1986-07-01	26.3	24.1	2	4991.24	1	2010-07-29	8.2	259.12	5250.36	51.82	5043.06
1195	1	52.1	28.9	25	2011-12-31	1959-12-17	1986-11-01	26.9	24	2	4991.24	1	2010-11-06	7.9	249.64	5240.88	49.93	5041.17
1196	1	60.8	20.3	36	2011-12-31	1951-04-04	1976-06-17	25.2	21.1	1	4985.92	5	1997-07-17	-0.8	0	4985.92	0	4985.92
1197	1	61.7	20.3	36	2011-12-31	1950-05-19	1976-01-23	25.7	21.4	1	4985.92	1	1997-06-23	-1.7	0	4985.92	0	4985.92
1198	1	65.8	16.5	35	2011-12-31	1946-04-02	1976-07-24	30.3	21	1	4985.92	1	1997-07-24	-5.8	0	4985.92	0	4985.92
1199	1	49.6	33.5	32	2011-12-31	1962-06-26	1980-01-01	17.5	20	2	4984.2	1	2000-01-01	10.4	328.64	5312.84	65.73	5049.93
1200	1	58.6	24.4	42	2011-12-31	1953-06-28	1970-05-01	16.9	38.4	1	4982.42	5	2008-09-07	1.4	32.51	5014.93	6.5	4988.92
1201	1	58.7	24.4	41	2011-12-31	1953-05-22	1970-09-01	17.3	38	1	4982.42	3	2008-09-07	1.3	30.19	5012.61	6.04	4988.46
1202	1	58.7	24.4	41	2011-12-31	1953-05-13	1970-11-01	17.5	38	1	4982.42	3	2008-11-06	1.3	30.19	5012.61	6.04	4988.46
1203	1	59.9	24.4	41	2011-12-31	1952-02-22	1971-03-01	19	40	1	4955.01	3	2011-03-05	0.1	2.32	4957.33	0.46	4955.47
1204	1	59.5	24.4	41	2011-12-31	1952-07-15	1971-05-04	18.8	36.2	1	4952.81	3	2007-07-01	0.5	11.61	4964.42	2.32	4955.13
1205	1	58.6	24.4	41	2011-12-31	1953-06-23	1971-01-01	17.5	37	1	4939.09	3	2007-12-31	1.4	32.51	4971.6	6.5	4945.59
1206	1	59.1	24.4	42	2011-12-31	1952-12-24	1970-06-01	17.5	37.3	1	4937.22	3	2007-09-01	0.9	20.9	4958.12	4.18	4941.4
1207	1	59.3	24.4	42	2011-12-31	1952-10-08	1970-03-01	17.4	38	1	4937.22	5	2008-02-28	0.7	16.25	4953.47	3.25	4940.47
1208	1	59.9	24.4	41	2011-12-31	1952-03-08	1970-12-01	18.8	37	1	4937.22	3	2007-11-28	0.1	2.32	4939.54	0.46	4937.68
1209	1	60.1	20.3	42	2011-12-31	1951-12-08	1970-05-01	18.4	37.1	1	4937.22	3	2007-05-31	-0.1	0	4937.22	0	4937.22
1210	1	46	33.5	27	2011-12-31	1965-12-27	1985-06-01	19.4	25.4	2	4930.2	1	2010-11-01	14	442.4	5372.6	88.48	5018.68
1211	1	55.7	24.4	38	2011-12-31	1956-05-01	1973-08-01	17.3	37.1	1	4908.53	3	2010-08-29	4.3	99.85	5008.38	19.97	4928.5
1212	1	58.6	24.4	38	2011-12-31	1953-06-09	1973-08-01	20.2	37.1	1	4908.53	3	2010-08-20	1.4	32.51	4941.04	6.5	4915.03
1213	1	47	33.5	28	2011-12-31	1965-01-31	1983-09-01	18.6	20	2	4901.28	1	2003-09-01	13	410.8	5312.08	82.16	4983.44
1214	1	60.1	20.3	40	2011-12-31	1951-12-10	1971-11-04	19.9	35.1	1	4899.09	5	2006-12-01	-0.1	0	4899.09	0	4899.09
1215	1	64.4	20.3	42	2011-12-31	1947-08-16	1970-03-15	22.6	34.1	1	4894.28	3	2004-04-13	-4.4	0	4894.28	0	4894.28
1216	1	58.4	24.4	40	2011-12-31	1953-09-05	1972-03-09	18.5	38.1	1	4891.46	3	2010-04-01	1.6	37.15	4928.61	7.43	4898.89
1217	1	69.3	16.5	40	2011-12-31	1942-10-01	1971-10-01	29	21.4	1	4891.2	1	1993-02-01	-9.3	0	4891.2	0	4891.2
1218	1	60.1	20.3	42	2011-12-31	1951-12-25	1970-01-01	18	36.4	1	4884.02	3	2006-06-01	-0.1	0	4884.02	0	4884.02
1219	1	60.6	20.3	42	2011-12-31	1951-06-12	1970-03-01	18.7	36.4	1	4884.02	3	2006-06-30	-0.6	0	4884.02	0	4884.02
1220	1	60.9	20.3	37	2011-12-31	1951-02-07	1975-06-11	24.4	21	1	4881.96	1	1996-06-11	-0.9	0	4881.96	0	4881.96
1221	1	62.5	20.3	40	2011-12-31	1949-07-08	1972-02-04	22.6	36	1	4881.56	3	2008-01-30	-2.5	0	4881.56	0	4881.56
1222	1	68.6	16.5	41	2011-12-31	1943-06-06	1970-12-15	27.6	27	1	4867.6	1	1997-12-12	-8.6	0	4867.6	0	4867.6
1223	1	61.5	20.3	38	2011-12-31	1950-07-27	1973-12-03	23.4	38	1	4863.35	3	2011-11-30	-1.5	0	4863.35	0	4863.35
1224	1	62.3	20.3	41	2011-12-31	1949-09-28	1970-12-22	21.3	25	1	4861.6	1	1995-12-22	-2.3	0	4861.6	0	4861.6
1225	1	56.1	24.4	38	2011-12-31	1955-11-25	1973-12-21	18.1	36.5	1	4852.63	3	2010-06-01	3.9	90.56	4943.19	18.11	4870.74
1226	1	57.8	24.4	39	2011-12-31	1954-03-22	1972-12-09	18.7	37.4	1	4850.76	5	2010-05-01	2.2	51.08	4901.84	10.22	4860.98
1227	1	58.6	24.4	40	2011-12-31	1953-06-12	1971-08-01	18.2	36.4	1	4848.19	3	2008-01-01	1.4	32.51	4880.7	6.5	4854.69
1228	1	59.4	24.4	40	2011-12-31	1952-08-16	1971-12-01	19.3	36.1	1	4848.19	5	2007-12-30	0.6	13.93	4862.12	2.79	4850.98
1229	1	57.5	24.4	35	2011-12-31	1954-08-04	1977-03-22	22.7	20	1	4827	1	1997-04-02	2.5	79	4906	15.8	4842.8
1230	1	69.6	16.5	42	2011-12-31	1942-06-09	1970-03-22	27.8	22.1	1	4825.24	1	1992-04-22	-9.6	0	4825.24	0	4825.24
1231	1	70	16.5	41	2011-12-31	1942-02-03	1970-12-23	28.9	21.3	1	4825.24	1	1992-03-23	-10	0	4825.24	0	4825.24
1232	1	70.7	13	42	2011-12-31	1941-05-13	1970-05-01	29	23	1	4825.24	1	1993-04-30	-10.7	0	4825.24	0	4825.24
1233	1	52.6	28.9	32	2011-12-31	1959-06-10	1979-09-08	20.3	31	1	4824.97	5	2010-08-31	7.4	171.83	4996.8	34.37	4859.34
1234	1	59.2	24.4	41	2011-12-31	1952-11-01	1970-11-16	18.1	35	1	4821.52	5	2005-11-13	0.8	18.58	4840.1	3.72	4825.24
1235	1	60.3	20.3	42	2011-12-31	1951-09-17	1970-03-15	18.5	35	1	4821.52	3	2005-03-15	-0.3	0	4821.52	0	4821.52
1236	1	61.2	20.3	42	2011-12-31	1950-10-20	1970-01-01	19.2	36	1	4821.52	3	2005-12-31	-1.2	0	4821.52	0	4821.52
1237	1	61.4	20.3	42	2011-12-31	1950-08-12	1970-05-04	19.7	36.1	1	4821.52	3	2006-05-29	-1.4	0	4821.52	0	4821.52
1238	1	61.5	20.3	42	2011-12-31	1950-07-10	1970-03-16	19.7	36.1	1	4821.52	3	2006-04-15	-1.5	0	4821.52	0	4821.52
1239	1	61.5	20.3	42	2011-12-31	1950-07-07	1970-01-15	19.5	36	1	4821.52	3	2006-01-11	-1.5	0	4821.52	0	4821.52
1240	1	61.6	20.3	42	2011-12-31	1950-06-06	1970-05-01	19.9	35.2	1	4821.52	3	2005-07-01	-1.6	0	4821.52	0	4821.52
1241	1	61.8	20.3	42	2011-12-31	1950-04-11	1970-05-01	20.1	35.3	1	4821.52	3	2005-07-31	-1.8	0	4821.52	0	4821.52
1242	1	62.5	20.3	42	2011-12-31	1949-08-03	1970-03-01	20.6	35.4	1	4821.52	3	2005-06-30	-2.5	0	4821.52	0	4821.52
1243	1	64.9	20.3	42	2011-12-31	1947-02-07	1970-04-21	23.2	35.4	1	4821.52	3	2005-09-18	-4.9	0	4821.52	0	4821.52
1244	1	68.8	16.5	41	2011-12-31	1943-04-12	1970-11-01	27.6	35	1	4821.52	3	2005-10-27	-8.8	0	4821.52	0	4821.52
1245	1	55.4	24.4	39	2011-12-31	1956-08-09	1972-09-01	16.1	39	1	4820.78	3	2011-08-28	4.6	106.81	4927.59	21.36	4842.14
1246	1	55.8	24.4	39	2011-12-31	1956-04-08	1972-09-01	16.4	38.4	1	4820.78	3	2011-01-01	4.2	97.52	4918.3	19.5	4840.28
1247	1	60.1	20.3	39	2011-12-31	1951-12-16	1972-11-27	21	38.3	1	4820.78	5	2011-03-01	-0.1	0	4820.78	0	4820.78
1248	1	44.7	38	27	2011-12-31	1967-05-02	1985-01-01	17.9	27	2	4818.76	5	2011-12-31	15.3	355.27	5174.03	71.05	4889.81
1249	1	62.7	20.3	41	2011-12-31	1949-05-13	1970-07-20	21.2	33	1	4812.38	3	2003-07-20	-2.7	0	4812.38	0	4812.38
1250	1	56.1	24.4	34	2011-12-31	1955-12-18	1977-12-01	22	20	1	4803.8	1	1997-11-28	3.9	123.24	4927.04	24.65	4828.45
1251	1	60.8	20.3	40	2011-12-31	1951-04-18	1971-08-01	20.3	36	1	4802.99	5	2007-08-06	-0.8	0	4802.99	0	4802.99
1252	1	55.8	24.4	39	2011-12-31	1956-03-17	1972-12-01	16.7	38	1	4797.56	3	2010-11-30	4.2	97.52	4895.08	19.5	4817.06
1253	1	56.5	24.4	39	2011-12-31	1955-07-16	1972-12-01	17.4	38	1	4797.56	3	2010-11-30	3.5	81.27	4878.83	16.25	4813.81
1254	1	60	24.4	39	2011-12-31	1952-01-21	1972-12-01	20.9	38	1	4797.56	3	2010-11-28	0	0	4797.56	0	4797.56
1255	1	55.4	24.4	39	2011-12-31	1956-08-31	1973-07-01	16.8	38	1	4795.55	5	2011-07-01	4.6	106.81	4902.36	21.36	4816.91
1256	1	39.9	42.7	25	2011-12-31	1972-02-12	1987-04-01	15.1	24.3	2	4794.48	1	2011-07-01	20.1	635.16	5429.64	127.03	4921.51
1257	1	41.8	38	24	2011-12-31	1970-03-08	1987-11-01	17.7	24	2	4794.48	1	2011-10-31	18.2	575.12	5369.6	115.02	4909.5
1258	1	42	38	25	2011-12-31	1970-01-28	1987-01-01	16.9	25	2	4794.48	1	2011-12-31	18	568.8	5363.28	113.76	4908.24
1259	1	42.2	38	24	2011-12-31	1969-10-18	1987-09-01	17.9	24.1	2	4794.48	1	2011-10-01	17.8	562.48	5356.96	112.5	4906.98
1260	1	43	38	24	2011-12-31	1969-01-29	1987-08-01	18.5	24.2	2	4794.48	1	2011-10-01	17	537.2	5331.68	107.44	4901.92
1261	1	43.2	38	25	2011-12-31	1968-11-11	1987-01-01	18.2	25	2	4794.48	1	2011-12-28	16.8	530.88	5325.36	106.18	4900.66
1262	1	43.6	38	25	2011-12-31	1968-06-06	1987-03-01	18.8	24.4	2	4794.48	1	2011-08-01	16.4	518.24	5312.72	103.65	4898.13
1263	1	44.1	38	25	2011-12-31	1967-12-25	1987-07-01	19.5	24.3	2	4794.48	1	2011-10-01	15.9	502.44	5296.92	100.49	4894.97
1264	1	44.5	38	25	2011-12-31	1967-07-30	1987-01-01	19.4	25	2	4794.48	1	2011-12-31	15.5	489.8	5284.28	97.96	4892.44
1265	1	45	33.5	25	2011-12-31	1967-01-12	1987-01-01	20.1	25	2	4794.48	1	2011-12-31	15	474	5268.48	94.8	4889.28
1266	1	45.1	33.5	25	2011-12-31	1966-12-19	1987-02-01	20.1	24.4	2	4794.48	1	2011-07-01	14.9	470.84	5265.32	94.17	4888.65
1267	1	45.9	33.5	25	2011-12-31	1966-02-05	1987-07-01	21.4	24	2	4794.48	1	2011-07-01	14.1	445.56	5240.04	89.11	4883.59
1268	1	46.2	33.5	25	2011-12-31	1965-11-01	1987-03-04	21.4	24.4	2	4794.48	1	2011-08-01	13.8	436.08	5230.56	87.22	4881.7
1269	1	46.5	33.5	25	2011-12-31	1965-07-24	1986-12-31	21.6	25	2	4794.48	1	2011-12-31	13.5	426.6	5221.08	85.32	4879.8
1270	1	47.7	33.5	25	2011-12-31	1964-04-19	1987-01-01	22.7	25	2	4794.48	1	2011-12-28	12.3	388.68	5183.16	77.74	4872.22
1271	1	55.3	24.4	38	2011-12-31	1956-10-10	1973-12-01	17.2	36	1	4794.23	3	2009-12-01	4.7	109.13	4903.36	21.83	4816.06
1272	1	57.7	24.4	39	2011-12-31	1954-05-19	1973-01-01	18.6	37.1	1	4794.23	3	2010-02-04	2.3	53.41	4847.64	10.68	4804.91
1273	1	57.7	24.4	38	2011-12-31	1954-04-30	1973-11-23	19.6	36	1	4794.23	3	2009-11-20	2.3	53.41	4847.64	10.68	4804.91
1274	1	58.5	24.4	39	2011-12-31	1953-07-04	1973-01-16	19.6	36	1	4794.23	3	2009-01-15	1.5	34.83	4829.06	6.97	4801.2
1275	1	59	24.4	38	2011-12-31	1953-01-20	1973-12-01	20.9	35	1	4794.23	3	2008-11-27	1	23.22	4817.45	4.64	4798.87
1276	1	61.9	20.3	42	2011-12-31	1950-02-24	1970-05-15	20.2	35	1	4793.16	1	2005-05-14	-1.9	0	4793.16	0	4793.16
1277	1	54.5	28.9	38	2011-12-31	1957-07-16	1973-12-01	16.4	20.1	1	4792	1	1994-01-01	5.5	173.8	4965.8	34.76	4826.76
1278	1	54.9	28.9	38	2011-12-31	1957-03-01	1973-08-01	16.4	37.1	1	4788.29	3	2010-08-29	5.1	118.42	4906.71	23.68	4811.97
1279	1	56.1	24.4	38	2011-12-31	1955-12-02	1973-12-01	18	37	1	4788.29	3	2010-12-07	3.9	90.56	4878.85	18.11	4806.4
1280	1	59	24.4	41	2011-12-31	1953-01-01	1971-03-04	18.2	33.1	1	4775.99	5	2004-03-30	1	23.22	4799.21	4.64	4780.63
1281	1	33.4	47.5	18	2011-12-31	1978-08-18	1993-12-01	15.3	16.3	2	4773.68	1	2010-03-01	26.6	840.56	5614.24	168.11	4941.79
1282	1	59.3	24.4	40	2011-12-31	1952-09-23	1971-12-24	19.3	33	1	4769.25	3	2004-12-23	0.7	16.25	4785.5	3.25	4772.5
1283	1	39	42.7	24	2011-12-31	1973-01-06	1987-09-01	14.7	23	2	4762.88	1	2010-08-28	21	663.6	5426.48	132.72	4895.6
1284	1	42.6	38	24	2011-12-31	1969-06-06	1987-08-23	18.2	23.1	2	4762.88	1	2010-09-07	17.4	549.84	5312.72	109.97	4872.85
1285	1	42.7	38	24	2011-12-31	1969-04-20	1987-08-01	18.3	23.1	2	4762.88	1	2010-08-30	17.3	546.68	5309.56	109.34	4872.22
1286	1	45.7	33.5	24	2011-12-31	1966-04-21	1987-08-01	21.3	23	2	4762.88	1	2010-07-31	14.3	451.88	5214.76	90.38	4853.26
1287	1	46.6	33.5	24	2011-12-31	1965-06-10	1987-12-01	22.5	23	2	4762.88	1	2010-11-30	13.4	423.44	5186.32	84.69	4847.57
1288	1	47.9	33.5	24	2011-12-31	1964-02-21	1987-11-02	23.7	23.1	2	4762.88	1	2010-11-28	12.1	382.36	5145.24	76.47	4839.35
1289	1	48.3	33.5	24	2011-12-31	1963-10-10	1987-10-01	24	23	2	4762.88	1	2010-10-07	11.7	369.72	5132.6	73.94	4836.82
1290	1	48.3	33.5	25	2011-12-31	1963-09-12	1987-07-01	23.8	23	2	4762.88	1	2010-06-30	11.7	369.72	5132.6	73.94	4836.82
1291	1	48.6	33.5	25	2011-12-31	1963-06-10	1987-05-01	23.9	23.4	2	4762.88	1	2010-09-01	11.4	360.24	5123.12	72.05	4834.93
1292	1	49.2	33.5	25	2011-12-31	1962-10-20	1987-07-01	24.7	23	2	4762.88	1	2010-07-01	10.8	341.28	5104.16	68.26	4831.14
1293	1	64.2	20.3	42	2011-12-31	1947-11-19	1970-03-01	22.3	41	1	4762.54	3	2011-02-28	-4.2	0	4762.54	0	4762.54
1294	1	52.9	28.9	36	2011-12-31	1959-02-24	1975-09-01	16.5	36.1	1	4761.57	5	2011-10-01	7.1	164.86	4926.43	32.97	4794.54
1295	1	57.1	24.4	40	2011-12-31	1954-11-24	1972-01-01	17.1	38	1	4756.86	3	2009-12-31	2.9	67.34	4824.2	13.47	4770.33
1296	1	57.6	24.4	39	2011-12-31	1954-06-27	1972-12-01	18.4	37.1	1	4756.86	3	2009-12-28	2.4	55.73	4812.59	11.15	4768.01
1297	1	59.9	24.4	42	2011-12-31	1952-03-06	1970-01-23	17.9	35.1	1	4753.22	3	2005-02-20	0.1	2.32	4755.54	0.46	4753.68
1298	1	60.9	20.3	42	2011-12-31	1951-03-07	1970-02-01	18.9	35	1	4753.22	1	2005-01-30	-0.9	0	4753.22	0	4753.22
1299	1	61.5	20.3	42	2011-12-31	1950-07-07	1970-01-01	19.5	35.1	1	4753.22	3	2005-01-29	-1.5	0	4753.22	0	4753.22
1300	1	63	20.3	41	2011-12-31	1949-01-02	1970-11-01	21.8	34	1	4753.22	3	2004-10-29	-3	0	4753.22	0	4753.22
1301	1	55.9	24.4	38	2011-12-31	1956-03-01	1973-12-01	17.8	37.1	1	4752.35	3	2011-01-04	4.1	95.2	4847.55	19.04	4771.39
1302	1	59.8	24.4	39	2011-12-31	1952-04-02	1973-01-07	20.8	36.4	1	4751.33	1	2009-06-07	0.2	6.32	4757.65	1.26	4752.59
1303	1	60.9	20.3	41	2011-12-31	1951-02-14	1971-06-01	20.3	35	1	4749.79	3	2006-06-01	-0.9	0	4749.79	0	4749.79
1304	1	61.4	20.3	42	2011-12-31	1950-08-15	1970-02-01	19.5	35.1	1	4747.87	3	2005-03-01	-1.4	0	4747.87	0	4747.87
1305	1	66.5	16.5	33	2011-12-31	1945-08-01	1979-03-01	33.6	19.2	1	4743.28	1	1998-04-30	-6.5	0	4743.28	0	4743.28
1306	1	47.6	33.5	29	2011-12-31	1964-05-21	1982-12-01	18.5	19	2	4730.12	1	2001-11-30	12.4	391.84	5121.96	78.37	4808.49
1307	1	54.7	28.9	38	2011-12-31	1957-05-11	1973-12-01	16.6	38	1	4727.25	5	2011-11-30	5.3	123.07	4850.32	24.61	4751.86
1308	1	56.1	24.4	38	2011-12-31	1955-12-14	1973-12-01	18	38	1	4727.25	3	2011-11-30	3.9	90.56	4817.81	18.11	4745.36
1309	1	55.2	24.4	38	2011-12-31	1956-11-08	1973-12-01	17.1	37	1	4725.83	3	2010-11-30	4.8	111.46	4837.29	22.29	4748.12
1310	1	58.9	24.4	38	2011-12-31	1953-02-23	1974-03-01	21	33	1	4716.1	3	2007-02-28	1.1	25.54	4741.64	5.11	4721.21
1311	1	63.9	20.3	39	2011-12-31	1948-02-19	1972-12-10	24.8	35.5	1	4713.96	3	2008-06-01	-3.9	0	4713.96	0	4713.96
1312	1	54.3	28.9	37	2011-12-31	1957-10-08	1975-01-01	17.5	37	1	4711.39	3	2011-12-31	5.7	132.35	4843.74	26.47	4737.86
1313	1	67.7	16.5	40	2011-12-31	1944-04-29	1971-07-20	27.2	24	1	4710.16	1	1995-07-20	-7.7	0	4710.16	0	4710.16
1314	1	56	24.4	38	2011-12-31	1956-01-07	1973-12-24	18	37.1	1	4709.13	3	2011-01-11	4	92.88	4802.01	18.58	4727.71
1315	1	62.7	20.3	42	2011-12-31	1949-05-21	1970-01-14	20.7	33.4	1	4704.75	3	2003-06-14	-2.7	0	4704.75	0	4704.75
1316	1	58.2	24.4	40	2011-12-31	1953-10-17	1971-12-01	18.1	34	1	4697.29	3	2005-11-28	1.8	41.8	4739.09	8.36	4705.65
1317	1	62.2	20.3	41	2011-12-31	1949-11-04	1971-03-08	21.4	34.1	1	4697.29	3	2005-03-31	-2.2	0	4697.29	0	4697.29
1318	1	58.9	24.4	36	2011-12-31	1953-02-10	1976-05-01	23.2	21	1	4693.92	1	1997-04-30	1.1	34.76	4728.68	6.95	4700.87
1319	1	58.8	24.4	42	2011-12-31	1953-04-14	1970-06-11	17.2	33	1	4687.42	3	2003-06-11	1.2	27.86	4715.28	5.57	4692.99
1320	1	58.8	24.4	42	2011-12-31	1953-03-18	1970-06-11	17.2	33	1	4687.42	5	2003-06-11	1.2	27.86	4715.28	5.57	4692.99
1321	1	59.5	24.4	42	2011-12-31	1952-07-13	1970-06-11	17.9	33	1	4687.42	3	2003-06-11	0.5	11.61	4699.03	2.32	4689.74
1322	1	60.1	20.3	42	2011-12-31	1951-12-16	1970-06-09	18.5	33	1	4687.42	5	2003-06-09	-0.1	0	4687.42	0	4687.42
1323	1	61	20.3	42	2011-12-31	1951-01-03	1970-01-01	19	33.3	1	4687.42	3	2003-04-01	-1	0	4687.42	0	4687.42
1324	1	61.4	20.3	42	2011-12-31	1950-09-06	1970-06-11	19.8	33	1	4687.42	3	2003-06-11	-1.4	0	4687.42	0	4687.42
1325	1	61.6	20.3	42	2011-12-31	1950-06-06	1970-06-09	20	33	1	4687.42	5	2003-06-09	-1.6	0	4687.42	0	4687.42
1326	1	61.7	20.3	42	2011-12-31	1950-05-18	1970-06-11	20.1	33	1	4687.42	3	2003-06-11	-1.7	0	4687.42	0	4687.42
1327	1	62	20.3	42	2011-12-31	1950-01-23	1970-06-11	20.4	33	1	4687.42	3	2003-06-11	-2	0	4687.42	0	4687.42
1328	1	62.5	20.3	42	2011-12-31	1949-07-27	1970-03-01	20.6	33	1	4687.42	3	2003-03-01	-2.5	0	4687.42	0	4687.42
1329	1	63.2	20.3	41	2011-12-31	1948-10-29	1970-12-15	22.1	33	1	4687.42	5	2003-12-12	-3.2	0	4687.42	0	4687.42
1330	1	63.7	20.3	42	2011-12-31	1948-04-21	1970-06-11	22.2	33	1	4687.42	3	2003-06-11	-3.7	0	4687.42	0	4687.42
1331	1	63.9	20.3	42	2011-12-31	1948-02-10	1970-06-11	22.4	33	1	4687.42	3	2003-06-11	-3.9	0	4687.42	0	4687.42
1332	1	64.6	20.3	42	2011-12-31	1947-06-08	1970-06-11	23	33	1	4687.42	3	2003-06-11	-4.6	0	4687.42	0	4687.42
1333	1	68.6	16.5	42	2011-12-31	1943-06-20	1970-03-15	26.8	33	1	4687.42	3	2003-03-15	-8.6	0	4687.42	0	4687.42
1334	1	55.7	24.4	39	2011-12-31	1956-05-22	1973-07-01	17.1	38	1	4687.35	3	2011-06-30	4.3	99.85	4787.2	19.97	4707.32
1335	1	54.4	28.9	39	2011-12-31	1957-08-16	1973-02-01	15.5	38.1	1	4686.55	3	2011-03-01	5.6	130.03	4816.58	26.01	4712.56
1336	1	54.5	28.9	39	2011-12-31	1957-07-30	1973-06-01	15.9	38.1	1	4686.55	3	2011-06-29	5.5	127.71	4814.26	25.54	4712.09
1337	1	54.8	28.9	38	2011-12-31	1957-03-11	1973-12-01	16.7	38	1	4686.55	3	2011-11-28	5.2	120.74	4807.29	24.15	4710.7
1338	1	54.9	28.9	39	2011-12-31	1957-03-08	1973-01-01	15.8	39	1	4686.55	5	2011-12-31	5.1	118.42	4804.97	23.68	4710.23
1339	1	55.1	24.4	39	2011-12-31	1956-12-24	1973-01-01	16	38.4	1	4686.55	3	2011-06-01	4.9	113.78	4800.33	22.76	4709.31
1340	1	55.1	24.4	38	2011-12-31	1956-12-26	1973-10-29	16.9	37.2	1	4686.55	3	2011-01-11	4.9	113.78	4800.33	22.76	4709.31
1341	1	55.1	24.4	39	2011-12-31	1956-12-16	1973-02-01	16.1	38	1	4686.55	3	2011-01-31	4.9	113.78	4800.33	22.76	4709.31
1342	1	55.1	24.4	39	2011-12-31	1956-12-13	1973-04-01	16.3	38	1	4686.55	5	2011-03-31	4.9	113.78	4800.33	22.76	4709.31
1343	1	55.2	24.4	39	2011-12-31	1956-10-22	1973-05-01	16.5	38	1	4686.55	3	2011-05-01	4.8	111.46	4798.01	22.29	4708.84
1344	1	55.3	24.4	39	2011-12-31	1956-10-12	1973-05-01	16.6	38.4	1	4686.55	3	2011-10-01	4.7	109.13	4795.68	21.83	4708.38
1345	1	55.3	24.4	38	2011-12-31	1956-10-11	1973-12-01	17.2	37.3	1	4686.55	3	2011-03-01	4.7	109.13	4795.68	21.83	4708.38
1346	1	55.3	24.4	39	2011-12-31	1956-09-14	1973-01-01	16.3	38.2	1	4686.55	3	2011-03-01	4.7	109.13	4795.68	21.83	4708.38
1347	1	55.4	24.4	38	2011-12-31	1956-08-12	1973-09-16	17.1	38.1	1	4686.55	3	2011-09-28	4.6	106.81	4793.36	21.36	4707.91
1348	1	55.5	24.4	38	2011-12-31	1956-07-16	1973-12-01	17.4	37.4	1	4686.55	3	2011-04-01	4.5	104.49	4791.04	20.9	4707.45
1349	1	55.6	24.4	38	2011-12-31	1956-06-17	1973-12-01	17.5	37.1	1	4686.55	3	2011-01-01	4.4	102.17	4788.72	20.43	4706.98
1350	1	55.7	24.4	39	2011-12-31	1956-05-04	1973-01-01	16.7	38	1	4686.55	3	2011-01-04	4.3	99.85	4786.4	19.97	4706.52
1351	1	55.8	24.4	39	2011-12-31	1956-04-16	1973-01-04	16.7	39	1	4686.55	3	2011-12-31	4.2	97.52	4784.07	19.5	4706.05
1352	1	55.8	24.4	38	2011-12-31	1956-04-13	1973-12-01	17.7	37.1	1	4686.55	3	2011-01-01	4.2	97.52	4784.07	19.5	4706.05
1353	1	55.8	24.4	38	2011-12-31	1956-04-08	1973-12-01	17.7	37.1	1	4686.55	3	2011-01-01	4.2	97.52	4784.07	19.5	4706.05
1354	1	55.8	24.4	38	2011-12-31	1956-04-01	1973-12-12	17.7	37.2	1	4686.55	3	2011-02-15	4.2	97.52	4784.07	19.5	4706.05
1355	1	55.8	24.4	38	2011-12-31	1956-03-28	1973-12-01	17.7	37.1	1	4686.55	3	2011-01-01	4.2	97.52	4784.07	19.5	4706.05
1356	1	55.8	24.4	38	2011-12-31	1956-03-11	1973-12-01	17.7	37.3	1	4686.55	3	2011-03-01	4.2	97.52	4784.07	19.5	4706.05
1357	1	55.9	24.4	38	2011-12-31	1956-03-07	1973-07-20	17.4	38.1	1	4686.55	3	2011-07-31	4.1	95.2	4781.75	19.04	4705.59
1358	1	56	24.4	38	2011-12-31	1956-01-27	1973-12-01	17.9	37.3	1	4686.55	3	2011-03-01	4	92.88	4779.43	18.58	4705.13
1359	1	56	24.4	39	2011-12-31	1956-01-09	1973-03-01	17.2	38	1	4686.55	3	2011-03-01	4	92.88	4779.43	18.58	4705.13
1360	1	56.3	24.4	39	2011-12-31	1955-09-12	1973-01-01	17.3	38.4	1	4686.55	3	2011-06-01	3.7	85.91	4772.46	17.18	4703.73
1361	1	56.6	24.4	38	2011-12-31	1955-06-02	1973-12-01	18.5	26	1	4686.55	3	1999-11-30	3.4	78.95	4765.5	15.79	4702.34
1362	1	58	24.4	39	2011-12-31	1954-01-28	1973-06-21	19.4	38.1	1	4686.55	3	2011-07-03	2	46.44	4732.99	9.29	4695.84
1363	1	62.5	20.3	39	2011-12-31	1949-08-03	1973-01-01	23.4	38.4	1	4686.55	3	2011-06-01	-2.5	0	4686.55	0	4686.55
1364	1	62.2	20.3	38	2011-12-31	1949-10-27	1974-01-16	24.2	31	1	4684.6	1	2005-01-15	-2.2	0	4684.6	0	4684.6
1365	1	56	24.4	38	2011-12-31	1956-01-16	1974-01-10	18	37.3	1	4678.82	3	2011-04-01	4	92.88	4771.7	18.58	4697.4
1366	1	56.3	24.4	38	2011-12-31	1955-10-11	1974-01-10	18.3	37.3	1	4678.82	3	2011-04-01	3.7	85.91	4764.73	17.18	4696
1367	1	58.5	24.4	40	2011-12-31	1953-07-28	1972-05-01	18.8	35	1	4668.76	3	2007-05-01	1.5	34.83	4703.59	6.97	4675.73
1368	1	59.8	24.4	39	2011-12-31	1952-03-12	1972-09-07	20.5	35	1	4668.76	3	2007-09-07	0.2	4.64	4673.4	0.93	4669.69
1369	1	60	24.4	40	2011-12-31	1952-02-04	1972-01-01	19.9	36	1	4668.76	3	2007-12-27	0	0	4668.76	0	4668.76
1370	1	60.6	20.3	39	2011-12-31	1951-05-25	1972-11-01	21.5	35.1	1	4668.76	3	2007-11-27	-0.6	0	4668.76	0	4668.76
1371	1	58.8	24.4	38	2011-12-31	1953-04-07	1973-09-07	20.4	36	1	4665.53	3	2009-09-01	1.2	27.86	4693.39	5.57	4671.1
1372	1	42.1	38	23	2011-12-31	1969-12-12	1989-01-01	19.1	21.2	2	4663.33	1	2010-03-01	17.9	565.64	5228.97	113.13	4776.46
1373	1	54.9	28.9	38	2011-12-31	1957-03-01	1973-12-01	16.8	37.1	1	4663.33	3	2010-12-30	5.1	118.42	4781.75	23.68	4687.01
1374	1	55.3	24.4	39	2011-12-31	1956-09-29	1973-07-01	16.8	37.4	1	4663.33	5	2010-11-01	4.7	109.13	4772.46	21.83	4685.16
1375	1	55.4	24.4	38	2011-12-31	1956-08-17	1973-12-01	17.3	37	1	4663.33	5	2010-11-30	4.6	106.81	4770.14	21.36	4684.69
1376	1	55.5	24.4	39	2011-12-31	1956-07-03	1973-01-01	16.5	37.4	1	4663.33	3	2010-05-10	4.5	104.49	4767.82	20.9	4684.23
1377	1	55.6	24.4	38	2011-12-31	1956-06-17	1973-12-01	17.5	36.3	1	4663.33	3	2010-03-01	4.4	102.17	4765.5	20.43	4683.76
1378	1	55.8	24.4	38	2011-12-31	1956-04-05	1973-12-01	17.7	37	1	4663.33	3	2010-11-30	4.2	97.52	4760.85	19.5	4682.83
1379	1	55.8	24.4	38	2011-12-31	1956-03-15	1973-12-01	17.7	36.5	1	4663.33	5	2010-05-20	4.2	97.52	4760.85	19.5	4682.83
1380	1	55.8	24.4	38	2011-12-31	1956-03-12	1973-12-01	17.7	37	1	4663.33	3	2010-11-30	4.2	97.52	4760.85	19.5	4682.83
1381	1	56.2	24.4	39	2011-12-31	1955-11-20	1973-04-04	17.4	37	1	4663.33	3	2010-04-01	3.8	88.24	4751.57	17.65	4680.98
1382	1	56.2	24.4	39	2011-12-31	1955-11-13	1973-01-01	17.2	38	1	4663.33	5	2010-12-31	3.8	88.24	4751.57	17.65	4680.98
1383	1	56.2	24.4	38	2011-12-31	1955-11-06	1973-12-01	18.1	37	1	4663.33	3	2010-12-01	3.8	88.24	4751.57	17.65	4680.98
1384	1	56.4	24.4	39	2011-12-31	1955-08-24	1973-07-07	17.9	37	1	4663.33	3	2010-07-07	3.6	83.59	4746.92	16.72	4680.05
1385	1	56.5	24.4	39	2011-12-31	1955-07-06	1973-07-01	18	37.3	1	4663.33	3	2010-10-01	3.5	81.27	4744.6	16.25	4679.58
1386	1	57	24.4	38	2011-12-31	1955-01-20	1973-12-01	18.9	37	1	4663.33	3	2010-11-30	3	69.66	4732.99	13.93	4677.26
1387	1	57.2	24.4	39	2011-12-31	1954-11-02	1973-03-01	18.3	38	1	4663.33	3	2011-02-28	2.8	65.02	4728.35	13	4676.33
1388	1	58.2	24.4	38	2011-12-31	1953-10-24	1973-12-10	20.1	36.5	1	4663.33	5	2010-06-01	1.8	41.8	4705.13	8.36	4671.69
1389	1	58.8	24.4	39	2011-12-31	1953-03-15	1973-01-01	19.8	38.1	1	4663.33	5	2011-01-29	1.2	27.86	4691.19	5.57	4668.9
1390	1	60.1	20.3	39	2011-12-31	1951-12-28	1973-06-01	21.4	37.3	1	4663.33	5	2010-09-01	-0.1	0	4663.33	0	4663.33
1391	1	56.1	24.4	36	2011-12-31	1955-12-20	1975-11-01	19.9	36	1	4660.17	3	2011-10-29	3.9	90.56	4750.73	18.11	4678.28
1392	1	69.6	16.5	41	2011-12-31	1942-06-01	1970-12-15	28.6	26	1	4636.2	1	1996-12-15	-9.6	0	4636.2	0	4636.2
1393	1	56.9	24.4	38	2011-12-31	1955-02-07	1974-04-10	19.2	37.3	1	4635.92	3	2011-07-01	3.1	71.98	4707.9	14.4	4650.32
1394	1	60.7	20.3	42	2011-12-31	1951-04-29	1970-01-14	18.7	34.4	1	4622.91	3	2004-06-14	-0.7	0	4622.91	0	4622.91
1395	1	61	20.3	42	2011-12-31	1951-01-29	1970-06-11	19.4	32	1	4622.22	3	2002-06-11	-1	0	4622.22	0	4622.22
1396	1	62.9	20.3	42	2011-12-31	1949-03-11	1970-06-11	21.3	32	1	4622.22	3	2002-06-11	-2.9	0	4622.22	0	4622.22
1397	1	64.3	20.3	42	2011-12-31	1947-10-02	1970-06-11	22.7	32	1	4622.22	3	2002-06-11	-4.3	0	4622.22	0	4622.22
1398	1	64.6	20.3	42	2011-12-31	1947-06-11	1970-06-11	23	32	1	4622.22	3	2002-06-11	-4.6	0	4622.22	0	4622.22
1399	1	65	16.5	42	2011-12-31	1947-01-05	1970-01-01	23	33	1	4622.22	3	2002-12-27	-5	0	4622.22	0	4622.22
1400	1	59.4	24.4	41	2011-12-31	1952-08-25	1971-05-01	18.7	40.1	1	4620.85	5	2011-06-03	0.6	13.93	4634.78	2.79	4623.64
1401	1	59.7	24.4	41	2011-12-31	1952-05-14	1971-01-01	18.7	34	1	4618.99	3	2004-12-30	0.3	6.97	4625.96	1.39	4620.38
1402	1	59.8	24.4	34	2011-12-31	1952-04-03	1978-01-18	25.8	20	1	4617.92	1	1998-01-18	0.2	6.32	4624.24	1.26	4619.18
1403	1	44.1	38	23	2011-12-31	1967-12-11	1989-07-01	21.6	21.4	2	4609.72	1	2010-11-01	15.9	502.44	5112.16	100.49	4710.21
1404	1	62.3	20.3	39	2011-12-31	1949-10-02	1972-07-20	22.8	32	1	4609.72	3	2004-07-20	-2.3	0	4609.72	0	4609.72
1405	1	47.1	33.5	27	2011-12-31	1964-11-28	1984-10-01	19.9	26.4	2	4600.38	5	2011-03-01	12.9	299.54	4899.92	59.91	4660.29
1406	1	47.1	33.5	26	2011-12-31	1964-11-28	1985-10-01	20.9	24.4	2	4600.38	5	2010-03-01	12.9	299.54	4899.92	59.91	4660.29
1407	1	41.8	38	23	2011-12-31	1970-03-20	1989-05-23	19.2	21.1	2	4598.16	1	2010-06-09	18.2	575.12	5173.28	115.02	4713.18
1408	1	60	20.3	41	2011-12-31	1952-01-05	1970-07-21	18.6	21	1	4596.88	1	1991-07-21	0	0	4596.88	0	4596.88
1409	1	63.4	20.3	41	2011-12-31	1948-08-13	1970-09-01	22.1	21	1	4596.88	1	1991-08-30	-3.4	0	4596.88	0	4596.88
1410	1	68.9	16.5	42	2011-12-31	1943-02-11	1970-06-09	27.3	21	1	4596.88	1	1991-06-09	-8.9	0	4596.88	0	4596.88
1411	1	70.9	13	41	2011-12-31	1941-02-27	1970-11-22	29.8	20.3	1	4596.88	1	1991-03-22	-10.9	0	4596.88	0	4596.88
1412	1	54.2	28.9	38	2011-12-31	1957-11-17	1974-01-04	16.2	38	1	4593.72	3	2011-12-31	5.8	134.68	4728.4	26.94	4620.66
1413	1	54.6	28.9	38	2011-12-31	1957-05-28	1974-01-01	16.9	38	1	4593.72	3	2011-12-31	5.4	125.39	4719.11	25.08	4618.8
1414	1	64.9	20.3	42	2011-12-31	1947-02-25	1970-01-15	22.9	27.2	1	4585.02	3	1997-03-15	-4.9	0	4585.02	0	4585.02
1415	1	52.8	28.9	36	2011-12-31	1959-03-17	1975-11-01	16.6	36	1	4583.75	5	2011-10-31	7.2	167.18	4750.93	33.44	4617.19
1416	1	53.1	28.9	28	2011-12-31	1958-12-05	1984-02-01	25.2	27.4	2	4580.75	3	2011-07-01	6.9	160.22	4740.97	32.04	4612.79
1417	1	53.1	28.9	26	2011-12-31	1958-12-05	1986-01-01	27.1	25.4	2	4580.75	3	2011-06-01	6.9	160.22	4740.97	32.04	4612.79
1418	1	54.6	28.9	38	2011-12-31	1957-06-16	1973-10-01	16.3	35	1	4579.73	3	2008-10-01	5.4	125.39	4705.12	25.08	4604.81
1419	1	56.6	24.4	39	2011-12-31	1955-06-14	1973-03-01	17.7	36.1	1	4579.73	3	2009-03-31	3.4	78.95	4658.68	15.79	4595.52
1420	1	57.2	24.4	38	2011-12-31	1954-11-19	1973-08-24	18.8	35	1	4579.73	5	2008-08-20	2.8	65.02	4644.75	13	4592.73
1421	1	57.6	24.4	39	2011-12-31	1954-06-01	1973-01-01	18.6	36	1	4579.73	5	2008-12-29	2.4	55.73	4635.46	11.15	4590.88
1422	1	58.4	24.4	38	2011-12-31	1953-08-29	1973-12-01	20.3	35.1	1	4579.73	5	2009-01-05	1.6	37.15	4616.88	7.43	4587.16
1423	1	58.8	24.4	39	2011-12-31	1953-04-16	1973-07-01	20.2	35	1	4579.73	5	2008-07-01	1.2	27.86	4607.59	5.57	4585.3
1424	1	59	24.4	39	2011-12-31	1953-01-01	1973-01-01	20	36	1	4579.73	3	2008-12-29	1	23.22	4602.95	4.64	4584.37
1425	1	43.8	38	23	2011-12-31	1968-03-19	1989-07-01	21.3	20.2	2	4577.76	1	2009-09-01	16.2	511.92	5089.68	102.38	4680.14
1426	1	71.9	13	42	2011-12-31	1940-03-02	1970-03-15	30.1	28.1	1	4577.62	3	1998-04-14	-11.9	0	4577.62	0	4577.62
1427	1	49.6	33.5	27	2011-12-31	1962-06-08	1985-01-04	22.7	27	2	4573.28	1	2011-12-31	10.4	328.64	4901.92	65.73	4639.01
1428	1	56.1	24.4	38	2011-12-31	1955-12-26	1974-01-10	18.1	36.3	1	4572	3	2010-04-30	3.9	90.56	4662.56	18.11	4590.11
1429	1	56.3	24.4	38	2011-12-31	1955-10-10	1974-01-10	18.3	36.3	1	4572	3	2010-04-30	3.7	85.91	4657.91	17.18	4589.18
1430	1	56.3	24.4	38	2011-12-31	1955-10-05	1974-01-10	18.3	36.3	1	4572	3	2010-04-30	3.7	85.91	4657.91	17.18	4589.18
1431	1	56.3	24.4	37	2011-12-31	1955-10-01	1974-10-10	19	36.1	1	4572	3	2010-10-27	3.7	85.91	4657.91	17.18	4589.18
1432	1	56.4	24.4	38	2011-12-31	1955-08-14	1974-02-10	18.5	36.2	1	4572	3	2010-04-20	3.6	83.59	4655.59	16.72	4588.72
1433	1	56.5	24.4	38	2011-12-31	1955-07-30	1974-04-10	18.7	36	1	4572	3	2010-04-01	3.5	81.27	4653.27	16.25	4588.25
1434	1	57	24.4	38	2011-12-31	1955-02-01	1974-01-10	19	36.3	1	4572	3	2010-04-20	3	69.66	4641.66	13.93	4585.93
1435	1	67.6	16.5	40	2011-12-31	1944-06-05	1972-06-01	28	32.1	1	4566.66	5	2004-06-30	-7.6	0	4566.66	0	4566.66
1436	1	54.7	28.9	36	2011-12-31	1957-04-25	1975-10-01	18.5	36.1	1	4563.45	5	2011-10-29	5.3	123.07	4686.52	24.61	4588.06
1437	1	37.9	42.7	23	2011-12-31	1974-02-26	1988-12-01	14.8	22.4	2	4556.12	1	2011-05-01	22.1	698.36	5254.48	139.67	4695.79
1438	1	41.2	38	23	2011-12-31	1970-10-17	1988-12-01	18.1	23.1	2	4556.12	1	2011-12-30	18.8	594.08	5150.2	118.82	4674.94
1439	1	41.8	38	24	2011-12-31	1970-03-10	1988-01-01	17.8	24	2	4556.12	1	2011-12-28	18.2	575.12	5131.24	115.02	4671.14
1440	1	42.6	38	23	2011-12-31	1969-06-18	1988-11-01	19.4	23	2	4556.12	1	2011-10-31	17.4	549.84	5105.96	109.97	4666.09
1441	1	42.8	38	23	2011-12-31	1969-03-29	1988-12-01	19.7	22.3	2	4556.12	1	2011-03-08	17.2	543.52	5099.64	108.7	4664.82
1442	1	44	38	23	2011-12-31	1968-01-26	1988-12-01	20.9	22.4	2	4556.12	1	2011-05-04	16	505.6	5061.72	101.12	4657.24
1443	1	46.7	33.5	23	2011-12-31	1965-05-12	1988-08-01	23.2	23.2	2	4556.12	1	2011-10-01	13.3	420.28	4976.4	84.06	4640.18
1444	1	60.3	20.3	42	2011-12-31	1951-09-15	1970-05-01	18.6	31.4	1	4554.52	3	2001-09-01	-0.3	0	4554.52	0	4554.52
1445	1	61.3	20.3	42	2011-12-31	1950-10-16	1970-01-01	19.2	31.2	1	4554.52	5	2001-03-01	-1.3	0	4554.52	0	4554.52
1446	1	62.1	20.3	42	2011-12-31	1949-12-19	1970-06-11	20.5	31	1	4554.52	3	2001-06-11	-2.1	0	4554.52	0	4554.52
1447	1	65.1	16.5	42	2011-12-31	1946-11-25	1970-06-11	23.6	31	1	4554.52	5	2001-06-11	-5.1	0	4554.52	0	4554.52
1448	1	65.2	16.5	41	2011-12-31	1946-10-30	1970-12-01	24.1	31	1	4554.52	3	2001-12-01	-5.2	0	4554.52	0	4554.52
1449	1	65.7	16.5	42	2011-12-31	1946-05-02	1970-06-11	24.1	31	1	4554.52	5	2001-06-11	-5.7	0	4554.52	0	4554.52
1450	1	70.1	13	42	2011-12-31	1941-12-01	1970-06-09	28.5	31	1	4554.52	1	2001-06-09	-10.1	0	4554.52	0	4554.52
1451	1	70.3	13	42	2011-12-31	1941-10-13	1970-03-22	28.5	31.4	1	4554.52	5	2001-07-22	-10.3	0	4554.52	0	4554.52
1452	1	59.8	24.4	40	2011-12-31	1952-04-06	1971-12-23	19.7	31.1	1	4553.19	3	2003-01-23	0.2	4.64	4557.83	0.93	4554.12
1453	1	58.1	24.4	40	2011-12-31	1953-12-07	1972-01-01	18.1	33.1	1	4553.06	3	2005-01-31	1.9	44.12	4597.18	8.82	4561.88
1454	1	61.6	20.3	40	2011-12-31	1950-06-17	1972-01-01	21.6	34.1	1	4553.06	3	2006-02-04	-1.6	0	4553.06	0	4553.06
1455	1	61.7	20.3	40	2011-12-31	1950-05-03	1972-01-01	21.7	34	1	4553.06	3	2005-12-28	-1.7	0	4553.06	0	4553.06
1456	1	62.5	20.3	40	2011-12-31	1949-07-04	1972-07-01	23	33	1	4553.06	3	2005-06-30	-2.5	0	4553.06	0	4553.06
1457	1	54.1	28.9	37	2011-12-31	1957-11-29	1974-11-01	16.9	36.4	1	4552.32	3	2011-03-01	5.9	137	4689.32	27.4	4579.72
1458	1	54.2	28.9	37	2011-12-31	1957-10-28	1974-11-25	17.1	36.5	1	4552.32	3	2011-05-01	5.8	134.68	4687	26.94	4579.26
1459	1	54.4	28.9	38	2011-12-31	1957-09-04	1974-05-01	16.7	37.4	1	4552.32	3	2011-10-01	5.6	130.03	4682.35	26.01	4578.33
1460	1	54.7	28.9	38	2011-12-31	1957-04-27	1974-01-01	16.7	37.2	1	4552.32	3	2011-03-22	5.3	123.07	4675.39	24.61	4576.93
1461	1	55	28.9	38	2011-12-31	1957-01-29	1974-01-01	16.9	37.2	1	4552.32	3	2011-03-01	5	116.1	4668.42	23.22	4575.54
1462	1	55	24.4	38	2011-12-31	1957-01-06	1974-06-01	17.4	37.4	1	4552.32	5	2011-10-01	5	116.1	4668.42	23.22	4575.54
1463	1	55.1	24.4	38	2011-12-31	1956-12-24	1974-01-01	17	38	1	4552.32	5	2011-12-31	4.9	113.78	4666.1	22.76	4575.08
1464	1	55.1	24.4	38	2011-12-31	1956-12-18	1974-07-01	17.6	37.1	1	4552.32	3	2011-08-05	4.9	113.78	4666.1	22.76	4575.08
1465	1	55.2	24.4	38	2011-12-31	1956-10-23	1974-03-01	17.4	37	1	4552.32	3	2011-03-02	4.8	111.46	4663.78	22.29	4574.61
1466	1	55.3	24.4	38	2011-12-31	1956-10-07	1974-01-01	17.3	37	1	4552.32	3	2011-01-01	4.7	109.13	4661.45	21.83	4574.15
1467	1	55.4	24.4	38	2011-12-31	1956-08-29	1974-01-01	17.4	37	1	4552.32	3	2011-01-01	4.6	106.81	4659.13	21.36	4573.68
1468	1	55.4	24.4	38	2011-12-31	1956-08-11	1974-03-01	17.6	37	1	4552.32	3	2011-03-05	4.6	106.81	4659.13	21.36	4573.68
1469	1	55.5	24.4	38	2011-12-31	1956-07-02	1974-07-01	18	37	1	4552.32	3	2011-06-30	4.5	104.49	4656.81	20.9	4573.22
1470	1	55.5	24.4	38	2011-12-31	1956-07-03	1974-03-01	17.7	37	1	4552.32	5	2011-03-05	4.5	104.49	4656.81	20.9	4573.22
1471	1	55.7	24.4	38	2011-12-31	1956-04-20	1974-06-01	18.1	37.1	1	4552.32	3	2011-06-29	4.3	99.85	4652.17	19.97	4572.29
1472	1	55.8	24.4	38	2011-12-31	1956-04-11	1974-05-01	18.1	37	1	4552.32	3	2011-05-07	4.2	97.52	4649.84	19.5	4571.82
1473	1	55.8	24.4	38	2011-12-31	1956-04-04	1974-01-01	17.8	37	1	4552.32	3	2011-01-04	4.2	97.52	4649.84	19.5	4571.82
1474	1	55.8	24.4	38	2011-12-31	1956-04-03	1974-01-01	17.8	37	1	4552.32	3	2011-01-01	4.2	97.52	4649.84	19.5	4571.82
1475	1	55.8	24.4	37	2011-12-31	1956-03-18	1974-11-10	18.7	36.4	1	4552.32	3	2011-04-01	4.2	97.52	4649.84	19.5	4571.82
1476	1	55.9	24.4	37	2011-12-31	1956-03-10	1974-11-10	18.7	36.4	1	4552.32	3	2011-04-01	4.1	95.2	4647.52	19.04	4571.36
1477	1	55.9	24.4	38	2011-12-31	1956-03-06	1974-02-01	17.9	37.1	1	4552.32	3	2011-03-01	4.1	95.2	4647.52	19.04	4571.36
1478	1	56	24.4	38	2011-12-31	1956-02-03	1974-01-01	17.9	37	1	4552.32	5	2011-01-01	4	92.88	4645.2	18.58	4570.9
1479	1	56	24.4	38	2011-12-31	1956-01-06	1974-01-10	18	37.3	1	4552.32	3	2011-04-01	4	92.88	4645.2	18.58	4570.9
1480	1	56.1	24.4	38	2011-12-31	1955-12-28	1974-01-01	18	37	1	4552.32	3	2011-01-01	3.9	90.56	4642.88	18.11	4570.43
1481	1	56.1	24.4	38	2011-12-31	1955-11-29	1974-01-10	18.1	37.3	1	4552.32	5	2011-04-01	3.9	90.56	4642.88	18.11	4570.43
1482	1	56.2	24.4	38	2011-12-31	1955-10-30	1974-01-01	18.2	37	1	4552.32	3	2011-01-04	3.8	88.24	4640.56	17.65	4569.97
1483	1	56.3	24.4	38	2011-12-31	1955-10-10	1974-01-10	18.3	37.3	1	4552.32	5	2011-04-01	3.7	85.91	4638.23	17.18	4569.5
1484	1	56.3	24.4	37	2011-12-31	1955-10-01	1974-10-10	19	36.5	1	4552.32	5	2011-04-01	3.7	85.91	4638.23	17.18	4569.5
1485	1	56.4	24.4	38	2011-12-31	1955-09-03	1974-05-01	18.7	37.1	1	4552.32	3	2011-06-03	3.6	83.59	4635.91	16.72	4569.04
1486	1	56.5	24.4	38	2011-12-31	1955-08-03	1974-02-10	18.5	37.2	1	4552.32	3	2011-04-01	3.5	81.27	4633.59	16.25	4568.57
1487	1	56.9	24.4	38	2011-12-31	1955-03-09	1974-01-10	18.9	38	1	4552.32	3	2011-12-31	3.1	71.98	4624.3	14.4	4566.72
1488	1	57	24.4	38	2011-12-31	1955-01-23	1974-01-10	19	37.3	1	4552.32	3	2011-04-01	3	69.66	4621.98	13.93	4566.25
1489	1	61.9	20.3	38	2011-12-31	1950-02-21	1974-01-01	24	38	1	4552.32	3	2011-12-31	-1.9	0	4552.32	0	4552.32
1490	1	62.3	20.3	38	2011-12-31	1949-10-06	1974-01-01	24.3	37.3	1	4552.32	3	2011-04-01	-2.3	0	4552.32	0	4552.32
1491	1	43.8	38	25	2011-12-31	1968-03-10	1986-12-01	18.7	24	2	4544.44	5	2010-11-28	16.2	376.16	4920.6	75.23	4619.67
1492	1	47.7	33.5	23	2011-12-31	1964-05-16	1989-01-01	24.7	22	2	4536.09	1	2010-12-31	12.3	388.68	4924.77	77.74	4613.83
1493	1	54.6	28.9	39	2011-12-31	1957-06-16	1973-01-02	16.1	39	1	4535.69	3	2011-12-29	5.4	125.39	4661.08	25.08	4560.77
1494	1	55.4	24.4	38	2011-12-31	1956-08-29	1973-12-01	17.3	38.1	1	4535.69	3	2011-12-31	4.6	106.81	4642.5	21.36	4557.05
1495	1	56.2	24.4	38	2011-12-31	1955-10-24	1973-11-01	18	37	1	4535.47	3	2010-10-29	3.8	88.24	4623.71	17.65	4553.12
1496	1	70.9	13	42	2011-12-31	1941-03-09	1970-06-09	29.3	26	1	4535.32	3	1996-06-09	-10.9	0	4535.32	0	4535.32
1497	1	55.6	24.4	38	2011-12-31	1956-06-15	1973-12-01	17.5	34	1	4534.53	5	2007-11-30	4.4	102.17	4636.7	20.43	4554.96
1498	1	55.6	24.4	38	2011-12-31	1956-06-12	1973-12-01	17.5	37	1	4534.53	5	2010-12-01	4.4	102.17	4636.7	20.43	4554.96
1499	1	56	24.4	39	2011-12-31	1956-01-01	1973-06-01	17.4	34.3	1	4534.53	5	2007-09-01	4	92.88	4627.41	18.58	4553.11
1500	1	57.5	24.4	38	2011-12-31	1954-07-22	1973-12-01	19.4	34	1	4534.53	5	2007-11-30	2.5	58.05	4592.58	11.61	4546.14
1501	1	61.9	20.3	38	2011-12-31	1950-02-28	1973-12-01	23.8	34	1	4534.53	3	2007-11-27	-1.9	0	4534.53	0	4534.53
1502	1	41.1	38	23	2011-12-31	1970-12-07	1988-12-01	18	21.5	2	4534.52	1	2010-05-10	18.9	597.24	5131.76	119.45	4653.97
1503	1	41.6	38	24	2011-12-31	1970-06-21	1988-03-01	17.7	22	2	4534.52	1	2010-03-01	18.4	581.44	5115.96	116.29	4650.81
1504	1	42	38	23	2011-12-31	1970-01-13	1988-12-01	18.9	21.3	2	4534.52	1	2010-03-01	18	568.8	5103.32	113.76	4648.28
1505	1	42.2	38	23	2011-12-31	1969-10-13	1988-08-01	18.8	22.2	2	4534.52	1	2010-10-01	17.8	562.48	5097	112.5	4647.02
1506	1	42.4	38	23	2011-12-31	1969-08-10	1988-10-01	19.2	21.4	2	4534.52	1	2010-03-01	17.6	556.16	5090.68	111.23	4645.75
1507	1	42.7	38	23	2011-12-31	1969-04-22	1988-12-01	19.6	22	2	4534.52	1	2010-11-30	17.3	546.68	5081.2	109.34	4643.86
1508	1	43	38	23	2011-12-31	1968-12-26	1988-12-01	20	22	2	4534.52	1	2010-11-30	17	537.2	5071.72	107.44	4641.96
1509	1	43.1	38	23	2011-12-31	1968-12-17	1988-08-01	19.6	22.2	2	4534.52	1	2010-10-01	16.9	534.04	5068.56	106.81	4641.33
1510	1	44.3	38	23	2011-12-31	1967-09-29	1988-10-01	21	21.4	2	4534.52	1	2010-03-01	15.7	496.12	5030.64	99.22	4633.74
1511	1	45.7	33.5	23	2011-12-31	1966-05-10	1988-12-31	22.7	21.4	2	4534.52	1	2010-06-01	14.3	451.88	4986.4	90.38	4624.9
1512	1	46.8	33.5	24	2011-12-31	1965-03-09	1988-07-01	23.3	22.2	2	4534.52	1	2010-09-01	13.2	417.12	4951.64	83.42	4617.94
1513	1	47.9	33.5	24	2011-12-31	1964-03-02	1988-03-01	24	22	2	4534.52	1	2010-03-01	12.1	382.36	4916.88	76.47	4610.99
1514	1	48	33.5	23	2011-12-31	1964-01-02	1988-08-01	24.6	22.2	2	4534.52	1	2010-10-08	12	379.2	4913.72	75.84	4610.36
1515	1	48.1	33.5	23	2011-12-31	1963-12-08	1988-12-01	25	21.5	2	4534.52	1	2010-05-10	11.9	376.04	4910.56	75.21	4609.73
1516	1	48.7	33.5	23	2011-12-31	1963-04-28	1988-12-01	25.6	21.5	2	4534.52	1	2010-05-10	11.3	357.08	4891.6	71.42	4605.94
1517	1	49.3	33.5	23	2011-12-31	1962-09-20	1988-12-01	26.2	21.5	2	4534.52	1	2010-05-10	10.7	338.12	4872.64	67.62	4602.14
1518	1	50.3	28.9	23	2011-12-31	1961-09-19	1988-12-01	27.2	21.4	2	4534.52	1	2010-05-01	9.7	306.52	4841.04	61.3	4595.82
1519	1	54.3	28.9	38	2011-12-31	1957-10-05	1974-04-04	16.5	36	1	4528.1	5	2010-04-01	5.7	132.35	4660.45	26.47	4554.57
1520	1	54.4	28.9	38	2011-12-31	1957-09-02	1974-01-01	16.3	36.4	1	4528.1	3	2010-06-01	5.6	130.03	4658.13	26.01	4554.11
1521	1	54.4	28.9	38	2011-12-31	1957-09-01	1974-01-01	16.4	36.4	1	4528.1	3	2010-06-01	5.6	130.03	4658.13	26.01	4554.11
1522	1	54.5	28.9	38	2011-12-31	1957-08-03	1974-07-01	16.9	36	1	4528.1	3	2010-07-01	5.5	127.71	4655.81	25.54	4553.64
1523	1	54.8	28.9	38	2011-12-31	1957-04-06	1974-01-01	16.8	36.4	1	4528.1	3	2010-06-01	5.2	120.74	4648.84	24.15	4552.25
1524	1	54.9	28.9	38	2011-12-31	1957-02-25	1974-01-01	16.9	36.4	1	4528.1	5	2010-06-01	5.1	118.42	4646.52	23.68	4551.78
1525	1	55.3	24.4	38	2011-12-31	1956-10-10	1974-02-01	17.3	37.1	1	4528.1	3	2011-02-28	4.7	109.13	4637.23	21.83	4549.93
1526	1	55.3	24.4	38	2011-12-31	1956-10-09	1974-01-29	17.3	36.4	1	4528.1	5	2010-06-01	4.7	109.13	4637.23	21.83	4549.93
1527	1	55.4	24.4	37	2011-12-31	1956-08-23	1974-09-17	18.1	36.1	1	4528.1	3	2010-10-07	4.6	106.81	4634.91	21.36	4549.46
1528	1	55.6	24.4	38	2011-12-31	1956-05-28	1974-01-01	17.6	37.1	1	4528.1	3	2011-01-29	4.4	102.17	4630.27	20.43	4548.53
1529	1	55.7	24.4	37	2011-12-31	1956-05-14	1974-10-10	18.4	36.1	1	4528.1	5	2010-10-27	4.3	99.85	4627.95	19.97	4548.07
1530	1	55.7	24.4	38	2011-12-31	1956-04-23	1974-03-30	18	36	1	4528.1	3	2010-03-30	4.3	99.85	4627.95	19.97	4548.07
1531	1	55.7	24.4	38	2011-12-31	1956-04-21	1974-03-01	17.9	37	1	4528.1	5	2011-02-28	4.3	99.85	4627.95	19.97	4548.07
1532	1	56	24.4	38	2011-12-31	1956-01-25	1974-06-04	18.4	36	1	4528.1	3	2010-06-09	4	92.88	4620.98	18.58	4546.68
1533	1	56.2	24.4	37	2011-12-31	1955-11-20	1974-10-04	18.9	36.2	1	4528.1	3	2010-12-01	3.8	88.24	4616.34	17.65	4545.75
1534	1	56.2	24.4	37	2011-12-31	1955-10-23	1974-09-17	18.9	36.2	1	4528.1	3	2010-11-01	3.8	88.24	4616.34	17.65	4545.75
1535	1	56.4	24.4	37	2011-12-31	1955-08-26	1974-10-29	19.2	36.1	1	4528.1	3	2010-11-06	3.6	83.59	4611.69	16.72	4544.82
1536	1	56.4	24.4	38	2011-12-31	1955-08-18	1974-01-10	18.4	36.3	1	4528.1	5	2010-04-01	3.6	83.59	4611.69	16.72	4544.82
1537	1	56.5	24.4	38	2011-12-31	1955-07-13	1974-02-01	18.6	37	1	4528.1	5	2011-01-30	3.5	81.27	4609.37	16.25	4544.35
1538	1	56.7	24.4	38	2011-12-31	1955-05-02	1974-04-01	18.9	36.3	1	4528.1	3	2010-07-01	3.3	76.63	4604.73	15.33	4543.43
1539	1	56.7	24.4	38	2011-12-31	1955-04-29	1974-01-10	18.7	36.3	1	4528.1	5	2010-04-30	3.3	76.63	4604.73	15.33	4543.43
1540	1	56.7	24.4	38	2011-12-31	1955-04-24	1974-01-01	18.7	37	1	4528.1	3	2010-12-31	3.3	76.63	4604.73	15.33	4543.43
1541	1	56.8	24.4	38	2011-12-31	1955-03-23	1974-01-10	18.8	36.3	1	4528.1	3	2010-04-10	3.2	74.3	4602.4	14.86	4542.96
1542	1	57	24.4	37	2011-12-31	1955-01-16	1974-10-01	19.7	36.1	1	4528.1	3	2010-11-01	3	69.66	4597.76	13.93	4542.03
1543	1	57.5	24.4	37	2011-12-31	1954-07-15	1974-08-01	20.1	36.1	1	4528.1	3	2010-08-29	2.5	58.05	4586.15	11.61	4539.71
1544	1	57.6	24.4	38	2011-12-31	1954-05-25	1974-01-29	19.7	36.3	1	4528.1	3	2010-05-01	2.4	55.73	4583.83	11.15	4539.25
1545	1	58.2	24.4	38	2011-12-31	1953-11-13	1974-01-07	20.2	36.4	1	4528.1	3	2010-06-01	1.8	41.8	4569.9	8.36	4536.46
1546	1	59.8	24.4	38	2011-12-31	1952-03-18	1974-02-05	21.9	37.1	1	4528.1	3	2011-02-28	0.2	4.64	4532.74	0.93	4529.03
1547	1	61.3	20.3	38	2011-12-31	1950-09-22	1974-02-01	23.4	37	1	4528.1	3	2011-01-30	-1.3	0	4528.1	0	4528.1
1548	1	53.8	28.9	37	2011-12-31	1958-03-23	1975-03-01	17	36.2	1	4527.09	3	2011-05-04	6.2	143.96	4671.05	28.79	4555.88
1549	1	56	24.4	36	2011-12-31	1956-01-20	1975-11-01	19.8	36	1	4527.09	3	2011-10-31	4	92.88	4619.97	18.58	4545.67
1550	1	48.2	33.5	28	2011-12-31	1963-10-30	1984-01-05	20.2	27.3	2	4525.19	5	2011-04-01	11.8	274	4799.19	54.8	4579.99
1551	1	53.9	28.9	36	2011-12-31	1958-02-09	1975-10-01	17.7	36.3	1	4508.49	3	2011-12-31	6.1	141.64	4650.13	28.33	4536.82
1552	1	60.5	20.3	39	2011-12-31	1951-08-02	1972-10-01	21.2	30.3	1	4500.86	3	2003-01-01	-0.5	0	4500.86	0	4500.86
1553	1	67.1	16.5	39	2011-12-31	1944-11-28	1972-12-01	28	19.4	1	4500.44	1	1992-04-01	-7.1	0	4500.44	0	4500.44
1554	1	60.5	20.3	36	2011-12-31	1951-07-05	1976-03-17	24.7	30	1	4497.11	3	2006-03-17	-0.5	0	4497.11	0	4497.11
1555	1	57.6	24.4	36	2011-12-31	1954-06-16	1976-04-01	21.8	19	1	4493.52	1	1995-04-01	2.4	75.84	4569.36	15.17	4508.69
1556	1	66.7	16.5	36	2011-12-31	1945-05-20	1975-12-01	30.6	22.1	1	4490.4	1	1997-12-29	-6.7	0	4490.4	0	4490.4
1557	1	58.8	24.4	38	2011-12-31	1953-03-17	1974-06-01	21.2	35.3	1	4488.4	3	2009-09-01	1.2	27.86	4516.26	5.57	4493.97
1558	1	59.6	24.4	37	2011-12-31	1952-06-27	1974-12-16	22.5	34.2	1	4488.4	5	2009-03-01	0.4	9.29	4497.69	1.86	4490.26
1559	1	62.2	20.3	41	2011-12-31	1949-10-21	1971-06-11	21.7	31	1	4487.79	3	2002-06-11	-2.2	0	4487.79	0	4487.79
1560	1	64.3	20.3	41	2011-12-31	1947-09-17	1971-06-11	23.8	31	1	4487.79	3	2002-06-11	-4.3	0	4487.79	0	4487.79
1561	1	58	24.4	40	2011-12-31	1954-01-29	1972-01-01	17.9	39	1	4486.62	3	2011-01-04	2	46.44	4533.06	9.29	4495.91
1562	1	60.6	20.3	39	2011-12-31	1951-06-05	1972-08-01	21.2	32.4	1	4484.76	3	2004-11-30	-0.6	0	4484.76	0	4484.76
1563	1	61.2	20.3	39	2011-12-31	1950-10-29	1972-12-01	22.1	32	1	4484.76	3	2004-11-30	-1.2	0	4484.76	0	4484.76
1564	1	56.4	24.4	37	2011-12-31	1955-08-19	1975-01-01	19.4	36	1	4484.37	3	2011-01-04	3.6	83.59	4567.96	16.72	4501.09
1565	1	55.9	24.4	37	2011-12-31	1956-02-10	1975-05-01	19.2	36.1	1	4483.89	5	2011-06-03	4.1	95.2	4579.09	19.04	4502.93
1566	1	55.5	24.4	36	2011-12-31	1956-07-27	1975-10-01	19.2	35.3	1	4483.2	5	2011-01-04	4.5	104.49	4587.69	20.9	4504.1
1567	1	55.7	24.4	39	2011-12-31	1956-05-16	1973-06-01	17.1	38	1	4482.73	3	2011-05-31	4.3	99.85	4582.58	19.97	4502.7
1568	1	55.4	24.4	38	2011-12-31	1956-09-09	1973-08-01	16.9	33.2	1	4481.33	3	2006-10-01	4.6	106.81	4588.14	21.36	4502.69
1569	1	59.6	24.4	39	2011-12-31	1952-05-29	1973-03-01	20.8	33.4	1	4481.33	5	2006-07-01	0.4	9.29	4490.62	1.86	4483.19
1570	1	54.1	28.9	37	2011-12-31	1957-11-22	1974-12-31	17.3	37	1	4475.79	5	2011-12-31	5.9	137	4612.79	27.4	4503.19
1571	1	57.3	24.4	37	2011-12-31	1954-10-13	1974-12-04	20.2	31.1	1	4475.57	3	2005-12-30	2.7	62.69	4538.26	12.54	4488.11
1572	1	62.4	20.3	41	2011-12-31	1949-09-04	1971-03-01	21.5	30	1	4469.99	3	2001-03-01	-2.4	0	4469.99	0	4469.99
1573	1	62.3	20.3	36	2011-12-31	1949-10-01	1975-12-01	26.2	19.1	1	4469.96	1	1994-12-28	-2.3	0	4469.96	0	4469.96
1574	1	62.3	20.3	39	2011-12-31	1949-10-11	1972-12-01	23.2	33	1	4469.35	3	2005-12-01	-2.3	0	4469.35	0	4469.35
1575	1	61.2	20.3	40	2011-12-31	1950-11-12	1972-03-16	21.4	20	1	4467.99	3	1992-03-16	-1.2	0	4467.99	0	4467.99
1576	1	49	33.5	29	2011-12-31	1963-01-04	1983-03-04	20.2	27.3	2	4459.44	3	2010-06-01	11	255.42	4714.86	51.08	4510.52
1577	1	53.1	28.9	36	2011-12-31	1958-11-25	1975-11-01	17	36	1	4458.79	5	2011-10-31	6.9	160.22	4619.01	32.04	4490.83
1578	1	53.8	28.9	36	2011-12-31	1958-03-20	1975-11-01	17.6	35.3	1	4458.79	3	2011-02-01	6.2	143.96	4602.75	28.79	4487.58
1579	1	53.9	28.9	36	2011-12-31	1958-02-23	1975-10-01	17.6	36	1	4458.79	5	2011-10-01	6.1	141.64	4600.43	28.33	4487.12
1580	1	54.1	28.9	36	2011-12-31	1957-12-05	1975-10-01	17.8	36	1	4458.79	5	2011-10-01	5.9	137	4595.79	27.4	4486.19
1581	1	54.3	28.9	36	2011-12-31	1957-10-01	1975-10-10	18	36	1	4458.79	5	2011-10-01	5.7	132.35	4591.14	26.47	4485.26
1582	1	54.3	28.9	36	2011-12-31	1957-09-18	1975-11-10	18.2	36	1	4458.79	3	2011-11-06	5.7	132.35	4591.14	26.47	4485.26
1583	1	54.4	28.9	36	2011-12-31	1957-09-08	1975-11-10	18.2	36	1	4458.79	3	2011-11-06	5.6	130.03	4588.82	26.01	4484.8
1584	1	54.4	28.9	36	2011-12-31	1957-09-04	1975-11-10	18.2	36	1	4458.79	3	2011-11-06	5.6	130.03	4588.82	26.01	4484.8
1585	1	54.4	28.9	36	2011-12-31	1957-08-21	1975-09-10	18.1	36	1	4458.79	3	2011-09-02	5.6	130.03	4588.82	26.01	4484.8
1586	1	54.4	28.9	36	2011-12-31	1957-08-08	1975-11-10	18.3	36	1	4458.79	3	2011-11-06	5.6	130.03	4588.82	26.01	4484.8
1587	1	54.5	28.9	36	2011-12-31	1957-07-11	1975-11-09	18.3	35.5	1	4458.79	3	2011-05-01	5.5	127.71	4586.5	25.54	4484.33
1588	1	54.6	28.9	37	2011-12-31	1957-06-03	1975-06-10	18	36	1	4458.79	3	2011-06-01	5.4	125.39	4584.18	25.08	4483.87
1589	1	54.6	28.9	37	2011-12-31	1957-05-29	1975-06-10	18	36	1	4458.79	3	2011-06-01	5.4	125.39	4584.18	25.08	4483.87
1590	1	54.7	28.9	37	2011-12-31	1957-05-20	1975-06-10	18.1	36	1	4458.79	5	2011-06-01	5.3	123.07	4581.86	24.61	4483.4
1591	1	54.7	28.9	36	2011-12-31	1957-05-12	1975-08-10	18.3	36	1	4458.79	3	2011-08-01	5.3	123.07	4581.86	24.61	4483.4
1592	1	54.7	28.9	37	2011-12-31	1957-05-06	1975-07-10	18.2	36	1	4458.79	3	2011-07-01	5.3	123.07	4581.86	24.61	4483.4
1593	1	54.7	28.9	37	2011-12-31	1957-04-18	1975-06-10	18.2	36	1	4458.79	3	2011-06-01	5.3	123.07	4581.86	24.61	4483.4
1594	1	54.8	28.9	36	2011-12-31	1957-03-26	1975-11-10	18.6	36	1	4458.79	3	2011-11-06	5.2	120.74	4579.53	24.15	4482.94
1595	1	54.8	28.9	37	2011-12-31	1957-03-17	1975-06-10	18.2	36	1	4458.79	5	2011-05-31	5.2	120.74	4579.53	24.15	4482.94
1596	1	54.8	28.9	37	2011-12-31	1957-03-11	1975-05-10	18.2	36.1	1	4458.79	3	2011-06-01	5.2	120.74	4579.53	24.15	4482.94
1597	1	54.9	28.9	37	2011-12-31	1957-03-09	1975-03-10	18	36.3	1	4458.79	5	2011-06-01	5.1	118.42	4577.21	23.68	4482.47
1598	1	54.9	28.9	37	2011-12-31	1957-03-01	1975-05-10	18.2	36	1	4458.79	3	2011-05-01	5.1	118.42	4577.21	23.68	4482.47
1599	1	54.9	28.9	37	2011-12-31	1957-02-26	1975-03-10	18	36.3	1	4458.79	5	2011-06-01	5.1	118.42	4577.21	23.68	4482.47
1600	1	54.9	28.9	37	2011-12-31	1957-02-23	1975-06-10	18.3	36	1	4458.79	3	2011-05-31	5.1	118.42	4577.21	23.68	4482.47
1601	1	54.9	28.9	37	2011-12-31	1957-02-16	1975-03-10	18.1	36.3	1	4458.79	3	2011-06-01	5.1	118.42	4577.21	23.68	4482.47
1602	1	54.9	28.9	36	2011-12-31	1957-02-11	1975-11-10	18.8	36	1	4458.79	3	2011-11-06	5.1	118.42	4577.21	23.68	4482.47
1603	1	54.9	28.9	37	2011-12-31	1957-02-10	1975-07-10	18.4	36	1	4458.79	3	2011-06-30	5.1	118.42	4577.21	23.68	4482.47
1604	1	54.9	28.9	37	2011-12-31	1957-02-10	1975-03-10	18.1	36.3	1	4458.79	5	2011-06-01	5.1	118.42	4577.21	23.68	4482.47
1605	1	54.9	28.9	37	2011-12-31	1957-02-07	1975-07-10	18.4	36	1	4458.79	3	2011-06-30	5.1	118.42	4577.21	23.68	4482.47
1606	1	55	28.9	37	2011-12-31	1957-02-02	1975-03-10	18.1	36.3	1	4458.79	3	2011-06-01	5	116.1	4574.89	23.22	4482.01
1607	1	55	28.9	37	2011-12-31	1957-02-02	1975-06-10	18.4	36	1	4458.79	3	2011-05-31	5	116.1	4574.89	23.22	4482.01
1608	1	55	28.9	37	2011-12-31	1957-01-28	1975-05-10	18.3	36	1	4458.79	5	2011-05-01	5	116.1	4574.89	23.22	4482.01
1609	1	55	28.9	37	2011-12-31	1957-01-20	1975-03-10	18.2	36.3	1	4458.79	5	2011-06-01	5	116.1	4574.89	23.22	4482.01
1610	1	55	24.4	37	2011-12-31	1957-01-12	1975-06-10	18.4	36	1	4458.79	3	2011-05-31	5	116.1	4574.89	23.22	4482.01
1611	1	55	24.4	37	2011-12-31	1957-01-06	1975-06-10	18.4	36	1	4458.79	3	2011-06-01	5	116.1	4574.89	23.22	4482.01
1612	1	55	24.4	37	2011-12-31	1957-01-03	1975-03-10	18.2	36.3	1	4458.79	5	2011-06-01	5	116.1	4574.89	23.22	4482.01
1613	1	55.1	24.4	37	2011-12-31	1956-12-07	1975-03-10	18.3	36.3	1	4458.79	3	2011-06-01	4.9	113.78	4572.57	22.76	4481.55
1614	1	55.1	24.4	37	2011-12-31	1956-12-06	1975-06-10	18.5	36	1	4458.79	3	2011-05-31	4.9	113.78	4572.57	22.76	4481.55
1615	1	55.1	24.4	37	2011-12-31	1956-12-05	1975-03-10	18.3	36.3	1	4458.79	3	2011-06-01	4.9	113.78	4572.57	22.76	4481.55
1616	1	55.1	24.4	37	2011-12-31	1956-12-02	1975-03-10	18.3	36.3	1	4458.79	5	2011-06-01	4.9	113.78	4572.57	22.76	4481.55
1617	1	55.1	24.4	37	2011-12-31	1956-11-27	1975-03-10	18.3	36.3	1	4458.79	3	2011-06-01	4.9	113.78	4572.57	22.76	4481.55
1618	1	55.1	24.4	37	2011-12-31	1956-11-25	1975-05-10	18.5	36	1	4458.79	3	2011-05-01	4.9	113.78	4572.57	22.76	4481.55
1619	1	55.2	24.4	37	2011-12-31	1956-11-21	1975-05-10	18.5	36.1	1	4458.79	3	2011-06-01	4.8	111.46	4570.25	22.29	4481.08
1620	1	55.2	24.4	37	2011-12-31	1956-11-21	1975-06-10	18.6	36	1	4458.79	5	2011-06-01	4.8	111.46	4570.25	22.29	4481.08
1621	1	55.2	24.4	37	2011-12-31	1956-11-09	1975-03-10	18.3	36.3	1	4458.79	5	2011-06-01	4.8	111.46	4570.25	22.29	4481.08
1622	1	55.2	24.4	37	2011-12-31	1956-11-03	1975-07-10	18.7	36	1	4458.79	3	2011-06-30	4.8	111.46	4570.25	22.29	4481.08
1623	1	55.2	24.4	37	2011-12-31	1956-11-02	1975-05-10	18.5	36	1	4458.79	3	2011-05-01	4.8	111.46	4570.25	22.29	4481.08
1624	1	55.3	24.4	37	2011-12-31	1956-10-09	1975-03-10	18.4	36.3	1	4458.79	5	2011-06-01	4.7	109.13	4567.92	21.83	4480.62
1625	1	55.3	24.4	37	2011-12-31	1956-09-25	1975-03-10	18.5	36.3	1	4458.79	5	2011-06-01	4.7	109.13	4567.92	21.83	4480.62
1626	1	55.3	24.4	37	2011-12-31	1956-09-24	1975-03-10	18.5	36.3	1	4458.79	5	2011-06-01	4.7	109.13	4567.92	21.83	4480.62
1627	1	55.3	24.4	37	2011-12-31	1956-09-17	1975-03-10	18.5	36.3	1	4458.79	3	2011-06-01	4.7	109.13	4567.92	21.83	4480.62
1628	1	55.4	24.4	37	2011-12-31	1956-09-01	1975-03-10	18.5	36	1	4458.79	3	2011-03-02	4.6	106.81	4565.6	21.36	4480.15
1629	1	55.4	24.4	37	2011-12-31	1956-08-18	1975-03-10	18.6	36.3	1	4458.79	5	2011-06-01	4.6	106.81	4565.6	21.36	4480.15
1630	1	55.4	24.4	37	2011-12-31	1956-08-14	1975-05-10	18.8	36.1	1	4458.79	3	2011-06-01	4.6	106.81	4565.6	21.36	4480.15
1631	1	55.4	24.4	37	2011-12-31	1956-08-13	1975-06-10	18.8	36	1	4458.79	5	2011-06-01	4.6	106.81	4565.6	21.36	4480.15
1632	1	55.4	24.4	37	2011-12-31	1956-08-11	1975-03-10	18.6	36.3	1	4458.79	5	2011-06-01	4.6	106.81	4565.6	21.36	4480.15
1633	1	55.4	24.4	37	2011-12-31	1956-08-10	1975-03-10	18.6	36.3	1	4458.79	3	2011-06-01	4.6	106.81	4565.6	21.36	4480.15
1634	1	55.4	24.4	37	2011-12-31	1956-08-05	1975-06-10	18.9	36	1	4458.79	3	2011-05-31	4.6	106.81	4565.6	21.36	4480.15
1635	1	55.5	24.4	37	2011-12-31	1956-07-31	1975-01-09	18.6	37	1	4458.79	3	2011-12-31	4.5	104.49	4563.28	20.9	4479.69
1636	1	55.5	24.4	37	2011-12-31	1956-07-27	1975-06-10	18.9	36	1	4458.79	3	2011-05-31	4.5	104.49	4563.28	20.9	4479.69
1637	1	55.5	24.4	37	2011-12-31	1956-07-22	1975-05-10	18.8	36.1	1	4458.79	3	2011-06-01	4.5	104.49	4563.28	20.9	4479.69
1638	1	55.5	24.4	37	2011-12-31	1956-07-18	1975-03-10	18.7	36.3	1	4458.79	5	2011-06-01	4.5	104.49	4563.28	20.9	4479.69
1639	1	55.5	24.4	37	2011-12-31	1956-07-13	1975-03-10	18.7	36.3	1	4458.79	3	2011-06-01	4.5	104.49	4563.28	20.9	4479.69
1640	1	55.5	24.4	37	2011-12-31	1956-07-06	1975-03-10	18.7	36.3	1	4458.79	3	2011-06-01	4.5	104.49	4563.28	20.9	4479.69
1641	1	55.5	24.4	37	2011-12-31	1956-07-05	1975-03-10	18.7	36.3	1	4458.79	5	2011-06-01	4.5	104.49	4563.28	20.9	4479.69
1642	1	55.6	24.4	37	2011-12-31	1956-06-25	1975-05-10	18.9	36	1	4458.79	3	2011-05-01	4.4	102.17	4560.96	20.43	4479.22
1643	1	55.6	24.4	37	2011-12-31	1956-06-02	1975-03-10	18.8	36.3	1	4458.79	3	2011-06-01	4.4	102.17	4560.96	20.43	4479.22
1644	1	55.7	24.4	37	2011-12-31	1956-05-05	1975-03-10	18.9	36.3	1	4458.79	3	2011-06-01	4.3	99.85	4558.64	19.97	4478.76
1645	1	55.7	24.4	37	2011-12-31	1956-05-07	1975-05-10	19	36	1	4458.79	5	2011-05-01	4.3	99.85	4558.64	19.97	4478.76
1646	1	55.8	24.4	37	2011-12-31	1956-04-12	1975-06-10	19.2	36	1	4458.79	3	2011-05-31	4.2	97.52	4556.31	19.5	4478.29
1647	1	55.8	24.4	37	2011-12-31	1956-04-08	1975-03-10	18.9	36.3	1	4458.79	5	2011-06-01	4.2	97.52	4556.31	19.5	4478.29
1648	1	55.8	24.4	37	2011-12-31	1956-03-26	1975-03-10	19	36.3	1	4458.79	3	2011-06-01	4.2	97.52	4556.31	19.5	4478.29
1649	1	55.9	24.4	37	2011-12-31	1956-03-08	1975-03-10	19	36.3	1	4458.79	3	2011-06-01	4.1	95.2	4553.99	19.04	4477.83
1650	1	55.9	24.4	37	2011-12-31	1956-03-09	1975-06-10	19.3	36	1	4458.79	5	2011-05-31	4.1	95.2	4553.99	19.04	4477.83
1651	1	55.9	24.4	37	2011-12-31	1956-03-04	1975-05-10	19.2	36	1	4458.79	3	2011-05-01	4.1	95.2	4553.99	19.04	4477.83
1652	1	55.9	24.4	37	2011-12-31	1956-03-05	1975-06-10	19.3	36	1	4458.79	5	2011-05-31	4.1	95.2	4553.99	19.04	4477.83
1653	1	55.9	24.4	37	2011-12-31	1956-03-06	1975-05-10	19.2	36	1	4458.79	5	2011-05-01	4.1	95.2	4553.99	19.04	4477.83
1654	1	55.9	24.4	37	2011-12-31	1956-03-01	1975-06-10	19.3	36	1	4458.79	5	2011-05-31	4.1	95.2	4553.99	19.04	4477.83
1655	1	55.9	24.4	37	2011-12-31	1956-02-28	1975-06-10	19.3	36	1	4458.79	3	2011-05-31	4.1	95.2	4553.99	19.04	4477.83
1656	1	55.9	24.4	37	2011-12-31	1956-02-12	1975-03-10	19.1	36.3	1	4458.79	3	2011-06-01	4.1	95.2	4553.99	19.04	4477.83
1657	1	55.9	24.4	37	2011-12-31	1956-02-11	1975-03-10	19.1	36.3	1	4458.79	3	2011-06-01	4.1	95.2	4553.99	19.04	4477.83
1658	1	56	24.4	37	2011-12-31	1956-02-03	1975-03-10	19.1	36.3	1	4458.79	3	2011-06-01	4	92.88	4551.67	18.58	4477.37
1659	1	56	24.4	37	2011-12-31	1956-01-11	1975-06-10	19.4	36	1	4458.79	5	2011-05-31	4	92.88	4551.67	18.58	4477.37
1660	1	56	24.4	37	2011-12-31	1956-01-03	1975-05-10	19.4	36	1	4458.79	3	2011-05-01	4	92.88	4551.67	18.58	4477.37
1661	1	56.1	24.4	37	2011-12-31	1955-12-13	1975-03-10	19.3	36.3	1	4458.79	3	2011-06-01	3.9	90.56	4549.35	18.11	4476.9
1662	1	47.3	33.5	28	2011-12-31	1964-10-04	1984-02-01	19.3	27.1	2	4454.24	5	2011-03-01	12.7	294.89	4749.13	58.98	4513.22
1663	1	55.5	24.4	38	2011-12-31	1956-07-07	1973-12-01	17.4	31	1	4447.39	5	2004-11-30	4.5	104.49	4551.88	20.9	4468.29
1664	1	56.2	24.4	38	2011-12-31	1955-10-20	1974-07-01	18.7	34	1	4445.5	5	2008-07-01	3.8	88.24	4533.74	17.65	4463.15
1665	1	58.1	24.4	38	2011-12-31	1953-11-28	1974-02-01	20.2	35	1	4445.5	3	2009-01-29	1.9	44.12	4489.62	8.82	4454.32
1666	1	58.2	24.4	38	2011-12-31	1953-10-24	1974-02-01	20.3	35	1	4445.5	3	2009-01-30	1.8	41.8	4487.3	8.36	4453.86
1667	1	47.3	33.5	25	2011-12-31	1964-09-17	1986-12-01	22.2	25.1	2	4445.24	5	2011-12-31	12.7	294.89	4740.13	58.98	4504.22
1668	1	52.2	28.9	34	2011-12-31	1959-10-28	1977-12-01	18.1	34.1	1	4441.49	3	2011-12-31	7.8	181.12	4622.61	36.22	4477.71
1669	1	54.1	28.9	37	2011-12-31	1957-12-21	1975-02-01	17.1	36.4	1	4440.54	5	2011-07-01	5.9	137	4577.54	27.4	4467.94
1670	1	61.1	20.3	41	2011-12-31	1950-12-16	1971-06-01	20.5	30.1	1	4420.29	3	2001-06-30	-1.1	0	4420.29	0	4420.29
1671	1	61.1	20.3	41	2011-12-31	1950-12-08	1971-01-01	20.1	39.4	1	4420.29	3	2010-06-01	-1.1	0	4420.29	0	4420.29
1672	1	56.6	24.4	38	2011-12-31	1955-06-01	1973-12-01	18.5	32	1	4418.83	3	2005-12-01	3.4	78.95	4497.78	15.79	4434.62
1673	1	56.8	24.4	39	2011-12-31	1955-04-17	1973-06-14	18.2	32	1	4418.83	3	2005-06-14	3.2	74.3	4493.13	14.86	4433.69
1674	1	56.9	24.4	38	2011-12-31	1955-02-05	1973-12-01	18.8	32	1	4418.83	3	2005-11-30	3.1	71.98	4490.81	14.4	4433.23
1675	1	65.8	16.5	42	2011-12-31	1946-03-20	1970-01-19	23.9	27	1	4418.82	3	1997-01-16	-5.8	0	4418.82	0	4418.82
1676	1	63.2	20.3	40	2011-12-31	1948-11-13	1972-03-24	23.4	32.1	1	4418.76	3	2004-04-22	-3.2	0	4418.76	0	4418.76
1677	1	51.1	28.9	36	2011-12-31	1960-11-25	1975-12-06	15	35	1	4418.09	3	2010-11-28	8.9	206.66	4624.75	41.33	4459.42
1678	1	52	28.9	36	2011-12-31	1960-01-15	1975-10-01	15.7	35	1	4418.09	3	2010-09-30	8	185.76	4603.85	37.15	4455.24
1679	1	52.1	28.9	36	2011-12-31	1959-12-24	1975-10-01	15.8	35.1	1	4418.09	3	2010-10-14	7.9	183.44	4601.53	36.69	4454.78
1680	1	52.3	28.9	36	2011-12-31	1959-10-11	1975-10-01	16	35	1	4418.09	3	2010-10-01	7.7	178.79	4596.88	35.76	4453.85
1681	1	52.3	28.9	36	2011-12-31	1959-09-27	1975-09-01	15.9	35.1	1	4418.09	3	2010-10-01	7.7	178.79	4596.88	35.76	4453.85
1682	1	52.5	28.9	37	2011-12-31	1959-07-25	1975-07-01	16	35.4	1	4418.09	3	2010-11-01	7.5	174.15	4592.24	34.83	4452.92
1683	1	52.5	28.9	36	2011-12-31	1959-07-08	1975-10-01	16.2	35	1	4418.09	5	2010-09-30	7.5	174.15	4592.24	34.83	4452.92
1684	1	52.6	28.9	37	2011-12-31	1959-06-12	1975-03-01	15.7	35.4	1	4418.09	5	2010-08-01	7.4	171.83	4589.92	34.37	4452.46
1685	1	52.6	28.9	36	2011-12-31	1959-06-05	1975-10-01	16.3	35.2	1	4418.09	3	2010-12-01	7.4	171.83	4589.92	34.37	4452.46
1686	1	52.6	28.9	36	2011-12-31	1959-06-02	1975-08-01	16.2	35	1	4418.09	3	2010-07-31	7.4	171.83	4589.92	34.37	4452.46
1687	1	52.9	28.9	36	2011-12-31	1959-02-09	1975-10-01	16.7	35	1	4418.09	5	2010-10-01	7.1	164.86	4582.95	32.97	4451.06
1688	1	53.1	28.9	36	2011-12-31	1958-11-26	1975-10-01	16.9	35	1	4418.09	5	2010-10-07	6.9	160.22	4578.31	32.04	4450.13
1689	1	53.2	28.9	36	2011-12-31	1958-11-07	1975-12-01	17.1	34.3	1	4418.09	5	2010-03-01	6.8	157.9	4575.99	31.58	4449.67
1690	1	53.2	28.9	36	2011-12-31	1958-10-19	1975-10-01	17	35.1	1	4418.09	3	2010-10-29	6.8	157.9	4575.99	31.58	4449.67
1691	1	53.3	28.9	36	2011-12-31	1958-10-04	1975-09-01	16.9	35.1	1	4418.09	3	2010-10-01	6.7	155.57	4573.66	31.11	4449.2
1692	1	53.3	28.9	37	2011-12-31	1958-09-25	1975-03-01	16.4	36	1	4418.09	5	2011-02-28	6.7	155.57	4573.66	31.11	4449.2
1693	1	53.4	28.9	37	2011-12-31	1958-08-28	1975-05-01	16.7	35.1	1	4418.09	3	2010-06-01	6.6	153.25	4571.34	30.65	4448.74
1694	1	53.4	28.9	36	2011-12-31	1958-08-08	1975-10-01	17.2	35	1	4418.09	3	2010-09-28	6.6	153.25	4571.34	30.65	4448.74
1695	1	53.4	28.9	36	2011-12-31	1958-08-05	1975-10-01	17.2	34.4	1	4418.09	5	2010-03-01	6.6	153.25	4571.34	30.65	4448.74
1696	1	53.6	28.9	36	2011-12-31	1958-06-08	1975-11-01	17.4	35.1	1	4418.09	3	2010-12-01	6.4	148.61	4566.7	29.72	4447.81
1697	1	53.7	28.9	36	2011-12-31	1958-04-23	1975-11-01	17.5	34.4	1	4418.09	3	2010-03-01	6.3	146.29	4564.38	29.26	4447.35
1698	1	53.8	28.9	36	2011-12-31	1958-04-14	1975-11-01	17.6	35	1	4418.09	3	2010-11-01	6.2	143.96	4562.05	28.79	4446.88
1699	1	53.8	28.9	36	2011-12-31	1958-04-01	1975-10-01	17.5	35.1	1	4418.09	3	2010-11-01	6.2	143.96	4562.05	28.79	4446.88
1700	1	53.8	28.9	37	2011-12-31	1958-03-31	1975-01-01	16.8	35	1	4418.09	3	2010-01-01	6.2	143.96	4562.05	28.79	4446.88
1701	1	53.8	28.9	36	2011-12-31	1958-03-30	1975-10-01	17.5	35	1	4418.09	5	2010-10-01	6.2	143.96	4562.05	28.79	4446.88
1702	1	53.8	28.9	36	2011-12-31	1958-03-27	1975-12-01	17.7	35	1	4418.09	3	2010-11-30	6.2	143.96	4562.05	28.79	4446.88
1703	1	53.8	28.9	36	2011-12-31	1958-03-15	1975-10-01	17.6	35	1	4418.09	3	2010-10-07	6.2	143.96	4562.05	28.79	4446.88
1704	1	53.9	28.9	36	2011-12-31	1958-02-26	1975-09-01	17.5	35	1	4418.09	3	2010-08-31	6.1	141.64	4559.73	28.33	4446.42
1705	1	53.9	28.9	37	2011-12-31	1958-02-25	1975-01-01	16.9	35.4	1	4418.09	3	2010-06-01	6.1	141.64	4559.73	28.33	4446.42
1706	1	54.1	28.9	36	2011-12-31	1957-12-24	1975-12-01	18	34.3	1	4418.09	3	2010-03-01	5.9	137	4555.09	27.4	4445.49
1707	1	54.1	28.9	37	2011-12-31	1957-12-22	1975-04-04	17.3	35	1	4418.09	3	2010-04-01	5.9	137	4555.09	27.4	4445.49
1708	1	54.1	28.9	37	2011-12-31	1957-12-18	1975-01-01	17.1	35.4	1	4418.09	3	2010-06-01	5.9	137	4555.09	27.4	4445.49
1709	1	54.1	28.9	36	2011-12-31	1957-12-13	1975-10-01	17.8	35	1	4418.09	5	2010-09-30	5.9	137	4555.09	27.4	4445.49
1710	1	54.1	28.9	37	2011-12-31	1957-12-08	1975-01-01	17.1	35.4	1	4418.09	3	2010-06-01	5.9	137	4555.09	27.4	4445.49
1711	1	54.1	28.9	37	2011-12-31	1957-12-02	1975-02-01	17.2	35.4	1	4418.09	5	2010-06-06	5.9	137	4555.09	27.4	4445.49
1712	1	54.1	28.9	37	2011-12-31	1957-11-25	1975-05-01	17.4	35.4	1	4418.09	3	2010-10-01	5.9	137	4555.09	27.4	4445.49
1713	1	54.2	28.9	37	2011-12-31	1957-11-20	1975-01-01	17.1	35.4	1	4418.09	3	2010-06-01	5.8	134.68	4552.77	26.94	4445.03
1714	1	54.2	28.9	36	2011-12-31	1957-11-01	1975-11-01	18	34.4	1	4418.09	3	2010-03-01	5.8	134.68	4552.77	26.94	4445.03
1715	1	54.2	28.9	36	2011-12-31	1957-10-30	1975-10-01	17.9	35	1	4418.09	3	2010-10-08	5.8	134.68	4552.77	26.94	4445.03
1716	1	54.2	28.9	37	2011-12-31	1957-10-29	1975-03-01	17.4	35.4	1	4418.09	3	2010-08-01	5.8	134.68	4552.77	26.94	4445.03
1717	1	54.2	28.9	37	2011-12-31	1957-10-23	1975-03-01	17.4	35.4	1	4418.09	5	2010-08-01	5.8	134.68	4552.77	26.94	4445.03
1718	1	54.2	28.9	37	2011-12-31	1957-10-21	1975-01-01	17.2	35.4	1	4418.09	3	2010-06-01	5.8	134.68	4552.77	26.94	4445.03
1719	1	54.3	28.9	37	2011-12-31	1957-09-27	1975-06-01	17.7	35.1	1	4418.09	3	2010-06-09	5.7	132.35	4550.44	26.47	4444.56
1720	1	54.3	28.9	37	2011-12-31	1957-09-25	1975-05-01	17.6	35.1	1	4418.09	3	2010-06-01	5.7	132.35	4550.44	26.47	4444.56
1721	1	54.3	28.9	37	2011-12-31	1957-09-18	1975-03-01	17.5	36.1	1	4418.09	3	2011-03-31	5.7	132.35	4550.44	26.47	4444.56
1722	1	54.4	28.9	36	2011-12-31	1957-08-27	1975-10-01	18.1	35	1	4418.09	3	2010-10-07	5.6	130.03	4548.12	26.01	4444.1
1723	1	54.4	28.9	36	2011-12-31	1957-08-28	1975-11-01	18.2	34.4	1	4418.09	3	2010-03-01	5.6	130.03	4548.12	26.01	4444.1
1724	1	54.4	28.9	36	2011-12-31	1957-08-20	1975-11-01	18.2	34.4	1	4418.09	3	2010-03-01	5.6	130.03	4548.12	26.01	4444.1
1725	1	54.4	28.9	36	2011-12-31	1957-08-15	1975-10-01	18.1	35	1	4418.09	3	2010-10-01	5.6	130.03	4548.12	26.01	4444.1
1726	1	54.4	28.9	36	2011-12-31	1957-08-14	1975-10-01	18.1	35.1	1	4418.09	3	2010-11-01	5.6	130.03	4548.12	26.01	4444.1
1727	1	54.5	28.9	37	2011-12-31	1957-07-12	1975-01-01	17.5	35.4	1	4418.09	3	2010-06-01	5.5	127.71	4545.8	25.54	4443.63
1728	1	54.6	28.9	36	2011-12-31	1957-06-21	1975-12-01	18.5	34.3	1	4418.09	3	2010-03-01	5.4	125.39	4543.48	25.08	4443.17
1729	1	54.6	28.9	37	2011-12-31	1957-06-07	1975-01-01	17.6	36	1	4418.09	3	2010-12-31	5.4	125.39	4543.48	25.08	4443.17
1730	1	54.6	28.9	36	2011-12-31	1957-06-09	1975-10-01	18.3	35	1	4418.09	3	2010-10-01	5.4	125.39	4543.48	25.08	4443.17
1731	1	54.6	28.9	37	2011-12-31	1957-05-28	1975-02-01	17.7	35.4	1	4418.09	3	2010-06-01	5.4	125.39	4543.48	25.08	4443.17
1732	1	54.6	28.9	36	2011-12-31	1957-05-26	1975-10-01	18.4	35.1	1	4418.09	3	2010-11-01	5.4	125.39	4543.48	25.08	4443.17
1733	1	54.7	28.9	36	2011-12-31	1957-04-24	1975-08-01	18.3	35.1	1	4418.09	3	2010-08-29	5.3	123.07	4541.16	24.61	4442.7
1734	1	54.7	28.9	37	2011-12-31	1957-04-20	1975-05-01	18	35.1	1	4418.09	5	2010-05-20	5.3	123.07	4541.16	24.61	4442.7
1735	1	54.7	28.9	36	2011-12-31	1957-04-18	1975-10-01	18.5	35.1	1	4418.09	3	2010-11-01	5.3	123.07	4541.16	24.61	4442.7
1736	1	54.8	28.9	37	2011-12-31	1957-04-01	1975-01-01	17.8	35.4	1	4418.09	3	2010-06-01	5.2	120.74	4538.83	24.15	4442.24
1737	1	54.8	28.9	36	2011-12-31	1957-04-01	1975-10-01	18.5	35	1	4418.09	5	2010-10-01	5.2	120.74	4538.83	24.15	4442.24
1738	1	54.8	28.9	36	2011-12-31	1957-03-14	1975-10-01	18.6	35	1	4418.09	3	2010-10-07	5.2	120.74	4538.83	24.15	4442.24
1739	1	54.9	28.9	37	2011-12-31	1957-02-03	1975-01-01	17.9	35.4	1	4418.09	3	2010-06-01	5.1	118.42	4536.51	23.68	4441.77
1740	1	55	28.9	37	2011-12-31	1957-02-01	1975-01-01	17.9	35.4	1	4418.09	3	2010-05-28	5	116.1	4534.19	23.22	4441.31
1741	1	55	28.9	37	2011-12-31	1957-01-24	1975-01-01	18	35.4	1	4418.09	3	2010-06-01	5	116.1	4534.19	23.22	4441.31
1742	1	55	24.4	37	2011-12-31	1957-01-06	1975-01-01	18	35.4	1	4418.09	3	2010-06-01	5	116.1	4534.19	23.22	4441.31
1743	1	55.2	24.4	36	2011-12-31	1956-11-09	1975-09-01	18.8	35.3	1	4418.09	3	2010-12-01	4.8	111.46	4529.55	22.29	4440.38
1744	1	55.2	24.4	37	2011-12-31	1956-11-10	1975-05-01	18.5	35.4	1	4418.09	3	2010-10-01	4.8	111.46	4529.55	22.29	4440.38
1745	1	55.2	24.4	37	2011-12-31	1956-11-01	1975-01-01	18.2	35	1	4418.09	3	2010-01-01	4.8	111.46	4529.55	22.29	4440.38
1746	1	55.2	24.4	36	2011-12-31	1956-10-25	1975-11-01	19	35.1	1	4418.09	3	2010-12-01	4.8	111.46	4529.55	22.29	4440.38
1747	1	55.3	24.4	36	2011-12-31	1956-10-12	1975-12-01	19.2	34.3	1	4418.09	5	2010-03-01	4.7	109.13	4527.22	21.83	4439.92
1748	1	55.3	24.4	36	2011-12-31	1956-10-04	1975-09-01	18.9	35.1	1	4418.09	5	2010-10-07	4.7	109.13	4527.22	21.83	4439.92
1749	1	55.3	24.4	36	2011-12-31	1956-09-28	1975-10-01	19	34.4	1	4418.09	5	2010-03-01	4.7	109.13	4527.22	21.83	4439.92
1750	1	55.3	24.4	36	2011-12-31	1956-09-23	1975-10-10	19.1	35.1	1	4418.09	3	2010-10-29	4.7	109.13	4527.22	21.83	4439.92
1751	1	55.4	24.4	37	2011-12-31	1956-09-03	1975-01-01	18.3	35.2	1	4418.09	3	2010-03-01	4.6	106.81	4524.9	21.36	4439.45
1752	1	55.4	24.4	36	2011-12-31	1956-08-15	1975-10-01	19.1	35	1	4418.09	3	2010-10-08	4.6	106.81	4524.9	21.36	4439.45
1753	1	55.5	24.4	36	2011-12-31	1956-07-27	1975-10-12	19.2	35	1	4418.09	3	2010-10-07	4.5	104.49	4522.58	20.9	4438.99
1754	1	55.6	24.4	37	2011-12-31	1956-06-06	1975-06-01	19	35	1	4418.09	3	2010-06-01	4.4	102.17	4520.26	20.43	4438.52
1755	1	55.7	24.4	36	2011-12-31	1956-05-02	1975-10-01	19.4	34.4	1	4418.09	3	2010-03-01	4.3	99.85	4517.94	19.97	4438.06
1756	1	55.8	24.4	37	2011-12-31	1956-03-17	1975-01-01	18.8	35.4	1	4418.09	3	2010-05-10	4.2	97.52	4515.61	19.5	4437.59
1757	1	55.9	24.4	37	2011-12-31	1956-03-07	1975-01-01	18.8	36	1	4418.09	3	2010-12-31	4.1	95.2	4513.29	19.04	4437.13
1758	1	55.9	24.4	36	2011-12-31	1956-03-10	1975-10-01	19.6	35	1	4418.09	3	2010-10-07	4.1	95.2	4513.29	19.04	4437.13
1759	1	55.9	24.4	37	2011-12-31	1956-02-24	1975-06-01	19.3	35.1	1	4418.09	3	2010-06-09	4.1	95.2	4513.29	19.04	4437.13
1760	1	56.1	24.4	37	2011-12-31	1955-12-05	1975-06-04	19.5	36	1	4418.09	3	2011-05-30	3.9	90.56	4508.65	18.11	4436.2
1761	1	56.1	24.4	36	2011-12-31	1955-12-01	1975-10-01	19.9	35	1	4418.09	3	2010-10-01	3.9	90.56	4508.65	18.11	4436.2
1762	1	56.2	24.4	37	2011-12-31	1955-10-27	1975-06-01	19.6	35.4	1	4418.09	3	2010-11-01	3.8	88.24	4506.33	17.65	4435.74
1763	1	56.2	24.4	37	2011-12-31	1955-10-24	1975-06-01	19.6	35	1	4418.09	3	2010-06-01	3.8	88.24	4506.33	17.65	4435.74
1764	1	56.3	24.4	36	2011-12-31	1955-10-09	1975-10-01	20	35	1	4418.09	3	2010-10-01	3.7	85.91	4504	17.18	4435.27
1765	1	56.3	24.4	36	2011-12-31	1955-09-16	1975-10-04	20.1	35.1	1	4418.09	3	2010-10-29	3.7	85.91	4504	17.18	4435.27
1766	1	56.6	24.4	36	2011-12-31	1955-06-18	1975-10-01	20.3	35	1	4418.09	3	2010-10-07	3.4	78.95	4497.04	15.79	4433.88
1767	1	56.6	24.4	36	2011-12-31	1955-06-08	1975-10-01	20.3	35	1	4418.09	3	2010-10-07	3.4	78.95	4497.04	15.79	4433.88
1768	1	56.7	24.4	37	2011-12-31	1955-05-01	1975-01-01	19.7	35.4	1	4418.09	3	2010-06-01	3.3	76.63	4494.72	15.33	4433.42
1769	1	56.8	24.4	36	2011-12-31	1955-04-05	1975-10-01	20.5	35.2	1	4418.09	3	2010-12-01	3.2	74.3	4492.39	14.86	4432.95
1770	1	56.8	24.4	36	2011-12-31	1955-03-17	1975-10-01	20.6	35	1	4418.09	3	2010-10-07	3.2	74.3	4492.39	14.86	4432.95
1771	1	57.1	24.4	37	2011-12-31	1954-11-29	1975-01-04	20.1	35.3	1	4418.09	3	2010-04-01	2.9	67.34	4485.43	13.47	4431.56
1772	1	58.4	24.4	36	2011-12-31	1953-09-01	1975-08-01	21.9	35	1	4418.09	5	2010-07-29	1.6	37.15	4455.24	7.43	4425.52
1773	1	58.9	24.4	37	2011-12-31	1953-03-04	1975-01-01	21.8	35.4	1	4418.09	3	2010-06-01	1.1	25.54	4443.63	5.11	4423.2
1774	1	59.3	24.4	36	2011-12-31	1952-10-12	1975-10-01	23	35	1	4418.09	3	2010-10-01	0.7	16.25	4434.34	3.25	4421.34
1775	1	60	24.4	37	2011-12-31	1952-02-02	1975-01-30	23	35.3	1	4418.09	3	2010-05-10	0	0	4418.09	0	4418.09
1776	1	61.3	20.3	36	2011-12-31	1950-10-09	1975-10-01	25	35	1	4418.09	3	2010-10-07	-1.3	0	4418.09	0	4418.09
1777	1	51	28.9	36	2011-12-31	1961-01-10	1975-10-01	14.7	36	1	4418.08	3	2011-10-01	9	208.98	4627.06	41.8	4459.88
1778	1	52.5	28.9	36	2011-12-31	1959-07-14	1975-10-06	16.2	36.1	1	4418.08	3	2011-10-28	7.5	174.15	4592.23	34.83	4452.91
1779	1	53.9	28.9	36	2011-12-31	1958-03-07	1975-10-01	17.6	35.4	1	4418.08	3	2011-03-01	6.1	141.64	4559.72	28.33	4446.41
1780	1	53.9	28.9	36	2011-12-31	1958-02-14	1975-11-01	17.7	36.1	1	4418.08	5	2011-11-28	6.1	141.64	4559.72	28.33	4446.41
1781	1	54.1	28.9	37	2011-12-31	1957-12-12	1975-01-01	17.1	36.2	1	4418.08	5	2011-03-01	5.9	137	4555.08	27.4	4445.48
1782	1	54.1	28.9	36	2011-12-31	1957-12-07	1975-10-01	17.8	36	1	4418.08	3	2011-10-01	5.9	137	4555.08	27.4	4445.48
1783	1	54.1	28.9	36	2011-12-31	1957-11-24	1975-08-01	17.7	36	1	4418.08	3	2011-07-29	5.9	137	4555.08	27.4	4445.48
1784	1	54.2	28.9	37	2011-12-31	1957-10-20	1975-07-01	17.7	36	1	4418.08	3	2011-07-01	5.8	134.68	4552.76	26.94	4445.02
1785	1	54.3	28.9	37	2011-12-31	1957-10-08	1975-01-01	17.2	36.2	1	4418.08	3	2011-03-01	5.7	132.35	4550.43	26.47	4444.55
1786	1	54.3	28.9	36	2011-12-31	1957-09-13	1975-10-01	18.1	35.4	1	4418.08	3	2011-03-01	5.7	132.35	4550.43	26.47	4444.55
1787	1	54.4	28.9	37	2011-12-31	1957-08-15	1975-05-01	17.7	36.2	1	4418.08	3	2011-07-01	5.6	130.03	4548.11	26.01	4444.09
1788	1	54.5	28.9	37	2011-12-31	1957-07-06	1975-06-01	17.9	36.1	1	4418.08	3	2011-07-01	5.5	127.71	4545.79	25.54	4443.62
1789	1	55	28.9	36	2011-12-31	1957-02-02	1975-11-01	18.8	35.4	1	4418.08	5	2011-03-01	5	116.1	4534.18	23.22	4441.3
1790	1	55	28.9	37	2011-12-31	1957-01-15	1975-01-01	18	36.3	1	4418.08	3	2011-04-01	5	116.1	4534.18	23.22	4441.3
1791	1	55.1	24.4	37	2011-12-31	1956-12-17	1975-01-01	18.1	37	1	4418.08	3	2011-12-28	4.9	113.78	4531.86	22.76	4440.84
1792	1	55.5	24.4	36	2011-12-31	1956-07-12	1975-10-01	19.2	35.4	1	4418.08	3	2011-03-01	4.5	104.49	4522.57	20.9	4438.98
1793	1	58.4	24.4	36	2011-12-31	1953-08-09	1975-08-01	22	36.1	1	4418.08	5	2011-08-29	1.6	37.15	4455.23	7.43	4425.51
1794	1	60.3	20.3	36	2011-12-31	1951-10-01	1975-10-01	24	35.4	1	4418.08	5	2011-03-01	-0.3	0	4418.08	0	4418.08
1795	1	69.7	16.5	42	2011-12-31	1942-05-04	1970-06-01	28.1	40	1	4417.22	3	2010-06-01	-9.7	0	4417.22	0	4417.22
1796	1	70.3	13	42	2011-12-31	1941-10-06	1970-01-24	28.3	26.2	1	4407.68	3	1996-03-24	-10.3	0	4407.68	0	4407.68
1797	1	56.8	24.4	38	2011-12-31	1955-03-29	1974-01-14	18.8	30.4	1	4407.27	3	2004-06-14	3.2	74.3	4481.57	14.86	4422.13
1798	1	55.5	24.4	37	2011-12-31	1956-07-06	1975-05-04	18.8	36	1	4404.82	3	2011-05-01	4.5	104.49	4509.31	20.9	4425.72
1799	1	40	38	23	2011-12-31	1972-01-09	1989-03-01	17.2	21.4	2	4400.56	1	2010-08-01	20	632	5032.56	126.4	4526.96
1800	1	57.5	24.4	38	2011-12-31	1954-07-15	1974-03-01	19.6	34	1	4400.3	3	2008-02-28	2.5	58.05	4458.35	11.61	4411.91
1801	1	57.6	24.4	37	2011-12-31	1954-06-08	1974-09-03	20.3	33	1	4400.3	3	2007-09-03	2.4	55.73	4456.03	11.15	4411.45
1802	1	58.4	24.4	37	2011-12-31	1953-08-07	1974-11-01	21.3	33	1	4400.3	5	2007-10-29	1.6	37.15	4437.45	7.43	4407.73
1803	1	59.3	24.4	38	2011-12-31	1952-10-11	1974-01-01	21.2	33.1	1	4400.3	3	2007-01-30	0.7	16.25	4416.55	3.25	4403.55
1804	1	53	28.9	37	2011-12-31	1959-01-09	1975-01-01	16.2	37	1	4395.34	5	2011-12-31	7	162.54	4557.88	32.51	4427.85
1805	1	53.7	28.9	37	2011-12-31	1958-04-20	1975-01-01	17	37	1	4395.34	5	2011-12-31	6.3	146.29	4541.63	29.26	4424.6
1806	1	54	28.9	36	2011-12-31	1958-02-02	1975-10-01	17.7	35.5	1	4395.34	5	2011-03-08	6	139.32	4534.66	27.86	4423.2
1807	1	54.3	28.9	36	2011-12-31	1957-10-15	1975-11-10	18.1	36	1	4395.34	3	2011-11-06	5.7	132.35	4527.69	26.47	4421.81
1808	1	54.6	28.9	36	2011-12-31	1957-06-10	1975-11-10	18.4	36	1	4395.34	3	2011-11-06	5.4	125.39	4520.73	25.08	4420.42
1809	1	54.7	28.9	36	2011-12-31	1957-05-20	1975-11-10	18.5	36	1	4395.34	3	2011-11-06	5.3	123.07	4518.41	24.61	4419.95
1810	1	54.9	28.9	36	2011-12-31	1957-03-05	1975-11-10	18.7	36	1	4395.34	3	2011-11-06	5.1	118.42	4513.76	23.68	4419.02
1811	1	55	24.4	37	2011-12-31	1956-12-28	1975-05-10	18.4	36.1	1	4395.34	3	2011-06-01	5	116.1	4511.44	23.22	4418.56
1812	1	55.4	24.4	36	2011-12-31	1956-08-26	1975-08-10	19	36	1	4395.34	3	2011-08-01	4.6	106.81	4502.15	21.36	4416.7
1813	1	55.6	24.4	37	2011-12-31	1956-06-17	1975-03-10	18.7	36.3	1	4395.34	3	2011-06-01	4.4	102.17	4497.51	20.43	4415.77
1814	1	55.7	24.4	37	2011-12-31	1956-05-18	1975-03-10	18.8	36.3	1	4395.34	3	2011-06-01	4.3	99.85	4495.19	19.97	4415.31
1815	1	55.9	24.4	37	2011-12-31	1956-02-05	1975-05-10	19.3	36	1	4395.34	3	2011-05-01	4.1	95.2	4490.54	19.04	4414.38
1816	1	56.3	24.4	37	2011-12-31	1955-10-04	1975-03-10	19.4	36.3	1	4395.34	3	2011-06-01	3.7	85.91	4481.25	17.18	4412.52
1817	1	59	24.4	36	2011-12-31	1953-01-05	1976-03-23	23.2	33	1	4395.29	5	2009-03-22	1	23.22	4418.51	4.64	4399.93
1818	1	54.7	28.9	37	2011-12-31	1957-04-24	1975-05-01	18	36.1	1	4394.87	3	2011-06-01	5.3	123.07	4517.94	24.61	4419.48
1819	1	59.2	24.4	41	2011-12-31	1952-10-23	1970-12-01	18.1	29.1	1	4382.12	3	1999-12-29	0.8	18.58	4400.7	3.72	4385.84
1820	1	59.4	24.4	41	2011-12-31	1952-08-22	1970-10-01	18.1	28	1	4382.12	5	1998-10-01	0.6	13.93	4396.05	2.79	4384.91
1821	1	60.5	20.3	42	2011-12-31	1951-07-17	1970-06-11	18.9	28	1	4382.12	5	1998-06-11	-0.5	0	4382.12	0	4382.12
1822	1	60.6	20.3	42	2011-12-31	1951-06-07	1970-01-23	18.6	28.4	1	4382.12	3	1998-05-23	-0.6	0	4382.12	0	4382.12
1823	1	61.1	20.3	42	2011-12-31	1950-11-26	1970-01-01	19.1	29.1	1	4382.12	3	1999-01-29	-1.1	0	4382.12	0	4382.12
1824	1	62.1	20.3	42	2011-12-31	1949-12-28	1970-06-09	20.5	28	1	4382.12	3	1998-06-09	-2.1	0	4382.12	0	4382.12
1825	1	62.4	20.3	42	2011-12-31	1949-09-05	1970-01-01	20.3	28.4	1	4382.12	3	1998-06-01	-2.4	0	4382.12	0	4382.12
1826	1	63	20.3	42	2011-12-31	1949-01-05	1970-03-01	21.2	29	1	4382.12	3	1999-02-26	-3	0	4382.12	0	4382.12
1827	1	63.3	20.3	42	2011-12-31	1948-10-10	1970-03-15	21.4	29.1	1	4382.12	3	1999-04-14	-3.3	0	4382.12	0	4382.12
1828	1	63.3	20.3	42	2011-12-31	1948-10-04	1970-03-15	21.5	29.1	1	4382.12	3	1999-04-14	-3.3	0	4382.12	0	4382.12
1829	1	63.4	20.3	42	2011-12-31	1948-08-08	1970-03-01	21.6	28.1	1	4382.12	3	1998-04-01	-3.4	0	4382.12	0	4382.12
1830	1	63.5	20.3	42	2011-12-31	1948-07-11	1970-06-11	21.9	28	1	4382.12	3	1998-06-11	-3.5	0	4382.12	0	4382.12
1831	1	63.7	20.3	42	2011-12-31	1948-05-17	1970-05-01	22	29	1	4382.12	5	1999-04-30	-3.7	0	4382.12	0	4382.12
1832	1	63.7	20.3	42	2011-12-31	1948-04-28	1970-02-01	21.8	28.2	1	4382.12	3	1998-03-31	-3.7	0	4382.12	0	4382.12
1833	1	63.8	20.3	42	2011-12-31	1948-03-15	1970-01-24	21.9	28.3	1	4382.12	3	1998-05-01	-3.8	0	4382.12	0	4382.12
1834	1	63.9	20.3	41	2011-12-31	1948-03-01	1970-11-01	22.7	27.4	1	4382.12	3	1998-03-31	-3.9	0	4382.12	0	4382.12
1835	1	63.9	20.3	42	2011-12-31	1948-02-26	1970-01-15	21.9	29.1	1	4382.12	3	1999-02-12	-3.9	0	4382.12	0	4382.12
1836	1	63.9	20.3	41	2011-12-31	1948-02-15	1970-12-01	22.8	28	1	4382.12	3	1998-11-28	-3.9	0	4382.12	0	4382.12
1837	1	64.2	20.3	41	2011-12-31	1947-11-24	1970-08-01	22.7	28	1	4382.12	3	1998-07-29	-4.2	0	4382.12	0	4382.12
1838	1	64.2	20.3	42	2011-12-31	1947-11-16	1970-01-01	22.1	28.4	1	4382.12	5	1998-05-01	-4.2	0	4382.12	0	4382.12
1839	1	64.4	20.3	42	2011-12-31	1947-08-23	1970-05-04	22.7	28	1	4382.12	3	1998-05-01	-4.4	0	4382.12	0	4382.12
1840	1	64.4	20.3	42	2011-12-31	1947-08-16	1970-01-01	22.4	28.4	1	4382.12	3	1998-04-30	-4.4	0	4382.12	0	4382.12
1841	1	64.4	20.3	42	2011-12-31	1947-08-08	1970-02-01	22.5	28.1	1	4382.12	5	1998-03-01	-4.4	0	4382.12	0	4382.12
1842	1	64.6	20.3	42	2011-12-31	1947-06-08	1970-06-16	23	28	1	4382.12	5	1998-06-16	-4.6	0	4382.12	0	4382.12
1843	1	64.6	20.3	42	2011-12-31	1947-05-27	1970-01-15	22.7	28.2	1	4382.12	3	1998-03-15	-4.6	0	4382.12	0	4382.12
1844	1	64.7	20.3	42	2011-12-31	1947-04-24	1970-03-01	22.9	28.1	1	4382.12	5	1998-03-30	-4.7	0	4382.12	0	4382.12
1845	1	64.8	20.3	42	2011-12-31	1947-04-18	1970-06-16	23.2	28	1	4382.12	3	1998-06-16	-4.8	0	4382.12	0	4382.12
1846	1	64.8	20.3	42	2011-12-31	1947-04-01	1970-01-01	22.8	28.4	1	4382.12	3	1998-05-01	-4.8	0	4382.12	0	4382.12
1847	1	64.9	20.3	42	2011-12-31	1947-03-02	1970-01-01	22.9	28.4	1	4382.12	3	1998-06-01	-4.9	0	4382.12	0	4382.12
1848	1	64.9	20.3	42	2011-12-31	1947-02-27	1970-01-15	22.9	28.2	1	4382.12	3	1998-03-15	-4.9	0	4382.12	0	4382.12
1849	1	64.9	20.3	42	2011-12-31	1947-02-22	1970-06-11	23.3	28	1	4382.12	5	1998-06-11	-4.9	0	4382.12	0	4382.12
1850	1	65.2	16.5	41	2011-12-31	1946-11-21	1970-12-16	24.1	27.3	1	4382.12	3	1998-03-16	-5.2	0	4382.12	0	4382.12
1851	1	65.3	16.5	42	2011-12-31	1946-10-16	1970-06-11	23.7	28	1	4382.12	3	1998-06-11	-5.3	0	4382.12	0	4382.12
1852	1	65.3	16.5	42	2011-12-31	1946-09-17	1970-06-11	23.8	41.2	1	4382.12	3	2011-08-01	-5.3	0	4382.12	0	4382.12
1853	1	65.3	16.5	42	2011-12-31	1946-09-14	1970-01-01	23.3	29	1	4382.12	1	1998-12-28	-5.3	0	4382.12	0	4382.12
1854	1	65.4	16.5	42	2011-12-31	1946-09-08	1970-01-01	23.3	29	1	4382.12	3	1998-12-28	-5.4	0	4382.12	0	4382.12
1855	1	65.5	16.5	42	2011-12-31	1946-07-23	1970-01-01	23.5	28.3	1	4382.12	3	1998-04-01	-5.5	0	4382.12	0	4382.12
1856	1	65.6	16.5	42	2011-12-31	1946-06-21	1970-01-15	23.6	28.2	1	4382.12	5	1998-03-15	-5.6	0	4382.12	0	4382.12
1857	1	65.6	16.5	42	2011-12-31	1946-06-11	1970-06-16	24	28	1	4382.12	3	1998-06-16	-5.6	0	4382.12	0	4382.12
1858	1	65.6	16.5	42	2011-12-31	1946-06-04	1970-06-11	24	28	1	4382.12	3	1998-06-11	-5.6	0	4382.12	0	4382.12
1859	1	65.8	16.5	42	2011-12-31	1946-04-05	1970-01-01	23.8	28.4	1	4382.12	3	1998-06-01	-5.8	0	4382.12	0	4382.12
1860	1	65.8	16.5	42	2011-12-31	1946-04-04	1970-06-16	24.2	28	1	4382.12	3	1998-06-16	-5.8	0	4382.12	0	4382.12
1861	1	65.8	16.5	42	2011-12-31	1946-04-02	1970-03-01	23.9	28.2	1	4382.12	3	1998-04-30	-5.8	0	4382.12	0	4382.12
1862	1	65.8	16.5	42	2011-12-31	1946-04-03	1970-01-01	23.8	28.2	1	4382.12	5	1998-03-01	-5.8	0	4382.12	0	4382.12
1863	1	65.9	16.5	41	2011-12-31	1946-03-12	1970-07-20	24.4	28	1	4382.12	3	1998-07-20	-5.9	0	4382.12	0	4382.12
1864	1	65.9	16.5	42	2011-12-31	1946-02-12	1970-01-15	23.9	28.2	1	4382.12	3	1998-03-15	-5.9	0	4382.12	0	4382.12
1865	1	65.9	16.5	42	2011-12-31	1946-02-06	1970-05-04	24.3	28	1	4382.12	3	1998-05-01	-5.9	0	4382.12	0	4382.12
1866	1	66	16.5	42	2011-12-31	1946-01-11	1970-01-01	24	28.4	1	4382.12	3	1998-04-30	-6	0	4382.12	0	4382.12
1867	1	66	16.5	42	2011-12-31	1946-01-14	1970-03-15	24.2	28	1	4382.12	3	1998-03-15	-6	0	4382.12	0	4382.12
1868	1	66.3	16.5	42	2011-12-31	1945-10-09	1970-01-01	24.3	28.3	1	4382.12	3	1998-04-01	-6.3	0	4382.12	0	4382.12
1869	1	66.3	16.5	42	2011-12-31	1945-10-11	1970-06-09	24.7	28	1	4382.12	5	1998-06-09	-6.3	0	4382.12	0	4382.12
1870	1	66.3	16.5	42	2011-12-31	1945-09-30	1970-03-16	24.5	28	1	4382.12	3	1998-03-18	-6.3	0	4382.12	0	4382.12
1871	1	66.3	16.5	41	2011-12-31	1945-09-30	1970-12-01	25.2	28	1	4382.12	5	1998-11-28	-6.3	0	4382.12	0	4382.12
1872	1	66.3	16.5	42	2011-12-31	1945-09-26	1970-01-01	24.3	28.4	1	4382.12	3	1998-04-30	-6.3	0	4382.12	0	4382.12
1873	1	66.4	16.5	42	2011-12-31	1945-09-11	1970-06-11	24.8	28	1	4382.12	3	1998-06-11	-6.4	0	4382.12	0	4382.12
1874	1	66.5	16.5	42	2011-12-31	1945-07-18	1970-01-15	24.5	28.3	1	4382.12	3	1998-04-15	-6.5	0	4382.12	0	4382.12
1875	1	66.5	16.5	42	2011-12-31	1945-07-14	1970-06-15	24.9	28.1	1	4382.12	3	1998-07-13	-6.5	0	4382.12	0	4382.12
1876	1	66.8	16.5	42	2011-12-31	1945-03-17	1970-02-01	24.9	28.3	1	4382.12	3	1998-05-01	-6.8	0	4382.12	0	4382.12
1877	1	66.8	16.5	42	2011-12-31	1945-03-15	1970-02-15	24.9	28.2	1	4382.12	3	1998-04-15	-6.8	0	4382.12	0	4382.12
1878	1	66.9	16.5	41	2011-12-31	1945-03-10	1970-07-20	25.4	28	1	4382.12	3	1998-07-20	-6.9	0	4382.12	0	4382.12
1879	1	66.9	16.5	42	2011-12-31	1945-03-10	1970-01-01	24.8	28.3	1	4382.12	3	1998-03-30	-6.9	0	4382.12	0	4382.12
1880	1	66.9	16.5	42	2011-12-31	1945-03-07	1970-01-15	24.9	29	1	4382.12	3	1999-01-14	-6.9	0	4382.12	0	4382.12
1881	1	66.9	16.5	42	2011-12-31	1945-02-07	1970-03-01	25.1	28.2	1	4382.12	5	1998-05-01	-6.9	0	4382.12	0	4382.12
1882	1	67	16.5	42	2011-12-31	1945-01-03	1970-03-01	25.2	28.3	1	4382.12	3	1998-05-30	-7	0	4382.12	0	4382.12
1883	1	67.5	16.5	42	2011-12-31	1944-07-05	1970-01-01	25.5	28.3	1	4382.12	3	1998-04-01	-7.5	0	4382.12	0	4382.12
1884	1	67.6	16.5	42	2011-12-31	1944-06-11	1970-06-16	26	28	1	4382.12	3	1998-06-16	-7.6	0	4382.12	0	4382.12
1885	1	67.9	16.5	42	2011-12-31	1944-03-01	1970-06-11	26.3	28	1	4382.12	5	1998-06-11	-7.9	0	4382.12	0	4382.12
1886	1	68.1	16.5	42	2011-12-31	1943-11-30	1970-01-01	26.1	40.4	1	4382.12	3	2010-05-01	-8.1	0	4382.12	0	4382.12
1887	1	68.3	16.5	42	2011-12-31	1943-09-19	1970-03-15	26.5	28	1	4382.12	3	1998-03-15	-8.3	0	4382.12	0	4382.12
1888	1	68.4	16.5	42	2011-12-31	1943-09-06	1970-01-01	26.3	28.4	1	4382.12	3	1998-04-30	-8.4	0	4382.12	0	4382.12
1889	1	68.5	16.5	42	2011-12-31	1943-07-26	1970-01-01	26.5	29	1	4382.12	3	1998-12-27	-8.5	0	4382.12	0	4382.12
1890	1	62.5	20.3	39	2011-12-31	1949-07-03	1973-03-15	23.7	25.1	1	4380.4	1	1998-04-14	-2.5	0	4380.4	0	4380.4
1891	1	51.5	28.9	36	2011-12-31	1960-07-15	1975-12-04	15.9	36.1	1	4368.15	5	2011-12-31	8.5	197.37	4565.52	39.47	4407.62
1892	1	52.3	28.9	35	2011-12-31	1959-09-25	1976-11-01	17.1	35.2	1	4368.15	5	2011-12-31	7.7	178.79	4546.94	35.76	4403.91
1893	1	52.5	28.9	36	2011-12-31	1959-07-08	1976-01-02	16.8	36	1	4368.15	3	2011-12-31	7.5	174.15	4542.3	34.83	4402.98
1894	1	52.6	28.9	36	2011-12-31	1959-06-07	1975-12-04	17	36.1	1	4368.15	5	2011-12-31	7.4	171.83	4539.98	34.37	4402.52
1895	1	53.1	28.9	36	2011-12-31	1958-12-20	1976-01-02	17.3	36	1	4368.15	5	2011-12-31	6.9	160.22	4528.37	32.04	4400.19
1896	1	53.4	28.9	36	2011-12-31	1958-09-09	1975-12-04	17.7	36.1	1	4368.15	3	2011-12-31	6.6	153.25	4521.4	30.65	4398.8
1897	1	53.5	28.9	36	2011-12-31	1958-07-23	1976-01-03	17.6	36	1	4368.15	3	2011-12-31	6.5	150.93	4519.08	30.19	4398.34
1898	1	53.9	28.9	35	2011-12-31	1958-02-22	1976-10-01	18.6	35.3	1	4368.15	5	2011-12-31	6.1	141.64	4509.79	28.33	4396.48
1899	1	53.9	28.9	36	2011-12-31	1958-02-08	1976-01-01	17.9	36	1	4368.15	3	2011-12-31	6.1	141.64	4509.79	28.33	4396.48
1900	1	54.3	28.9	36	2011-12-31	1957-09-19	1976-01-02	18.6	36	1	4368.15	5	2011-12-31	5.7	132.35	4500.5	26.47	4394.62
1901	1	54.3	28.9	36	2011-12-31	1957-09-14	1976-01-03	18.5	36	1	4368.15	3	2011-12-31	5.7	132.35	4500.5	26.47	4394.62
1902	1	54.5	28.9	36	2011-12-31	1957-07-28	1976-01-03	18.6	36	1	4368.15	3	2011-12-31	5.5	127.71	4495.86	25.54	4393.69
1903	1	54.6	28.9	36	2011-12-31	1957-06-20	1976-01-02	18.8	36	1	4368.15	3	2011-12-31	5.4	125.39	4493.54	25.08	4393.23
1904	1	54.6	28.9	36	2011-12-31	1957-06-07	1976-01-02	18.8	36	1	4368.15	3	2011-12-31	5.4	125.39	4493.54	25.08	4393.23
1905	1	54.9	28.9	36	2011-12-31	1957-03-09	1976-01-02	19.1	36	1	4368.15	3	2011-12-31	5.1	118.42	4486.57	23.68	4391.83
1906	1	54.9	28.9	36	2011-12-31	1957-02-07	1976-01-02	19.2	36	1	4368.15	3	2011-12-31	5.1	118.42	4486.57	23.68	4391.83
1907	1	55	28.9	35	2011-12-31	1957-01-17	1976-11-01	19.8	35.2	1	4368.15	5	2011-12-31	5	116.1	4484.25	23.22	4391.37
1908	1	68.1	16.5	42	2011-12-31	1943-12-07	1970-06-01	26.5	20	1	4368.12	1	1990-05-31	-8.1	0	4368.12	0	4368.12
1909	1	60.3	20.3	42	2011-12-31	1951-10-01	1970-01-01	18.3	22	1	4366.56	3	1992-01-01	-0.3	0	4366.56	0	4366.56
1910	1	52.6	28.9	33	2011-12-31	1959-05-29	1978-12-01	19.5	33	1	4358.73	3	2011-11-30	7.4	171.83	4530.56	34.37	4393.1
1911	1	45.4	33.5	21	2011-12-31	1966-08-02	1990-10-04	24.2	21.3	2	4356.56	5	2011-12-31	14.6	339.01	4695.57	67.8	4424.36
1912	1	53	28.9	37	2011-12-31	1958-12-31	1975-06-14	16.5	34	1	4354.17	5	2009-06-14	7	162.54	4516.71	32.51	4386.68
1913	1	57.6	24.4	36	2011-12-31	1954-06-29	1975-10-01	21.3	34.1	1	4354.17	3	2009-10-29	2.4	55.73	4409.9	11.15	4365.32
1914	1	57.8	24.4	36	2011-12-31	1954-03-20	1975-11-01	21.6	34	1	4354.17	3	2009-10-29	2.2	51.08	4405.25	10.22	4364.39
1915	1	57.9	24.4	37	2011-12-31	1954-03-04	1975-01-01	20.8	34.4	1	4354.17	3	2009-05-30	2.1	48.76	4402.93	9.75	4363.92
1916	1	64.1	20.3	40	2011-12-31	1947-12-11	1972-01-01	24.1	31	1	4353.76	3	2002-12-30	-4.1	0	4353.76	0	4353.76
1917	1	55	24.4	39	2011-12-31	1956-12-31	1973-03-01	16.2	38	1	4352.39	3	2011-03-05	5	116.1	4468.49	23.22	4375.61
1918	1	55.6	24.4	39	2011-12-31	1956-06-19	1973-02-01	16.6	38	1	4352.39	3	2011-02-03	4.4	102.17	4454.56	20.43	4372.82
1919	1	55.7	24.4	39	2011-12-31	1956-05-09	1973-01-01	16.7	38	1	4352.39	3	2011-01-04	4.3	99.85	4452.24	19.97	4372.36
1920	1	55.7	24.4	38	2011-12-31	1956-05-03	1973-11-01	17.5	37.2	1	4352.39	3	2011-01-04	4.3	99.85	4452.24	19.97	4372.36
1921	1	55.8	24.4	38	2011-12-31	1956-04-01	1973-12-01	17.7	37.1	1	4352.39	3	2011-01-04	4.2	97.52	4449.91	19.5	4371.89
1922	1	55.9	24.4	39	2011-12-31	1956-03-04	1973-01-01	16.8	38	1	4352.39	3	2011-01-04	4.1	95.2	4447.59	19.04	4371.43
1923	1	56.2	24.4	39	2011-12-31	1955-11-14	1973-01-01	17.2	38	1	4352.39	5	2011-01-04	3.8	88.24	4440.63	17.65	4370.04
1924	1	56.4	24.4	38	2011-12-31	1955-09-01	1973-11-01	18.2	37.2	1	4352.39	3	2011-01-04	3.6	83.59	4435.98	16.72	4369.11
1925	1	56.4	24.4	39	2011-12-31	1955-08-13	1973-01-01	17.4	38	1	4352.39	3	2011-01-04	3.6	83.59	4435.98	16.72	4369.11
1926	1	62.3	20.3	39	2011-12-31	1949-10-14	1973-01-01	23.2	32.1	1	4350.53	3	2005-02-04	-2.3	0	4350.53	0	4350.53
1927	1	59.2	24.4	41	2011-12-31	1952-10-24	1971-02-22	18.3	34.4	1	4348.71	3	2005-06-22	0.8	18.58	4367.29	3.72	4352.43
1928	1	60.9	20.3	40	2011-12-31	1951-02-07	1971-12-17	20.9	33.3	1	4348.71	3	2005-03-17	-0.9	0	4348.71	0	4348.71
1929	1	59.8	24.4	36	2011-12-31	1952-04-07	1975-11-01	23.6	36	1	4347.25	3	2011-10-29	0.2	4.64	4351.89	0.93	4348.18
1930	1	57.3	24.4	38	2011-12-31	1954-09-18	1974-06-01	19.7	32	1	4347.1	3	2006-05-31	2.7	62.69	4409.79	12.54	4359.64
1931	1	59.5	24.4	38	2011-12-31	1952-07-19	1974-04-01	21.7	33.1	1	4347.1	3	2007-05-06	0.5	11.61	4358.71	2.32	4349.42
1932	1	59.7	24.4	37	2011-12-31	1952-05-17	1974-12-01	22.6	31.4	1	4347.1	3	2006-05-01	0.3	6.97	4354.07	1.39	4348.49
1933	1	60.2	20.3	38	2011-12-31	1951-10-21	1974-03-01	22.4	33.1	1	4347.1	3	2007-03-31	-0.2	0	4347.1	0	4347.1
1934	1	60.8	20.3	38	2011-12-31	1951-04-11	1974-02-01	22.8	32.4	1	4347.1	3	2006-06-30	-0.8	0	4347.1	0	4347.1
1935	1	60.9	20.3	38	2011-12-31	1951-02-25	1974-05-01	23.2	32.1	1	4347.1	3	2006-06-01	-0.9	0	4347.1	0	4347.1
1936	1	57.5	24.4	38	2011-12-31	1954-07-10	1973-10-24	19.3	28	1	4342.8	3	2001-10-24	2.5	58.05	4400.85	11.61	4354.41
1937	1	40.8	38	23	2011-12-31	1971-04-10	1989-04-01	18	22	2	4337.76	1	2011-03-31	19.2	606.72	4944.48	121.34	4459.1
1938	1	41.1	38	23	2011-12-31	1970-11-20	1989-01-03	18.1	22.3	2	4337.76	1	2011-04-01	18.9	597.24	4935	119.45	4457.21
1939	1	41.2	38	22	2011-12-31	1970-11-15	1989-09-01	18.8	22.1	2	4337.76	1	2011-10-01	18.8	594.08	4931.84	118.82	4456.58
1940	1	44.4	38	23	2011-12-31	1967-08-27	1989-01-01	21.4	22.4	2	4337.76	1	2011-06-01	15.6	492.96	4830.72	98.59	4436.35
1941	1	46.3	33.5	22	2011-12-31	1965-10-11	1989-12-01	24.2	21.4	2	4337.76	1	2011-04-01	13.7	432.92	4770.68	86.58	4424.34
1942	1	46.7	33.5	23	2011-12-31	1965-05-01	1988-12-31	23.9	23	2	4337.76	1	2011-12-31	13.3	420.28	4758.04	84.06	4421.82
1943	1	47	33.5	23	2011-12-31	1965-01-10	1989-01-01	24	23	2	4337.76	1	2011-12-31	13	410.8	4748.56	82.16	4419.92
1944	1	61.7	20.3	42	2011-12-31	1950-04-28	1970-06-12	20.1	27	1	4332.24	5	1997-06-12	-1.7	0	4332.24	0	4332.24
1945	1	64.3	20.3	42	2011-12-31	1947-10-15	1970-06-09	22.7	27	1	4332.24	5	1997-06-09	-4.3	0	4332.24	0	4332.24
1946	1	65.5	16.5	41	2011-12-31	1946-07-18	1970-09-01	24.1	27.1	1	4332.24	3	1997-09-29	-5.5	0	4332.24	0	4332.24
1947	1	67	16.5	41	2011-12-31	1945-02-01	1970-09-01	25.6	27	1	4332.24	3	1997-08-31	-7	0	4332.24	0	4332.24
1948	1	68.3	16.5	42	2011-12-31	1943-10-10	1970-06-11	26.7	27	1	4332.24	3	1997-06-11	-8.3	0	4332.24	0	4332.24
1949	1	68.7	16.5	41	2011-12-31	1943-05-13	1970-11-01	27.5	27	1	4332.24	3	1997-10-29	-8.7	0	4332.24	0	4332.24
1950	1	69.4	16.5	42	2011-12-31	1942-09-11	1970-01-01	27.3	28	1	4332.24	5	1997-12-29	-9.4	0	4332.24	0	4332.24
1951	1	69.5	16.5	42	2011-12-31	1942-07-14	1970-02-01	27.6	28.1	1	4332.24	3	1998-02-26	-9.5	0	4332.24	0	4332.24
1952	1	69.5	16.5	42	2011-12-31	1942-07-11	1970-06-09	27.9	27	1	4332.24	3	1997-06-09	-9.5	0	4332.24	0	4332.24
1953	1	69.6	16.5	42	2011-12-31	1942-07-01	1970-06-11	28	27	1	4332.24	3	1997-06-11	-9.6	0	4332.24	0	4332.24
1954	1	70.3	13	42	2011-12-31	1941-10-01	1970-01-01	28.3	27	1	4332.24	3	1997-01-01	-10.3	0	4332.24	0	4332.24
1955	1	53.8	28.9	35	2011-12-31	1958-03-21	1977-06-01	19.2	34	1	4318.88	3	2011-05-31	6.2	143.96	4462.84	28.79	4347.67
1956	1	57.7	24.4	36	2011-12-31	1954-04-21	1976-03-01	21.9	27	1	4312.64	1	2003-03-03	2.3	72.68	4385.32	14.54	4327.18
1957	1	55.7	24.4	38	2011-12-31	1956-05-08	1974-02-01	17.8	31	1	4311.77	3	2005-01-29	4.3	99.85	4411.62	19.97	4331.74
1958	1	39.1	42.7	23	2011-12-31	1972-11-18	1989-02-01	16.2	21.1	2	4306.16	1	2010-03-01	20.9	660.44	4966.6	132.09	4438.25
1959	1	39.7	42.7	22	2011-12-31	1972-04-18	1989-10-01	17.5	20.4	2	4306.16	1	2010-03-01	20.3	641.48	4947.64	128.3	4434.46
1960	1	40.7	38	23	2011-12-31	1971-05-12	1989-07-01	18.2	21.1	2	4306.16	1	2010-07-29	19.3	609.88	4916.04	121.98	4428.14
1961	1	42.5	38	23	2011-12-31	1969-07-26	1989-07-01	20	21.3	2	4306.16	1	2010-10-01	17.5	553	4859.16	110.6	4416.76
1962	1	36.9	42.7	19	2011-12-31	1975-03-06	1993-05-01	18.2	17.4	2	4293.92	5	2010-09-01	23.1	536.38	4830.3	107.28	4401.2
1963	1	54.7	28.9	38	2011-12-31	1957-04-26	1973-12-10	16.6	37.4	1	4287.31	3	2011-05-01	5.3	123.07	4410.38	24.61	4311.92
1964	1	55.3	24.4	38	2011-12-31	1956-09-10	1973-12-01	17.2	37.3	1	4287.31	3	2011-03-01	4.7	109.13	4396.44	21.83	4309.14
1965	1	55.5	24.4	38	2011-12-31	1956-07-13	1973-12-09	17.4	37.3	1	4287.31	3	2011-03-01	4.5	104.49	4391.8	20.9	4308.21
1966	1	55.5	24.4	38	2011-12-31	1956-07-15	1973-11-01	17.3	37.2	1	4287.31	5	2011-01-04	4.5	104.49	4391.8	20.9	4308.21
1967	1	55.9	24.4	39	2011-12-31	1956-02-24	1973-01-01	16.9	38	1	4287.31	3	2011-01-04	4.1	95.2	4382.51	19.04	4306.35
1968	1	56	24.4	39	2011-12-31	1956-01-29	1973-01-01	16.9	38	1	4287.31	3	2011-01-01	4	92.88	4380.19	18.58	4305.89
1969	1	56	24.4	38	2011-12-31	1956-01-13	1973-12-01	17.9	37.3	1	4287.31	3	2011-03-01	4	92.88	4380.19	18.58	4305.89
1970	1	54.9	28.9	38	2011-12-31	1957-02-06	1973-10-01	16.7	37	1	4286.6	3	2010-10-01	5.1	118.42	4405.02	23.68	4310.28
1971	1	60.8	20.3	40	2011-12-31	1951-03-28	1972-01-01	20.8	29.2	1	4286.06	3	2001-03-01	-0.8	0	4286.06	0	4286.06
1972	1	61.1	20.3	42	2011-12-31	1950-12-11	1970-01-14	19.1	33.4	1	4286.05	3	2003-06-14	-1.1	0	4286.05	0	4286.05
1973	1	54.9	28.9	39	2011-12-31	1957-02-19	1973-03-01	16	31.1	1	4284.73	5	2004-03-30	5.1	118.42	4403.15	23.68	4308.41
1974	1	55.3	24.4	38	2011-12-31	1956-09-25	1973-10-01	17	30	1	4284.73	3	2003-09-28	4.7	109.13	4393.86	21.83	4306.56
1975	1	57.3	24.4	39	2011-12-31	1954-09-20	1973-06-14	18.8	30	1	4284.73	3	2003-06-14	2.7	62.69	4347.42	12.54	4297.27
1976	1	56.9	24.4	38	2011-12-31	1955-03-02	1974-01-01	18.9	31.4	1	4284.6	5	2005-05-01	3.1	71.98	4356.58	14.4	4299
1977	1	60	20.3	38	2011-12-31	1952-01-14	1974-02-01	22.1	31.4	1	4284.6	3	2005-05-31	0	0	4284.6	0	4284.6
1978	1	61.4	20.3	38	2011-12-31	1950-08-28	1974-01-01	23.4	32	1	4284.6	3	2005-12-31	-1.4	0	4284.6	0	4284.6
1979	1	61.8	20.3	37	2011-12-31	1950-04-15	1974-12-01	24.7	31	1	4284.6	5	2005-11-28	-1.8	0	4284.6	0	4284.6
1980	1	61.9	20.3	38	2011-12-31	1950-02-05	1974-03-21	24.1	31.3	1	4284.6	3	2005-06-21	-1.9	0	4284.6	0	4284.6
1981	1	63.8	20.3	42	2011-12-31	1948-04-13	1970-02-01	21.8	26	1	4282.72	5	1996-01-31	-3.8	0	4282.72	0	4282.72
1982	1	67.9	16.5	41	2011-12-31	1944-03-09	1970-12-01	26.8	26	1	4282.72	3	1996-11-29	-7.9	0	4282.72	0	4282.72
1983	1	68.4	16.5	42	2011-12-31	1943-09-09	1970-01-01	26.3	26.1	1	4282.72	3	1996-01-30	-8.4	0	4282.72	0	4282.72
1984	1	68.5	16.5	42	2011-12-31	1943-08-05	1970-03-01	26.6	27	1	4282.72	3	1997-02-28	-8.5	0	4282.72	0	4282.72
1985	1	69.3	16.5	42	2011-12-31	1942-10-12	1970-01-01	27.2	27	1	4282.72	3	1996-12-27	-9.3	0	4282.72	0	4282.72
1986	1	69.3	16.5	42	2011-12-31	1942-09-15	1970-02-01	27.4	40.4	1	4282.72	3	2010-05-30	-9.3	0	4282.72	0	4282.72
1987	1	71	13	41	2011-12-31	1941-01-20	1970-09-07	29.7	26	1	4282.72	3	1996-09-07	-11	0	4282.72	0	4282.72
1988	1	70.7	13	42	2011-12-31	1941-05-20	1970-01-31	28.7	27.1	1	4282.42	3	1997-02-27	-10.7	0	4282.42	0	4282.42
1989	1	62.5	20.3	36	2011-12-31	1949-08-05	1976-03-01	26.6	18	1	4281.92	1	1994-03-01	-2.5	0	4281.92	0	4281.92
1990	1	59.5	24.4	41	2011-12-31	1952-07-15	1971-02-01	18.6	28.3	1	4280.19	3	1999-05-01	0.5	11.61	4291.8	2.32	4282.51
1991	1	56.5	24.4	38	2011-12-31	1955-07-20	1973-12-01	18.4	27.3	1	4276.79	3	2001-03-01	3.5	81.27	4358.06	16.25	4293.04
1992	1	54.9	28.9	37	2011-12-31	1957-03-04	1975-04-16	18.1	30	1	4275.33	3	2005-04-16	5.1	118.42	4393.75	23.68	4299.01
1993	1	54.3	28.9	36	2011-12-31	1957-09-26	1975-10-01	18	36	1	4267.23	3	2011-09-28	5.7	132.35	4399.58	26.47	4293.7
1994	1	60.3	20.3	37	2011-12-31	1951-09-24	1975-01-01	23.3	33	1	4266.07	5	2007-12-31	-0.3	0	4266.07	0	4266.07
1995	1	58.1	24.4	35	2011-12-31	1953-12-09	1976-12-01	23	32.1	1	4263.53	5	2009-01-01	1.9	44.12	4307.65	8.82	4272.35
1996	1	64.3	20.3	41	2011-12-31	1947-09-21	1971-03-01	23.5	27	1	4247.89	3	1998-03-01	-4.3	0	4247.89	0	4247.89
1997	1	64.5	20.3	41	2011-12-31	1947-07-29	1971-06-11	23.9	27	1	4247.89	3	1998-06-11	-4.5	0	4247.89	0	4247.89
1998	1	66.2	16.5	41	2011-12-31	1945-10-20	1971-03-15	25.4	27	1	4247.89	5	1998-03-15	-6.2	0	4247.89	0	4247.89
1999	1	66.3	16.5	40	2011-12-31	1945-10-10	1971-12-01	26.2	26.3	1	4247.89	3	1998-03-01	-6.3	0	4247.89	0	4247.89
[truncated: 41,743 more rows]

## Sheet: pneumoconiosis
Serial number	gender	date of birth	first dust exposure age	age	first dust exposure time	time of diagnosis	age of diagnosis	The age-specific life expectancy	life expectancy	Loss of life	latent period	terminate of dust exposure	observed year	duration of exposure	occupational category	cumulative dust exosure	0+	date of pneumoconiosis of stage Ⅰ	date of pneumoconiosis of stage Ⅱ	date of pneumoconiosis of stage Ⅲ	with or without tuberculosis	death or not	Date of death	age of death	grade of disability	disability weight	Duration of disability
1	1	1959	18	53	1977-01-01	1989-01-01	30.02	47.5			12.01	1990-12-29	14	14	3	2608.69	0	1989-01-01	2011-11-20		0				4	0.55	47.5
2	1	1958	18	54	1976-01-01	1989-01-01	31.02	47.5	78.5	44.52	13.01	1989-12-28	14	14	3	2735.93	0	1989-01-01			0	1	1991-12-24	34	7	0.25	3
3	1	1958	18	54	1976-01-01	1989-01-01	31.02	47.5			13.01	1989-06-28 12:00:00	14	13.5	3	2735.93	1982	1989-01-01			0				4	0.55	47.5
4	1	1960	18	52	1978-01-01	1992-01-01	32.02	47.5			14.01	1992-12-28	14	15	2	3679.4	0	1992-01-01			0				4	0.55	47.5
5	1	1957	20	55	1977-01-01	1989-01-01	32.02	47.5			12.01	1988-12-29	12	12	3	2358.37	0	1989-01-01			0				4	0.55	47.5
6	1	1951	19	61	1970-01-01	1985-01-01	34.02	47.5	81.5	35.32	15.01	1984-07-27 16:48:00	15	14.58	5	3226.72	1982	1985-01-01			0	1	1997-03-03	46.2	6	0.35	12.2
7	1	1955	18	57	1973-01-01	1989-01-01	34.02	47.5			16.01	1988-12-28	16	16	4	3095.03	0	1989-01-01	2007-01-01		0				4	0.55	47.5
8	1	1954	24	58	1978-01-01	1989-01-01	35.02	42.7	77.7	23.32	11.01	1988-12-29	11	11	2	2765.96	0	1989-01-01			0	1	2008-05-13	54.4	6	0.35	19.4
9	1	1954	22	58	1976-01-01	1989-01-01	35.02	42.7			13.01	1988-12-28	13	13	3	2610.97	0	1989-01-01			0				6	0.35	42.7
10	1	1953	28	59	1981-01-01	1989-01-01	36.02	42.7	78.7	27.56	8.01	1988-12-30	8	8	3	1314.47	0	1989-01-01			0	1	2004-02-15	51.16	6	0.35	15.1
11	1	1949	27	63	1976-01-01	1985-01-01	36.02	42.7			9.01	1985-03-30 06:00:00	9	9.25	4	2111.13	1982	1985-01-01			0				6	0.35	42.7
12	1	1952	27	60	1979-01-01	1989-01-01	37.03	42.7	79.7	19.9	10.01	1988-12-29	10	10	3	1981.47	0	1989-01-01			0	1	2011-10-15	59.83	6	0.35	22.8
13	1	1973-02-19	21.9	39	1994-12-01	2010-02-07	37.13	42.7			15.2	2009-11-27	15	15	2	3101.56		2010-02-07			0				4	0.55	42.7
14	1	1973-09-11	19.9	39	1992-11-01	2010-04-10	37.3	42.7			17.45	2009-10-28	17	17	2	3558.28			2010-04-10		0				3	0.65	42.7
15	1	1958	18	54	1976-01-01	1996-01-01	38.02	42.7	80.7	28.62	20.01	2000-12-25	20	25	6	85.49	0	1996-01-01			0	1	2003-04-15	52.1	6	0.35	14.1
16	1	1951	27	61	1978-01-01	1989-01-01	38.03	42.7	80.7	26.63	11.01	1988-12-29	11	11	2	2765.96	0	1989-01-01			0	1	2005-01-23 12:00:00	54.1	6	0.35	16.1
17	1	1951	20	61	1971-01-01	1989-01-01	38.03	42.7			18.01	1988-12-27	18	18	2	3977.76	0	1989-01-01			0				6	0.35	42.7
18	1	1944	27	68	1971-01-01	1982-01-01	38.03	42.7			11.01	1981-09-28 18:00:00	11	10.75	3	2411.62	1980	1982-01-01			0				4	0.55	42.7
19	1	1947	23	65	1970-01-01	1985-01-01	38.03	42.7			15.01	1985-05-30 07:12:00	15	15.42	5	3226.72	1980	1985-01-01			0				6	0.35	42.7
20	1	1947	23	65	1970-01-01	1985-01-01	38.03	42.7			15.01	1985-06-28 12:00:00	15	15.5	5	3455.08	1980	1985-01-01			0				6	0.35	42.7
21	1	1950	20	62	1970-01-01	1989-01-01	39.03	42.7	81.7	31.13	19.01	1981-12-29	19	12	3	2545.85	0	1989-01-01			1	1	2000-07-26	50.6	4	0.55	11.6
22	1	1946	24	66	1970-01-01	1985-01-01	39.03	42.7			15.01	1985-06-28 12:00:00	15	15.5	2	3455.08	1980	1985-01-01			0				2	0.75	42.7
23	1	1950	20	62	1970-01-01	1989-01-01	39.03	42.7			19.01	1987-12-28	19	18	3	3372.76	0	1989-01-01			0				6	0.35	42.7
24	1	1946	24	66	1970-01-01	1985-01-01	39.03	42.7			15.01	1981-07-28 16:48:00	15	11.58	5	2554.28	1980	1985-01-01			0				3	0.65	42.7
25	1	1971-02-10	31.2	41	2002-03-01	2010-04-10	39.3	42.7			8.12	2010-02-27	8	8	4	511.5		2010-04-10			0				4	0.55	42.7
26	1	1949	27	63	1976-01-01	1989-01-01	40.03	38	78	26.93	13.01	1988-12-28	13	13	4	2610.97	0	1989-01-01			0	1	2000-01-25 12:00:00	51.1	6	0.35	11.1
27	1	1949	27	63	1976-01-01	1989-01-01	40.03	38	78	16.79	13.01	1988-12-28	13	13	4	2610.97	0	1989-01-01			0	1	2010-03-15	61.24	6	0.35	21.2
28	1	1949	27	63	1976-01-01	1989-01-01	40.03	38			13.01	1988-12-28	13	13	2	3140.12	0	1989-01-01			0				6	0.35	38
29	1	1945	25	67	1970-01-01	1985-01-01	40.03	38			15.01	1985-02-28 01:12:00	15	15.17	2	3226.72	1980	1985-01-01			0				6	0.35	38
30	1	1949	22	63	1971-01-01	1989-01-01	40.03	38			18.01	1986-12-28	18	16	2	3521.04	1982	1989-01-01			0				6	0.35	38
31	1	1945	25	67	1970-01-01	1985-01-01	40.03	38			15.01	1985-05-30 07:12:00	15	15.42	4	2997.88	1980	1985-01-01			0				6	0.35	38
32	1	1949	21	63	1970-01-01	1989-01-01	40.03	38			19.01	1988-12-27	19	19	5	4140.16	1980	1989-01-01			0				6	0.35	38
33	1	1943	27	69	1970-01-01	1985-01-01	42.03	38			15.01	1982-12-29	15	13	5	2776.32	1980	1985-01-01			0				6	0.35	38
34	1	1947	24	65	1971-01-01	1989-01-01	42.03	38			18.01	1988-12-27	18	18	5	3977.76	0	1989-01-01			0				6	0.35	38
35	1	1960	18	52	1978-01-01	2002-01-01	42.03	38			24.02	1993-12-28	24	16	6	71.67	0	2002-01-01			0				4	0.55	38
36	1	1968-04-10	26.6	44	1994-08-01	2010-04-10	42.3	38			15.7	2009-07-28	16	15	4	1027.76		2010-04-10			0				4	0.55	38
37	1	1942	28	70	1970-01-01	1985-01-01	43.03	38	81	22.33	15.01	1985-06-28 12:00:00	15	15.5	4	3122.84	1982	1985-01-01			0	1	2000-08-29 12:00:00	58.7	6	0.35	15.7
38	1	1946	25	66	1971-01-01	1989-01-01	43.03	38			18.01	1988-12-27	18	18	2	3977.76	0	1989-01-01			0				6	0.35	38
39	1	1946	25	66	1971-01-01	1989-01-01	43.03	38			18.01	1988-12-27	18	18	2	3977.76	0	1989-01-01			0				6	0.35	38
40	1	1942	28	70	1970-01-01	1985-01-01	43.03	38			15.01	1984-07-27 16:48:00	15	14.58	5	3226.72	1980	1985-01-01			0				6	0.35	38
41	1	1942	28	70	1970-01-01	1985-01-01	43.03	38			15.01	1985-06-28 12:00:00	15	15.5	5	3455.08	1980	1985-01-01			0				6	0.35	38
42	1	1945	26	67	1971-01-01	1989-01-01	44.03	38			18.01	1988-12-27	18	18	2	3977.76	0	1989-01-01			0				6	0.35	38
43	1	1945	25	67	1970-01-01	1989-01-01	44.03	38			19.01	1988-12-27	19	19	2	4140.16	0	1989-01-01			0				6	0.35	38
44	1	1945	25	67	1970-01-01	1989-01-01	44.03	38			19.01	1988-12-27	19	19	4	3497.72	1980	1989-01-01		2011-11-20	0				3	0.65	38
45	1	1948	23	64	1971-01-01	1992-01-01	44.03	38			21.01	1984-12-28	21	14	5	3064.32	0		1992-01-01	2011-11-20	0				3	0.65	38
46	1	1957	18	55	1975-01-01	2001-01-01	44.03	38			26.02	1995-12-27	26	21	6	87.29	0	2001-01-01			0				4	0.55	38
47	1	1940	30	72.1	1970-01-01	1985-01-01	45.03	33.5			15.01	1985-06-28 12:00:00	15	15.5	5	3455.08	1980	1985-01-01			0				6	0.35	33.5
48	1	1944	26	68	1970-01-01	1989-01-01	45.03	33.5			19.01	1988-12-27	19	19	5	4140.16	1980	1989-01-01	2011-11-20		0				4	0.55	33.5
49	1	1957	18	55	1975-01-01	2002-04-05	45.29	33.5			27.28	1995-12-27	27	21	6	87.29	0	2002-04-05			0				7	0.25	33.5
50	1	1946	25	66	1971-01-01	1992-01-01	46.03	33.5			21.01	1982-12-29	21	12	2	2613.92	0	1992-01-01			0				6	0.35	33.5
51	1	1943	28	69	1971-01-01	1989-01-01	46.03	33.5			18.01	1988-12-27	18	18	2	3977.76	0	1989-01-01			0				6	0.35	33.5
52	1	1943	32	69	1975-01-01	1989-01-01	46.03	33.5			14.01	1988-12-28	14	14	3	2826.57	0	1989-01-01		2011-11-20	0				3	0.65	33.5
53	1	1943	27	69	1970-01-01	1989-01-01	46.03	33.5			19.01	1988-12-27	19	19	5	4140.16	0	1989-01-01			0				6	0.35	33.5
54	1	1942	31	70	1973-01-01	1989-01-01	47.03	33.5	80.5	31.46	16.01	1988-12-28	16	16	5	3652.96	0	1989-01-01			1	1	1991-01-15	49.07	4	0.55	2
55	1	1938	33	74.1	1971-01-01	1985-01-01	47.03	33.5			14.01	1984-08-29 13:12:00	14	13.67	3	2863.65	1980	1985-01-01			0				6	0.35	33.5
56	1	1942	28	70	1970-01-01	1989-01-01	47.03	33.5			19.01	1981-12-29	19	12	5	2554.28	0	1989-01-01			0				6	0.35	33.5
57	1	1963-01-22	20.9	49	1983-12-01	2010-02-07	47.13	33.5			26.21	2009-11-24	26	26	2	5600.88		2010-02-07			0				7	0.25	33.5
58	1	1941	29	71	1970-01-01	1989-01-01	48.03	33.5			19.01	1988-12-27	19	19	2	4140.16	0	1989-01-01			0				6	0.35	33.5
59	1	1941	29	71	1970-01-01	1989-01-01	48.03	33.5			19.01	1988-12-27	19	19	1	4140.16	1980	1989-01-01			0				6	0.35	33.5
60	1	1954	18	58	1972-01-01	2002-04-05	48.29	33.5			30.28	1992-12-26	30	21	6	96.95	0	2002-04-05			0				3	0.65	33.5
61	1	1943	27	69	1970-01-01	1992-01-01	49.03	33.5			22.01	1987-12-28	22	18	3	3372.76	0	1992-01-01			0				6	0.35	33.5
62	1	1957	19	55	1976-01-01	2006-01-01	49.03	33.5			30.02	1995-12-27	30	20	6	82.62	1989		2006-01-01		0				4	0.55	33.5
63	1	1940	31	72.1	1971-01-01	1989-01-01	49.04	33.5			18.01	1988-12-27	18	18	2	3977.76	0	1989-01-01			0				6	0.35	33.5
64	1	1940	30	72.1	1970-01-01	1989-01-01	49.04	33.5			19.01	1988-12-27	19	19	2	4140.16	1982	1989-01-01			0				6	0.35	33.5
65	1	1942	28	70	1970-01-01	1992-01-01	50.03	28.9			22.01	1981-12-29	22	12	2	2554.28	0	1992-01-01			0				6	0.35	28.9
66	1	1939	31	73.1	1970-01-01	1989-01-01	50.04	28.9	78.9	6.88	19.01	1988-12-27	19	19	3	3497.72	1980	1989-01-01			0	1	2011-01-05	72.06	6	0.35	22
67	1	1939	31	73.1	1970-01-01	1989-01-01	50.04	28.9			19.01	1988-12-27	19	19	5	4140.16	1980	1989-01-01			0				6	0.35	28.9
68	1	1938	32	74.1	1970-01-01	1989-01-01	51.04	28.9			19.01	1988-12-27	19	19	1	4140.16	1980	1989-01-01			0				6	0.35	28.9
69	1	1938	32	74.1	1970-01-01	1989-01-01	51.04	28.9			19.01	1988-12-27	19	19	4	3497.72	1980	1989-01-01		2011-11-20	0				3	0.65	28.9
70	1	1959-12-31	19.3	53	1978-05-01	2010-02-07	51.14	28.9			31.79	2006-04-24	32	28	2	6556.96		2010-02-07			0				4	0.55	28.9
71	1	1937	33	75.1	1970-01-01	1989-01-01	52.04	28.9			19.01	1988-12-27	19	19	2	4140.16	1982	1989-01-01			0				6	0.35	28.9
72	1	1959-05-07	16.8	53	1975-10-01	2011-11-13	52.9	28.9			36.14	2011-09-22	36	36	2	7437.56		2011-11-13			0				7	0.25	28.9
73	1	1936	34	76.1	1970-01-01	1989-01-01	53.04	28.9			19.01	1988-12-27	19	19	2	4140.16	1982	1989-01-01			0				6	0.35	28.9
74	1	1957-06-25	19.3	55	1976-04-01	2010-02-07	53.14	28.9			33.88	2009-03-24	34	33	6	87.34			2010-02-07		0				3	0.65	28.9
75	1	1958-05-06	18.3	54	1976-04-01	2011-05-09	53.39	28.9			35.13	1986-03-30	35	10	1	2455.04		2011-05-09			0				4	0.55	28.9
76	1	1955-06-17	21.2	57	1976-03-01	2010-04-10	55.31	24.4			34.13	2009-02-21	34	33	4	4138.57		2010-04-10			0				7	0.25	24.4
77	1	1952-10-20	26.9	60	1978-12-01	2011-11-19	59.92	24.4			32.99	1994-11-27	33	16	3	2851.47				2011-11-19	0				3	0.65	24.4
78	1	1950-06-07	20	62	1970-01-01	2010-10-08	60.81	20.3			40.79	2000-12-24	41	31	4	4554.52			2010-10-08		0				4	0.55	20.3
79	1	1950-07-28	22.5	62	1972-07-01	2011-11-18	61.92	20.3			39.41	2000-06-24	39	28	5	4213.06		2011-11-18			0				7	0.25	20.3
80	1	1949-06-05	27.3	63	1976-04-01	2011-11-19	62.92	20.3			35.66	1998-03-27	36	22	1	5277.92		2011-11-19			0				7	0.25	20.3
81	1	1949-06-06	21	63	1970-01-01	2011-11-19	62.92	20.3			41.91	1993-12-26	42	24	2	5281.96		2011-11-19			0				7	0.25	20.3
82	1	1948-01-08	22	64	1970-01-01	2011-04-19	63.34	20.3			41.32	1997-12-25	41	28	4	4382.12		2011-04-19			0				7	0.25	20.3
83	1	1944-12-28	26	68	1970-01-01	2010-10-09	66.82	16.5			40.8	1994-12-26	41	25	2	5493.56				2010-10-09	0				3	0.65	16.5
84	1	1949	27	63	1976-01-01	1982-01-01	33.02	47.5			6.01	1982-06-01 07:12:00	6	6.42	4	1659.1	0	1982-01-01		1984-01-01	0				3	0.65	47.5
85	1	1946	24	66	1970-01-01	1979-01-01	33.02	47.5			9.01	1979-03-02 01:12:00	9	9.17	5	1888.16	0	1979-01-01			0				4	0.55	47.5
86	1	1956	21	56	1977-01-01	1989-01-01	33.02	47.5			12.01	1988-12-29	12	12	2	2958	0	1989-01-01			0				4	0.55	47.5
87	1	1945	25	67	1970-01-01	1979-01-01	34.02	47.5	81.5	34.2	9.01	1979-03-02 01:12:00	9	9.17	5	1888.16	0	1979-01-01	1982-01-01	1989-01-01	0	1	1992-04-15	47.32	3	0.65	13.3
88	1	1955	21	57	1976-01-01	1989-01-01	34.02	47.5			13.01	1988-12-28	13	13	2	3140.12	0	1989-01-01			0				4	0.55	47.5
89	1	1949	26	63	1975-01-01	1985-01-01	36.02	42.7			10.01	1984-06-29 12:00:00	10	9.5	2	2414.72	1983	1985-01-01			0				6	0.35	42.7
90	1	1943	27	69	1970-01-01	1979-01-01	36.02	42.7			9.01	1979-03-02 01:12:00	9	9.17	5	1888.16	0	1979-01-01	2011-04-19		0				4	0.55	42.7
91	1	1952	18	60	1970-01-01	1989-01-01	37.03	42.7			19.01	1989-12-27	19	20	4	3622.68	0	1989-01-01			0				4	0.55	42.7
92	1	1942	28	70	1970-01-01	1980-01-01	38.02	42.7			10.01	1980-06-29 12:00:00	10	10.5	5	2332.24	1979	1980-01-01			0				4	0.55	42.7
93	1	1947	23	65	1970-01-01	1985-01-01	38.03	42.7	80.7	26.24	15.01	1984-05-30 07:12:00	15	14.42	5	2998.36	1979	1985-01-01			1	1	2001-06-15	54.49	4	0.55	16.5
94	1	1951	19	61	1970-01-01	1989-01-01	38.03	42.7			19.01	1987-12-28	19	18	4	3372.76	1979	1989-01-01			0				6	0.35	42.7
95	1	1973-10-19	22.2	39	1995-03-01	2011-05-09	38.38	42.7			16.2	2010-02-25	16.2	15	2	2936		2011-05-09			0				7	0.25	42.7
96	1	1950	26	62	1976-01-01	1989-01-01	39.03	42.7			13.01	1988-12-28	13	13	3	2610.97	0	1989-01-01			0				4	0.55	42.7
97	1	1950	20	62	1970-01-01	1989-01-01	39.03	42.7			19.01	1984-12-28	19	15	5	3226.72	0	1989-01-01	1992-01-01		0				4	0.55	42.7
98	1	1946	24	66	1970-01-01	1985-01-01	39.03	42.7			15.01	1985-04-27 10:48:00	15	15.33	5	3226.72	1980	1985-01-01			0				6	0.35	42.7
99	1	1945	25	67	1970-01-01	1985-01-01	40.03	38			15.01	1982-03-01 01:12:00	15	12.17	2	2554.28	1980	1985-01-01			0				4	0.55	38
100	1	1949	25	63	1974-01-01	1989-01-01	40.03	38			15.01	1988-12-28	15	15	2	3490.56	0	1989-01-01			0				6	0.35	38
101	1	1949	28	63	1977-01-01	1989-01-01	40.03	38			12.01	1988-12-29	12	12	3	2358.37	0	1989-01-01	1997-01-01	2011-04-19	0				3	0.65	38
102	1	1949	28	63	1977-01-01	1989-01-01	40.03	38			12.01	1988-12-29	12	12	4	2358.37	0	1989-01-01			0				6	0.35	38
103	1	1945	25	67	1970-01-01	1985-01-01	40.03	38			15.01	1985-05-30 07:12:00	15	15.42	5	3226.72	1979	1985-01-01			0				6	0.35	38
104	1	1948	28	64	1976-01-01	1989-01-01	41.03	38			13.01	1988-12-28	13	13	3	2610.97	0		1989-01-01		0				4	0.55	38
105	1	1944	26	68	1970-01-01	1985-01-01	41.03	38			15.01	1983-03-01 01:12:00	15	13.17	3	2681.95	1979	1985-01-01			0				4	0.55	38
106	1	1948	28	64	1976-01-01	1989-01-01	41.03	38			13.01	1988-12-28	13	13	5	3140.12	0	1989-01-01			0				6	0.35	38
107	1	1941	29	71	1970-01-01	1983-01-01	42.03	38	80	17.45	13.01	1983-04-28 10:48:00	13	13.33	5	2776.32	0	1983-01-01			0	1	2003-07-15	62.58	6	0.35	20.5
108	1	1947	23	65	1970-01-01	1989-01-01	42.03	38			19.01	1984-12-28	19	15	2	3226.72	1979	1989-01-01			0				6	0.35	38
109	1	1969-12-13	23.3	43	1992-04-01	2011-05-09	42.38	38			19.12	2010-03-28	19	18	4	1693.26		2011-05-09			0				7	0.25	38
110	1	1939	31	73.1	1970-01-01	1982-01-01	43.03	38			12.01	1982-06-29 12:00:00	12	12.5	5	2776.32	1979	1982-01-01		2011-04-19	0				4	0.55	38
111	1	1957	18	55	1975-01-01	2001-01-01	44.03	38			26.02	1994-12-27	26	20	6	86.55	0	2001-01-01			1				4	0.55	38
112	1	1947	29	65	1976-01-01	1992-01-01	45.03	33.5			16.01	1990-12-28	16	15	3	2860.89	0	1992-01-01		2011-04-19	0				3	0.65	33.5
113	1	1940	30	72.1	1970-01-01	1985-01-01	45.03	33.5			15.01	1985-05-30 07:12:00	15	15.42	5	3226.72	1979	1985-01-01			0				2	0.75	33.5
114	1	1952	18	60	1970-01-01	1997-01-01	45.03	33.5			27.02	1988-12-27	27	19	6	93.4	0	1997-01-01			0				4	0.55	33.5
115	1	1965-10-25	24.4	47	1989-05-01	2010-01-09	45.05	33.5			20.71	2009-04-26	21	20	3	1652.56		2010-01-09			0				7	0.25	33.5
116	1	1946	24	66	1970-01-01	1992-01-01	46.03	33.5			22.01	1982-12-29	22	13	2	2776.32	0	1992-01-01			0				4	0.55	33.5
117	1	1939	31	73.1	1970-01-01	1985-01-01	46.03	33.5			15.01	1985-04-27 10:48:00	15	15.33	4	2997.88	1979	1985-01-01			0				4	0.55	33.5
118	1	1965-08-16	17.7	47	1982-09-01	2011-05-09	46.38	33.5			28.7	2010-08-25	29	28	1	5885.72		2011-05-09			0				7	0.25	33.5
119	1	1945	31	67	1976-01-01	1992-01-01	47.03	33.5			16.01	1991-12-28	16	16	2	3825.2	0	1992-01-01		2011-04-19	0				4	0.55	33.5
120	1	1964-11-18	19.3	48	1983-04-01	2011-05-09	47.38	33.5			28.12	2000-03-27	28	17	2	4307.68		2011-05-09			0				7	0.25	33.5
121	1	1964-03-17	17.2	48	1981-03-01	2011-05-09	47.38	33.5			30.21	2010-02-22	30	29	4	2882.77		2011-05-09			0				7	0.25	33.5
122	1	1941	29	71	1970-01-01	1989-01-01	48.03	33.5			19.01	1987-12-28	19	18	4	3372.76	0	1989-01-01		2011-04-19	0				3	0.65	33.5
123	1	1961-07-05	25.2	51	1986-03-01	2011-05-09	50.38	28.9			25.21	2010-02-23	25	24	5	2068.14		2011-05-09			0				7	0.25	28.9
124	1	1941	29	71	1970-01-01	1992-01-01	51.03	28.9			22.01	1991-12-27	22	22	2	4825.24	0	1992-01-01	2011-04-19		0				4	0.55	28.9
125	1	1938	32	74.1	1970-01-01	1989-01-01	51.04	28.9	79.9	14.36	19.01	1985-12-28	19	16	3	3122.84	1979	1989-01-01			0	1	2003-07-15	65.58	6	0.35	14.5
126	1	1960-10-17	25.4	52	1985-05-01	2011-05-09	51.39	28.9			26.04	2003-04-27	26	18	2	4457.2		2011-05-09			0				7	0.25	28.9
127	1	1957-02-20	17.9	55	1974-12-01	2009-04-12	52.31	28.9			34.39	2008-11-22	34	34	4	4445.5		2009-04-12			0				7	0.25	28.9
128	1	1959-12-20	22.9	53	1981-12-01	2011-05-09	52.39	28.9			29.45	2005-11-25	29	24	3	2638.27		2011-05-09			0				7	0.25	28.9
129	1	1957-02-13	20.9	55	1977-12-01	2010-01-10	53.06	28.9			32.13	2009-11-23	32	32	4	3885.97			2010-01-10		0				4	0.55	28.9
130	1	1958-01-16	25.3	54	1983-04-01	2011-05-09	53.39	28.9			28.12	2002-03-27	28	19	2	4716.08		2011-05-09			0				7	0.25	28.9
131	1	1958-04-21	25.5	54	1983-07-01	2011-05-09	53.39	28.9			27.87	2010-06-24	28	27	3	2520.17		2011-05-09			0				7	0.25	28.9
132	1	1935	35	77.1	1970-01-01	1989-01-01	54.04	28.9			19.01	1985-12-28	19	16	5	3455.08	1979	1989-01-01			0				6	0.35	28.9
133	1	1955-02-05	26.2	57	1981-03-01	2009-04-12	54.32	28.9			28.13	1999-02-25	28	18	2	4459.76		2009-04-12			0				7	0.25	28.9
134	1	1957-08-01	18.8	55	1975-10-01	2011-05-09	54.39	28.9			35.63	1997-09-25	36	22	2	5173.96		2011-05-09			0				7	0.25	28.9
135	1	1954-05-16	22.3	58	1976-04-01	2009-04-12	55.32	24.4			33.05	2009-03-24	33	33	2	7155.12		2009-04-12			0				7	0.25	24.4
136	1	1956-11-11	18	56	1974-01-01	2011-04-19	55.33	24.4			37.32	2005-12-24	37	32	2	7281.56		2011-04-19			0				7	0.25	24.4
137	1	1955-01-01	19.1	57	1974-02-01	2011-04-19	56.33	24.4			37.24	2004-01-25	37	30	1	6987.96		2011-04-19			0				7	0.25	24.4
138	1	1955-07-30	21.1	57	1976-02-01	2011-05-09	56.39	24.4			35.29	2005-01-24	35	29	4	3934.77		2011-05-09			0				7	0.25	24.4
139	1	1953-05-29	22.8	59	1975-10-01	2010-01-09	57.06	24.4			34.3	2002-09-24	34	27	5	3951.07			2010-01-09		0				4	0.55	24.4
140	1	1951-05-01	26.9	61	1977-12-01	2011-04-19	60.34	20.3			33.4	2005-11-24	33	28	5	3682.17		2011-04-19			0				7	0.25	20.3
141	1	1950-11-10	27.9	62	1977-12-01	2011-04-19	61.34	20.3			33.4	2004-11-24	33	27	4	3613.87		2011-04-19			0				7	0.25	20.3
142	1	1945-04-09	25	67	1970-01-01	2011-04-19	66.34	16.5			41.32	2001-12-24	41	32	2	7270.24		2011-04-19			0				7	0.25	16.5
143	1	1944-10-15	26	68	1970-01-01	2011-04-19	67.34	16.5			41.32	1984-12-28	41	15	1	3226.72		2011-04-19			0				7	0.25	16.5
144	1	1951-03-20	24.9	61	1975-11-01	2011-11-19	60.92	20.3			36.07	1989-10-28	36	14	1	3328.16				2011-11-19	0				3	0.65	20.3
145	1	1952	18	60	1970-01-01	1974-01-01	22.02	57.2	79.2	21.31	4	1985-12-28	4	16	5	3455.08	0	1974-01-01			0	1	2009-11-15	57.91	4	0.55	35.9
146	1	1964	18	48	1982-01-01	1993-01-01	29.02	52.4			11.01	2005-12-26	11	24	1	5598.92	0	1993-01-01			0				6	0.35	52.4
147	1	1957	18	55	1975-01-01	1987-01-01	30.02	47.5			12.01	1987-12-29	12	13	1	3099.8	0	1987-01-01			0				6	0.35	47.5
148	1	1956	18	56	1974-01-01	1988-01-01	32.02	47.5	79.5	34.53	14.01	1987-12-29	14	14	2	3262.2	0	1988-01-01			0	1	2000-12-15	44.99	6	0.35	13
149	1	1956	18	56	1974-01-01	1989-01-01	33.02	47.5			15.01	1986-12-29	15	13	1	3033.84	0	1989-01-01			0				6	0.35	47.5
150	1	1959	18	53	1977-01-01	1993-01-01	34.02	47.5	81.5	35.87	16.01	1993-12-28	16	17	5	4099.8	0	1993-01-01			0	1	2004-08-15	45.65	6	0.35	11.6
151	1	1967	18	45	1985-01-01	2001-01-01	34.02	47.5			16.01	1997-12-29	16	13	1	3279.6	0		2001-01-01		0				4	0.55	47.5
152	1	1953	18	59	1971-01-01	1988-01-01	35.02	42.7			17.01	1992-12-26	17	22	4	3863.33	1974	1988-01-01			0				6	0.35	42.7
153	1	1958	18	54	1976-01-01	1993-01-01	35.02	42.7			17.01	1997-12-26	17	22	2	5277.92	0	1993-01-01			0				6	0.35	42.7
154	1	1976-08-12	19.7	36	1995-09-01	2011-11-12	35.89	42.7			16.21	2011-08-28	16	16	2	2967.6		2011-11-12			0				7	0.25	42.7
155	1	1952	21	60	1973-01-01	1988-01-01	36.02	42.7			15.01	1987-12-29	15	15	2	3424.6	0	1988-01-01			0				6	0.35	42.7
156	1	1953	18	59	1971-01-01	1990-01-01	37.02	42.7			19.01	1983-12-29	19	13	1	2835.96	0	1990-01-01			0				6	0.35	42.7
157	1	1969	21	43	1990-01-01	2006-01-01	37.02	42.7			16.01	2005-12-28	16	16	3	1386.3	2001	2006-01-01			0				7	0.25	42.7
158	1	1956	18	56	1974-01-01	1993-01-01	37.03	42.7	79.7	33.99	19.01	1986-12-29	19	13	1	3033.84	0	1993-01-01			0	1	2001-09-15	45.74	7	0.25	8.7
159	1	1973-03-01	21.9	39	1994-12-01	2010-01-10	37.05	42.7			15.12	2009-11-27	15	15	4	1027.76		2010-01-10			0				7	0.25	42.7
160	1	1974-07-18	18.5	38	1992-07-01	2011-11-13	37.89	42.7			19.38	2011-06-27	19	19	3	1716.48		2011-11-13			0				7	0.25	42.7
161	1	1950	26	62	1976-01-01	1988-01-01	38.02	42.7	80.7	27.32	12.01	1987-12-29	12	12	5	2911.76	0	1988-01-01			0	1	2003-05-15	53.4	6	0.35	15.4
162	1	1950	26	62	1976-01-01	1988-01-01	38.02	42.7			12.01	1987-12-29	12	12	2	2911.76	0	1988-01-01			0				6	0.35	42.7
163	1	1950	23	62	1973-01-01	1988-01-01	38.02	42.7			15.01	1987-12-29	15	15	4	2970.07	0	1988-01-01			0				6	0.35	42.7
164	1	1972-02-24	22.5	40	1994-07-01	2010-01-10	38.05	42.7			15.54	2009-06-27	16	15	4	1027.76		2010-01-10			0				7	0.25	42.7
165	1	1972-09-09	19.5	40	1991-07-01	2010-02-07	38.13	42.7			18.62	2009-06-26	19	18	2	3786.64				2010-02-07	0				3	0.65	42.7
166	1	1973-10-11	17	39	1990-01-01	2011-05-09	38.38	42.7			21.36	2009-12-27	21	20	3	1568.3				2011-05-09	0				3	0.65	42.7
167	1	1969-04-22	25.9	43	1994-12-01	2007-07-05	38.53	42.7			12.6	2006-11-28	12.6	12	1	2877.56		2007-07-05			0				7	0.25	42.7
168	1	1969-08-30	18.2	43	1987-03-01	2007-07-05	38.53	42.7			20.36	2006-02-24	20	19	6	35.28			2007-07-05		0				4	0.55	42.7
169	1	1973-02-21	24.8	39	1997-10-01	2011-11-13	38.89	42.7			14.13	2011-09-28	14	14	2	2555.6		2011-11-13			0				7	0.25	42.7
170	1	1973-11-16	21.5	39	1994-07-01	2011-11-13	38.89	42.7			17.38	2011-06-27	17	17	2	3164.36		2011-11-13			0				7	0.25	42.7
171	1	1949	27	63	1976-01-01	1988-01-01	39.02	42.7			12.01	1983-12-30	12	8	4	1986.17	0	1988-01-01			0				6	0.35	42.7
172	1	1954	22	58	1976-01-01	1993-01-01	39.03	42.7			17.01	1992-12-27	17	17	2	4053.56	0	1993-01-01			0				6	0.35	42.7
173	1	1954	18	58	1972-01-01	1993-01-01	39.03	42.7			21.02	1993-12-26	21	22	2	4957.16	0	1993-01-01			0				6	0.35	42.7
174	1	1971-04-28	27.5	41	1998-07-01	2010-02-07	39.13	42.7			11.61	2009-06-28	12	11	1	2169.2		2010-02-07			0				7	0.25	42.7
175	1	1971-08-08	18.6	41	1989-08-01	2010-02-07	39.13	42.7			20.53	2009-07-27	21	20	1	4243.36		2010-02-07			0				7	0.25	42.7
176	1	1971-10-10	27.5	41	1998-07-01	2010-02-07	39.13	42.7			11.61	2009-06-28	12	11	3	692.9		2010-02-07			0				7	0.25	42.7
177	1	1966-11-15	21.5	46	1987-07-01	2005-07-16	39.56	42.7			18.05	2005-06-26	18	18	2	4337.28		2005-07-16	2011-05-09		0				4	0.55	42.7
178	1	1972-08-01	26.5	40	1998-07-01	2011-11-12	39.89	42.7			13.38	2011-06-28	13	13	2	2263.6		2011-11-12			0				7	0.25	42.7
179	1	1972-02-28	25.8	40	1997-10-01	2011-11-12	39.89	42.7			14.12	2011-09-28	14	14	2	2555.6		2011-11-12			0				7	0.25	42.7
180	1	1972-07-31	19.7	40	1991-09-01	2011-11-12	39.89	42.7			20.21	2011-08-27	20	20	2	3881.04		2011-11-12			0				7	0.25	42.7
181	1	1972-04-08	22.5	40	1994-07-01	2011-11-13	39.89	42.7			17.38	2011-06-27	17	17	2	3164.36				2011-11-13	0				3	0.65	42.7
182	1	1953	23	59	1976-01-01	1993-01-01	40.03	38			17.01	1992-12-27	17	17	2	4053.56	0	1993-01-01			0				6	0.35	38
183	1	1948	25	64	1973-01-01	1988-01-01	40.03	38			15.01	1987-12-29	15	15	5	3424.6	0	1988-01-01			0				6	0.35	38
184	1	1948	22	64	1970-01-01	1988-01-01	40.03	38			18.01	1987-12-28	18	18	5	3911.8	0	1988-01-01			0				6	0.35	38
185	1	1953	22	59	1975-01-01	1993-01-01	40.03	38			18.01	1992-12-27	18	18	5	4241.6	0	1993-01-01		2011-04-19	0				3	0.65	38
186	1	1970-07-25	21.5	42	1991-07-01	2010-02-07	40.13	38			18.62	2009-06-26	19	18	1	3786.64		2010-02-07			0				7	0.25	38
187	1	1970-10-14	18.5	42	1988-07-01	2010-02-07	40.13	38			21.62	2009-06-26	22	21	2	4471.72		2010-02-07			0				7	0.25	38
188	1	1955	18	57	1973-01-01	1996-01-01	41.03	38	79	28.04	23.01	1985-12-29	23	13	1	2967.88	0	1996-01-01			0	1	2005-12-15	50.99	7	0.25	10
189	1	1941	30	71	1971-01-01	1982-01-01	41.03	38			11.01	1981-10-27 22:48:00	11	10.83	2	2391.88	0	1982-01-01	1993-01-01		0				3	0.65	38
190	1	1952	25	60	1977-01-01	1993-01-01	41.03	38			16.01	1992-12-28	16	16	5	3871.44	0	1993-01-01			0				6	0.35	38
191	1	1952	21	60	1973-01-01	1993-01-01	41.03	38			20.01	1992-12-27	20	20	5	4566.4	0	1993-01-01			0				6	0.35	38
192	1	1969-12-03	19.5	43	1988-07-01	2010-01-10	41.05	38			21.54	2009-06-26	22	21	4	1777.52		2010-01-10			0				7	0.25	38
193	1	1969-09-27	29.5	43	1998-07-01	2010-02-07	41.13	38			11.61	2009-06-28	12	11	2	2169.2		2010-02-07			0				7	0.25	38
194	1	1969-08-15	20.5	43	1989-07-01	2010-02-07	41.13	38			20.62	1999-06-29	21	10	2	2658.16			2010-02-07		0				4	0.55	38
195	1	1966-12-23	21.3	46	1987-04-01	2007-07-05	41.53	38			20.27	2003-03-28	20	16	1	4000.48			2007-07-05		0				4	0.55	38
196	1	1946	24	66	1970-01-01	1988-01-01	42.03	38	80	22.62	18.01	1987-12-28	18	18	2	3911.8	1976	1988-01-01			0	1	2003-05-15	57.41	6	0.35	15.4
197	1	1946	28	66	1974-01-01	1988-01-01	42.03	38			14.01	1987-12-29	14	14	3	2835.84	0	1988-01-01			0				6	0.35	38
198	1	1946	24	66	1970-01-01	1988-01-01	42.03	38			18.01	1987-12-28	18	18	4	3372.76	1983	1988-01-01			0				6	0.35	38
199	1	1951	27	61	1978-01-01	1993-01-01	42.03	38	80	37.71	15.01	1990-12-29	15	13	2	3222.68	0	1993-01-01			0	1	1993-04-15	42.32	7	0.25	0.3
200	1	1951	25	61	1976-01-01	1993-01-01	42.03	38			17.01	1992-12-27	17	17	3	3110.81	0	1993-01-01			0				6	0.35	38
201	1	1951	25	61	1976-01-01	1993-01-01	42.03	38			17.01	1992-12-27	17	17	5	4053.56	0	1993-01-01			0				6	0.35	38
202	1	1968-10-06	21.5	44	1989-07-01	2010-02-07	42.13	38			20.62	2009-06-26	21	20	2	4243.36		2010-02-07			0				7	0.25	38
203	1	1968-09-23	20.5	44	1988-07-01	2010-02-07	42.13	38			21.62	2009-06-26	22	21	1	4471.72				2010-02-07	0				3	0.65	38
204	1	1968-10-07	22.5	44	1990-07-01	2010-02-07	42.13	38			19.62	2009-06-26	20	19	3	1527.6		2010-02-07			0				7	0.25	38
205	1	1969-02-23	27.8	43	1996-10-01	2011-11-12	42.89	38			15.12	2011-09-28	15	15	2	2756			2011-11-12		0				4	0.55	38
206	1	1969-11-24	22.9	43	1991-11-01	2011-11-12	42.89	38			20.04	2011-10-27	20	20	2	3881.04		2011-11-12			0				7	0.25	38
207	1	1945	28	67	1973-01-01	1988-01-01	43.03	38			15.01	1987-12-29	15	15	2	3424.6	1983	1988-01-01			0				6	0.35	38
208	1	1945	25	67	1970-01-01	1988-01-01	43.03	38			18.01	1987-12-28	18	18	2	3911.8	1983	1988-01-01			1				4	0.55	38
209	1	1950	20	62	1970-01-01	1993-01-01	43.03	38			23.02	1992-12-26	23	23	5	3872.6	0	1993-01-01			0				6	0.35	38
210	1	1950	26	62	1976-01-01	1993-01-01	43.03	38			17.01	1992-12-27	17	17	5	4053.56	0	1993-01-01			0				6	0.35	38
211	1	1967-04-23	25.5	45	1992-07-01	2010-02-07	43.13	38			17.62	2009-06-27	18	17	1	3558.28				2010-02-07	0				3	0.65	38
212	1	1967-03-10	21.5	45	1988-07-01	2010-02-07	43.13	38			21.62	2009-06-26	22	21	2	4471.72		2010-02-07			0				7	0.25	38
213	1	1967-01-04	18.9	45	1985-11-01	2010-02-07	43.13	38			24.28	2009-10-26	24	24	2	5156.8			2010-02-07		0				4	0.55	38
214	1	1967-09-12	33.5	45	2000-07-01	2010-02-07	43.13	38			9.61	2009-06-29	10	9	3	593.5		2010-02-07			0				7	0.25	38
215	1	1968-02-18	26.9	44	1994-12-01	2011-05-09	43.38	38			16.45	2010-11-27	16	16	2	3164.36		2011-05-09			0				7	0.25	38
216	1	1964-10-31	27	48	1991-01-01	2007-07-05	43.54	38			16.52	2003-12-29	17	13	6	16.13			2007-07-05		0				4	0.55	38
217	1	1968-11-01	21.5	44	1989-07-01	2011-11-12	43.89	38			22.38	2011-06-26	22	22	2	4337.76		2011-11-12			0				7	0.25	38
218	1	1968-11-11	20.5	44	1988-07-01	2011-11-12	43.89	38			23.38	2011-06-26	23	23	2	4566.12		2011-11-12			0				7	0.25	38
219	1	1968-10-24	19.5	44	1987-07-01	2011-11-12	43.89	38			24.38	2011-06-25	24	24	3	1966.38		2011-11-12			0				7	0.25	38
220	1	1949	28	63	1977-01-01	1993-01-01	44.03	38			16.01	1992-12-28	16	16	2	3871.44	0	1993-01-01			0				6	0.35	38
221	1	1949	25	63	1974-01-01	1993-01-01	44.03	38			19.01	1992-12-27	19	19	2	4404	0	1993-01-01			0				6	0.35	38
222	1	1966-08-17	18.9	46	1984-12-01	2010-01-10	44.05	38			25.13	2009-11-25	25	25	2	5378.84		2010-01-10			0				7	0.25	38
223	1	1967-11-26	20.3	45	1987-04-01	2011-11-12	44.89	38			24.63	2011-03-26	25	24	3	1966.38		2011-11-12			0				7	0.25	38
224	1	1948	25	64	1973-01-01	1993-01-01	45.03	33.5			20.01	1990-12-28	20	18	2	4109.68	0	1993-01-01			0				6	0.35	33.5
225	1	1948	25	64	1973-01-01	1993-01-01	45.03	33.5			20.01	1992-12-27	20	20	2	4566.4	0	1993-01-01			0				6	0.35	33.5
226	1	1965-01-03	35.5	47	2000-07-01	2010-02-07	45.13	33.5			9.61	2009-06-29	10	9	1	1585.2		2010-02-07			0				7	0.25	33.5
227	1	1965-09-25	32.5	47	1997-07-01	2010-02-07	45.13	33.5			12.61	2009-06-28	13	12	1	2461.2			2010-02-07		0				4	0.55	33.5
228	1	1965-08-04	20.5	47	1985-07-01	2010-02-07	45.13	33.5			24.62	2005-06-26	25	20	1	4794				2010-02-07	0				3	0.65	33.5
229	1	1966-01-01	25.8	46	1991-10-01	2011-11-13	45.9	33.5			20.13	2011-09-26	20	20	2	3881.04		2011-11-13			0				7	0.25	33.5
230	1	1942	34	70	1976-01-01	1988-01-01	46.03	33.5	79.5	22.54	12.01	1987-12-29	12	12	3	2486.01	1983	1988-01-01			0	1	1998-12-15	56.99	6	0.35	11
231	1	1942	29	70	1971-01-01	1988-01-01	46.03	33.5			17.01	1987-12-28	17	17	2	3749.4	0	1988-01-01			0				6	0.35	33.5
232	1	1947	28	65	1975-01-01	1993-01-01	46.03	33.5	79.5	28.21	18.01	2002-12-25	18	28	5	3951.07	0	1993-01-01			0	1	1998-04-15	51.32	7	0.25	5.3
233	1	1960	26	52	1986-01-01	2006-01-01	46.03	33.5			20.01	2005-12-27	20	20	1	4704.44	0	2006-01-01			0				7	0.25	33.5
234	1	1947	25	65	1972-01-01	1993-01-01	46.03	33.5			21.02	1992-12-26	21	21	5	4728.8	0	1993-01-01			0				6	0.35	33.5
235	1	1964-10-09	26.5	48	1990-07-01	2010-02-07	46.13	33.5			19.62	2009-06-26	20	19	1	4015			2010-02-07		0				4	0.55	33.5
236	1	1964-08-08	19.5	48	1983-07-01	2010-02-07	46.13	33.5			26.62	2009-06-24	27	26	2	5600.88			2010-02-07		0				4	0.55	33.5
237	1	1964-11-11	30.5	48	1994-07-01	2010-02-07	46.13	33.5			15.62	2009-06-27	16	15	3	1027.76		2010-02-07			0				7	0.25	33.5
238	1	1965-11-29	20	47	1985-01-01	2011-05-09	46.38	33.5			26.37	2009-12-26	26	25	1	5219.6			2011-05-09		0				4	0.55	33.5
239	1	1961-12-20	30.1	51	1991-02-01	2007-07-05	46.54	33.5			16.43	2007-01-28	16	16	5	3645.84			2007-07-05		0				4	0.55	33.5
240	1	1960-06-12	26.9	52	1986-11-01	2006-10-10	46.81	33.5			19.95	2005-10-27	20	19	4	1823.34		2006-10-10			0				7	0.25	33.5
241	1	1965-05-17	19.9	47	1984-11-01	2011-11-13	46.9	33.5			27.05	2011-10-26	27	27	3	2407.28		2011-11-13			0				7	0.25	33.5
242	1	1959	17	53	1976-01-01	2006-01-01	47.03	33.5			30.02	2005-12-24	30	30	6	86.65	1996	2006-01-01			0				7	0.25	33.5
243	1	1963-02-21	22.5	49	1985-07-01	2010-01-10	47.06	33.5			24.55	2009-06-25	25	24	4	2052.4		2010-01-10			0				7	0.25	33.5
244	1	1964-11-10	18.9	48	1982-11-01	2011-05-09	47.38	33.5			28.54	2010-10-25	29	28	2	5885.72			2011-05-09		0				4	0.55	33.5
245	1	1964-10-17	26.5	48	1990-07-01	2011-11-12	47.9	33.5			21.38	2011-06-26	21	21	2	4109.4		2011-11-12			0				7	0.25	33.5
246	1	1964-02-10	20.7	48	1984-09-01	2011-11-12	47.9	33.5			27.21	2011-08-26	27	27	1	5475.24		2011-11-12			0				7	0.25	33.5
247	1	1964-02-05	16.8	48	1980-10-01	2011-11-12	47.9	33.5			31.13	2011-09-24	31	31	4	3274.98		2011-11-12			0				7	0.25	33.5
248	1	1964-01-25	26.4	48	1990-05-01	2011-11-13	47.9	33.5			21.55	2011-04-26	22	21	3	1591.51		2011-11-13			0				7	0.25	33.5
249	1	1958	19	54	1977-01-01	2006-01-01	48.03	33.5			29.02	1997-12-27	29	21	1	3242.77	2001	2006-01-01			0				7	0.25	33.5
250	1	1962-01-19	28.9	50	1990-12-01	2010-01-10	48.06	33.5			19.12	2008-11-26	19	18	3	1484.7		2010-01-10			0				7	0.25	33.5
251	1	1963-02-18	18.9	49	1981-12-01	2011-05-09	48.38	33.5			29.45	1992-11-28	29	11	4	1689.35		2011-05-09			0				7	0.25	33.5
252	1	1958-04-17	19	54	1977-01-01	2006-10-11	48.81	33.5			29.79	1997-12-27	30	21	4	5095.8		2006-10-11			0				7	0.25	33.5
253	1	1963-08-24	20.5	49	1983-07-01	2011-11-12	48.9	33.5			28.39	2011-06-24	28	28	2	5695.28		2011-11-12			0				7	0.25	33.5
254	1	1939	34	73.1	1973-01-01	1988-01-01	49.03	33.5			15.01	1987-12-29	15	15	5	3424.6	1982	1988-01-01			0				6	0.35	33.5
255	1	1961-01-08	24.4	51	1985-06-01	2010-01-10	49.06	33.5			24.63	2009-05-26	25	24	2	5156.8				2010-01-10	0				3	0.65	33.5
256	1	1961-03-27	20	51	1981-01-01	2010-01-10	49.06	33.5			29.04	2008-12-25	29	28	4	2842.07		2010-01-10			0				7	0.25	33.5
257	1	1962-06-04	22.5	50	1984-07-01	2011-05-09	49.38	33.5			26.87	2010-06-25	27	26	2	5441.64		2011-05-09			0				7	0.25	33.5
258	1	1958-07-10	23.9	54	1981-12-01	2007-07-05	49.54	33.5			25.61	2006-11-25	26	25	1	5820.96		2007-07-05			0				7	0.25	33.5
259	1	1958-03-02	25.5	54	1983-07-01	2007-07-05	49.54	33.5			24.03	2001-06-26	24	18	5	4508.08		2007-07-05			0				7	0.25	33.5
260	1	1962-05-23	19.7	50	1981-09-01	2011-11-12	49.9	33.5			30.22	2011-08-25	30	30	2	6139.36		2011-11-12			0				7	0.25	33.5
261	1	1956	20	56	1976-01-01	2006-01-01	50.04	28.9			30.02	2005-12-24	30	30	3	3997.27	0	2006-01-01			0				7	0.25	28.9
262	1	1956	17	56	1973-01-01	2006-01-01	50.04	28.9			33.02	2005-12-24	33	33	6	100.66	1983	2006-01-01			0				7	0.25	28.9
263	1	1960-01-16	25.5	52	1985-07-01	2010-01-10	50.06	28.9			24.55	2009-06-25	25	24	4	2052.4		2010-01-10			0				7	0.25	28.9
264	1	1952	18	60	1970-01-01	2002-04-05	50.29	28.9			32.28	1982-12-29	32	13	1	2776.32	0	2002-04-05			0				7	0.25	28.9
265	1	1961-04-11	32.9	51	1993-11-01	2011-05-09	50.38	28.9			17.53	2010-10-28	18	17	3	1193.42		2011-05-09			0				7	0.25	28.9
266	1	1961-07-23	25.6	51	1986-08-01	2011-05-09	50.38	28.9			24.79	2010-07-26	25	24	4	2068.14		2011-05-09			0				7	0.25	28.9
267	1	1957-08-24	18.8	55	1975-10-01	2007-07-05	50.54	28.9	79.4	28.28	31.78	2006-09-23	32	31	6	91.32		2007-07-05			0	1	2008-02-15	51.16	7	0.25	0.6
268	1	1955	21	57	1976-01-01	2006-01-01	51.04	28.9			30.02	2005-12-24	30	30	1	6931.12	0	2006-01-01			0				7	0.25	28.9
269	1	1959-11-26	24.5	53	1983-07-01	2010-01-10	51.06	28.9			26.55	2009-06-24	27	26	3	2479.47		2010-01-10			0				7	0.25	28.9
270	1	1959-09-16	18.5	53	1977-07-01	2010-01-10	51.06	28.9			32.55	2009-06-23	33	32	3	3885.97		2010-01-10			0				7	0.25	28.9
271	1	1960-09-17	19.2	52	1979-03-01	2011-11-12	51.9	28.9			32.72	2011-02-21	33	32	3	3572.98		2011-11-12			0				7	0.25	28.9
272	1	1954	22	58	1976-01-01	2006-01-01	52.04	28.9			30.02	2005-12-24	30	30	1	6931.12	1993	2006-01-01			0				7	0.25	28.9
273	1	1958-11-10	27.5	54	1985-07-01	2010-01-10	52.06	28.9			24.55	2009-06-25	25	24	2	5156.8		2010-01-10			0				7	0.25	28.9
274	1	1958-08-28	26.5	54	1984-07-01	2010-01-10	52.06	28.9			25.55	2009-06-25	26	25	2	5378.84				2010-01-10	0				3	0.65	28.9
275	1	1958-04-14	30.5	54	1988-07-01	2010-02-07	52.14	28.9			21.62	2009-06-26	22	21	2	4471.72		2010-02-07			0				7	0.25	28.9
276	1	1959-07-12	25.4	53	1984-06-01	2011-05-09	52.39	28.9	81.3	28.64	26.95	2010-05-26	27	26	2	5441.64		2011-05-09			0	1	2011-08-15	52.65	7	0.25	0.3
277	1	1959-04-17	26.9	53	1985-11-01	2011-05-09	52.39	28.9			25.53	2010-10-26	26	25	1	5219.6		2011-05-09			0				7	0.25	28.9
278	1	1959-11-26	26.5	53	1985-07-01	2011-05-09	52.39	28.9			25.87	2010-06-25	26	25	4	2193.1		2011-05-09			0				7	0.25	28.9
279	1	1955-09-12	23	57	1978-01-01	2007-07-05	52.54	28.9			29.53	2006-12-25	30	29	1	6640.16		2007-07-05			0				7	0.25	28.9
280	1	1954-12-12	22.1	58	1976-02-01	2006-10-11	52.81	28.9			30.71	2006-01-24	31	30	3	3997.27		2006-10-11			0				7	0.25	28.9
281	1	1959-07-03	25.5	53	1984-07-01	2011-11-12	52.9	28.9			27.38	2011-06-25	27	27	2	5475.24		2011-11-12			0				7	0.25	28.9
282	1	1959-01-01	17.7	53	1976-09-01	2011-11-12	52.9	28.9			35.22	2011-08-24	35	35	2	7249.52		2011-11-12			0				7	0.25	28.9
283	1	1959-04-18	16.8	53	1975-10-01	2011-11-12	52.9	28.9			36.14	2011-09-22	36	36	2	7437.56		2011-11-12			0				7	0.25	28.9
284	1	1959-08-05	27.7	53	1986-09-01	2011-11-12	52.9	28.9			25.21	2011-08-26	25	25	3	2091.35		2011-11-12			0				7	0.25	28.9
285	1	1959-02-08	25.5	53	1984-07-01	2011-11-13	52.9	28.9			27.39	2011-06-25	27	27	2	5475.24		2011-11-13			0				7	0.25	28.9
286	1	1953	23	59	1976-01-01	2006-01-01	53.04	28.9			30.02	2005-12-24	30	30	1	6931.12	1983		2006-01-01		0				4	0.55	28.9
287	1	1957-10-12	24.5	55	1981-07-01	2010-01-10	53.06	28.9			28.55	2009-06-24	29	28	3	2842.07		2010-01-10			0				7	0.25	28.9
288	1	1954-01-08	23.9	58	1977-12-01	2007-07-05	53.54	28.9			29.61	2005-11-24	30	28	1	6610.2		2007-07-05			0				7	0.25	28.9
289	1	1958-03-20	22.8	54	1980-10-01	2011-11-12	53.9	28.9			31.13	2011-09-24	31	31	2	6361.4		2011-11-12			0				7	0.25	28.9
290	1	1958-08-08	20.5	54	1978-07-01	2011-11-12	53.9	28.9			33.39	2011-06-23	33	33	2	6875.36		2011-11-12			0				7	0.25	28.9
291	1	1958-04-29	17.8	54	1975-10-01	2011-11-12	53.9	28.9			36.14	2011-09-22	36	36	2	7437.56			2011-11-12		0				4	0.55	28.9
292	1	1958-11-04	25.7	54	1983-09-01	2011-11-12	53.9	28.9			28.22	2011-08-25	28	28	3	2543.38		2011-11-12			0				7	0.25	28.9
293	1	1958-10-20	25.8	54	1983-10-01	2011-11-13	53.9	28.9			28.14	2011-09-24	28	28	2	5695.28		2011-11-13			0				7	0.25	28.9
294	1	1958-11-05	25.2	54	1983-03-01	2011-11-13	53.9	28.9			28.72	2011-02-22	29	28	3	2543.38		2011-11-13			0				7	0.25	28.9
295	1	1956-02-20	31	56	1987-01-01	2010-01-10	54.06	28.9			23.04	2008-12-26	23	22	3	1902.48		2010-01-10			0				7	0.25	28.9
296	1	1956-06-27	20.5	56	1976-07-01	2010-01-10	54.06	28.9			33.55	2009-06-23	34	33	4	4138.57		2010-01-10			0				7	0.25	28.9
297	1	1957-08-20	20.9	55	1977-12-01	2011-05-09	54.39	28.9			33.46	2010-11-23	33	33	2	7035.8		2011-05-09			0				7	0.25	28.9
298	1	1957-03-12	25	55	1982-01-01	2011-05-09	54.39	28.9			29.37	2009-12-25	29	28	3	2732.97		2011-05-09			0				7	0.25	28.9
299	1	1957-03-17	21.5	55	1978-07-01	2011-11-12	54.9	28.9			33.39	2011-06-23	33	33	2	6875.36		2011-11-12			0				7	0.25	28.9
300	1	1957-04-06	26.5	55	1983-07-01	2011-11-12	54.9	28.9			28.39	2011-06-24	28	28	3	2543.38		2011-11-12			0				7	0.25	28.9
301	1	1957-02-28	21.3	55	1978-05-01	2011-11-12	54.9	28.9			33.56	2011-04-23	34	33	3	3818.18		2011-11-12			0				7	0.25	28.9
302	1	1957-08-10	18.8	55	1975-10-01	2011-11-13	54.9	28.9			36.14	2011-09-22	36	36	4	4418.08				2011-11-13	0				3	0.65	28.9
303	1	1951	26	61	1977-01-01	2006-01-01	55.04	24.4	79.4	24.12	29.02	2005-12-25	29	29	1	6749	1997		2006-01-01		0	1	2006-04-15	55.32	4	0.55	0.3
304	1	1955-07-02	21.5	57	1976-07-01	2010-01-10	55.06	24.4	79.5	24.3	33.55	2009-06-23	34	33	2	7155.12		2010-01-10			0	1	2010-02-15	55.16	7	0.25	0.1
305	1	1955-08-11	18.9	57	1973-12-01	2010-01-10	55.06	24.4			36.13	1999-11-25	36	26	2	6082.76				2010-01-10	0				3	0.65	24.4
306	1	1955-02-07	18.9	57	1973-11-01	2010-01-10	55.06	24.4			36.22	2009-10-23	36	36	4	4622.63		2010-01-10			0				7	0.25	24.4
307	1	1955-09-26	21.5	57	1976-07-01	2010-04-10	55.31	24.4			33.8	2009-06-23	34	33	4	4138.57		2010-04-10			0				7	0.25	24.4
308	1	1954-04-07	21.7	58	1975-09-01	2009-04-12	55.32	24.4	79.7	24.23	33.64	2008-08-23	34	33	2	7277.56		2009-04-12			0	1	2009-06-15	55.49	7	0.25	0.2
309	1	1954-05-25	21.5	58	1975-07-01	2009-04-12	55.32	24.4			33.81	2008-06-22	34	33	4	4311.27			2009-04-12		0				4	0.55	24.4
310	1	1956-01-11	20.1	56	1976-02-01	2011-05-09	55.39	24.4			35.29	2010-01-23	35	34	2	7217.92		2011-05-09			0				7	0.25	24.4
311	1	1956-11-14	27.6	56	1983-08-01	2011-05-09	55.39	24.4			27.79	2010-07-25	28	27	4	2520.17		2011-05-09			0				7	0.25	24.4
312	1	1956-03-09	27.9	56	1983-11-01	2011-11-12	55.9	24.4			28.05	2011-10-25	28	28	4	2543.38		2011-11-12			0				7	0.25	24.4
313	1	1956-10-21	20.1	56	1976-02-01	2011-11-13	55.9	24.4	80.3	24.31	35.81	2011-01-23	36	35	3	4202.48		2011-11-13			0	1	2011-12-15	55.99	7	0.25	0.1
314	1	1956-03-05	20.8	56	1976-10-01	2011-11-13	55.9	24.4			35.14	2011-09-23	35	35	3	4202.48		2011-11-13			0				7	0.25	24.4
315	1	1956-09-20	27.5	56	1983-07-01	2011-11-13	55.9	24.4			28.39	2011-06-24	28	28	5	2543.39		2011-11-13			0				7	0.25	24.4
316	1	1954-07-04	22.5	58	1976-07-01	2010-02-07	56.14	24.4			33.63	1999-06-26	34	23	1	5569.92		2010-02-07			0				7	0.25	24.4
317	1	1954-10-06	23.5	58	1977-07-01	2010-04-10	56.31	24.4			32.8	2004-06-24	33	27	2	6455.4				2010-04-10	0				3	0.65	24.4
318	1	1954-08-13	24.9	58	1978-12-01	2010-04-10	56.31	24.4			31.38	2008-11-23	31	30	3	3711.37		2010-04-10			0				7	0.25	24.4
319	1	1955-04-02	20.5	57	1975-07-01	2011-05-09	56.39	24.4	80.8	24.13	35.88	2010-06-22	36	35	2	7405.96		2011-05-09			0	1	2011-08-15	56.66	7	0.25	0.3
320	1	1955-10-25	20.9	57	1975-11-01	2011-05-09	56.39	24.4			35.54	1995-10-27	36	20	2	4681.56		2011-05-09			0				7	0.25	24.4
321	1	1955-01-12	21.1	57	1976-02-01	2011-11-12	56.9	24.4			35.8	2011-01-23	36	35	3	4202.48		2011-11-12			0				7	0.25	24.4
322	1	1953-04-29	19.5	59	1972-07-01	2010-04-10	57.31	24.4			37.8	2009-06-22	37.8	37	2	7830.36		2010-04-10			0				7	0.25	24.4
323	1	1954-12-05	27.5	58	1981-07-01	2011-05-09	57.39	24.4			29.87	1997-06-27	30	16	3	2149.17		2011-05-09			0				7	0.25	24.4
324	1	1953-05-24	21.1	59	1974-02-01	2011-04-19	58.33	24.4			37.24	2004-01-25	37	30	2	6987.96		2011-04-19			0				7	0.25	24.4
325	1	1953-01-17	30.5	59	1983-07-01	2011-11-12	58.9	24.4			28.39	2011-06-24	28	28	4	2543.38		2011-11-12			0				7	0.25	24.4
326	1	1950-05-07	26.1	62	1976-02-01	2011-04-19	61.34	20.3			35.24	2005-01-24	35	29	2	6792.32		2011-04-19			0				7	0.25	20.3
327	1	1949-09-08	27.1	63	1976-02-01	2011-04-19	62.34	20.3			35.24	2006-01-24	35	30	2	6931.12		2011-04-19			0				7	0.25	20.3
328	1	1948-08-11	22.1	64	1970-02-01	2011-04-19	63.34	20.3			41.24	1991-01-27	41	21	2	4596.88				2011-04-19	0				3	0.65	20.3
329	1	1947-04-09	28.8	65	1975-10-01	2011-04-19	64.34		64.3	-0.32	35.57	2002-09-24	36	27	2	6458.36		2011-04-19			0	1	2011-08-15	64.66	7	0.25	0.3
330	1	1946-09-16	29.9	66	1975-12-01	2011-04-19	65.34	16.5	81.8	16.34	35.41	2001-11-24	35	26	4	3883.37				2011-04-19	0	1	2011-06-15	65.5	3	0.65	0.3
331	1	1946-09-09	25.6	66	1971-08-01	2011-11-18	65.92	16.5			40.33	1985-07-28	40	14	1	3064.32				2011-11-18	0				3	0.65	16.5
332	1	1947	24	65	1971-01-01	1986-01-01	39.03	42.7			15.01	1980-08-30 13:12:00	15	9.67	4	2198.82	1983	1986-01-01			0				6	0.35	42.7
333	1	1957	19	55	1976-01-01	1990-01-01	33.02	47.5	80.5	44.62	14.01	1989-12-28	14	14	5	3368.48	0	1990-01-01			0	1	1992-11-15	35.9	7	0.25	2.9
334	1	1946	26	66	1972-01-01	1981-01-01	35.02	42.7			9.01	1980-10-27 22:48:00	9	8.83	6	46.7	1974	1981-01-01			0				4	0.55	42.7
335	1	1961	18	51	1979-01-01	1998-01-01	37.02	42.7			19.01	1993-12-28	19	15	6	67	0	1998-01-01			0				4	0.55	42.7
336	1	1973-09-09	20.2	39	1993-03-01	2010-04-10	37.3	42.7			17.12	2009-02-25	17	16	1	3329.92			2010-04-10		0				4	0.55	42.7
337	1	1948	29	64	1977-01-01	1986-01-01	38.03	42.7	80.7	32.49	9.01	1985-12-30	9	9	4	1983.49	1983	1986-01-01			0	1	1996-03-15	48.24	6	0.35	10.2
338	1	1970-09-30	28	42	1998-01-01	2011-11-12	41.89	38			13.87	2010-12-29	14	13	2	2263.6		2011-11-12			0				7	0.25	38
339	1	1944	27	68	1971-01-01	1986-01-01	42.03	38	80	21.12	15.01	1985-11-28 19:12:00	15	14.92	5	3292.68	1983	1986-01-01			0	1	2002-11-15	58.91	6	0.35	16.9
340	1	1955	18	57	1973-01-01	1997-01-01	42.03	38			24.02	1987-12-29	24	15	6	74.72	0	1997-01-01			0				4	0.55	38
341	1	1968-09-09	25.4	44	1993-05-01	2010-04-10	42.3	38			16.95	2009-04-27	17	16	4	1152.72		2010-04-10			0				7	0.25	38
342	1	1954	18	58	1972-01-01	1997-01-01	43.03	38	81	24.79	25.02	1986-12-28	25	15	6	74.72	0	1997-01-01			0	1	2010-03-15	56.24	4	0.55	13.2
343	1	1967-10-16	21.8	45	1988-10-01	2011-11-13	44.9	38			23.13	2011-09-26	23	23	2	4566.12		2011-11-13			0				7	0.25	38
344	1	1941	34	71	1975-01-01	1986-01-01	45.03	33.5			11.01	1985-08-30 13:12:00	11	10.67	4	2451.69	0	1986-01-01			0				6	0.35	33.5
345	1	1964-12-04	21.9	48	1985-12-01	2009-04-12	45.31	33.5			23.38	2008-11-25	23	23	1	5091.2		2009-04-12			0				7	0.25	33.5
346	1	1964-01-28	19	48	1983-01-01	2009-04-12	45.31	33.5			26.3	2007-12-26	26	25	2	5535.28		2009-04-12			0				7	0.25	33.5
347	1	1963-09-12	24.8	49	1987-10-01	2009-04-12	46.31	33.5			21.55	2008-09-25	22	21	2	4634.48		2009-04-12			0				7	0.25	33.5
348	1	1965-06-25	27.7	47	1992-09-01	2011-11-12	46.89	33.5			19.21	2011-08-28	19	19	3	1716.48		2011-11-12			0				7	0.25	33.5
349	1	1963-09-12	24.8	49	1987-10-01	2010-06-15	47.48	33.5			22.72	2009-09-25	23	22	2	4700.08		2010-06-15			0				7	0.25	33.5
350	1	1964-10-17	16.8	48	1980-10-01	2011-11-12	47.9	33.5			31.13	2011-09-24	31	31	5	3274.99		2011-11-12			0				7	0.25	33.5
351	1	1964-03-15	29.4	48	1993-05-01	2011-11-13	47.9	33.5			18.55	2011-04-27	19	18	5	3424.32		2011-11-13			0				7	0.25	33.5
352	1	1962-09-12	25.5	50	1987-07-01	2010-04-10	48.3	33.5			22.79	2009-06-25	23	22	3	1902.48		2010-04-10			0				7	0.25	33.5
353	1	1962-09-08	19.9	50	1981-12-01	2010-04-10	48.3	33.5			28.38	2009-11-24	28	28	4	2842.07		2010-04-10			0				7	0.25	33.5
354	1	1961-03-27	22.4	51	1983-06-01	2009-04-12	48.31	33.5			25.88	2008-05-25	26	25	1	5535.28		2009-04-12			0				7	0.25	33.5
355	1	1962-07-17	24.8	50	1986-10-01	2011-11-12	49.9	33.5			25.13	2011-09-25	25	25	2	5022.84		2011-11-12			0				7	0.25	33.5
356	1	1960-08-23	27.4	52	1987-05-01	2010-04-10	50.31	28.9			22.96	2009-04-25	23	22	3	1902.48		2010-04-10			0				7	0.25	28.9
357	1	1959-07-29	27.4	53	1986-05-01	2010-04-10	51.31	28.9			23.96	2009-04-25	24	23	1	4928.44			2010-04-10		0				4	0.55	28.9
358	1	1959-02-20	28.4	53	1987-06-01	2010-04-10	51.31	28.9			22.87	2009-05-26	23	22	3	1902.48		2010-04-10			0				7	0.25	28.9
359	1	1960-06-11	23.9	52	1983-11-01	2011-05-09	51.39	28.9			27.54	2010-10-25	28	27	2	5663.68		2011-05-09			0				7	0.25	28.9
360	1	1960-02-27	21.9	52	1981-11-01	2011-05-09	51.39	28.9			29.54	2010-10-25	30	29	3	2882.77		2011-05-09			0				7	0.25	28.9
361	1	1958-08-08	26.9	54	1984-11-01	2010-04-10	52.31	28.9			25.45	2009-10-26	25	25	1	5378.84		2010-04-10			0				7	0.25	28.9
362	1	1959-12-21	24.4	53	1983-06-01	2011-11-12	52.9	28.9			28.47	2011-05-25	28	28	2	5695.28		2011-11-12			0				7	0.25	28.9
363	1	1956-02-15	21.9	56	1977-11-01	2010-04-10	54.31	28.9			32.46	2009-10-24	32	32	2	6973		2010-04-10			0				7	0.25	28.9
364	1	1957-02-06	28.4	55	1985-06-01	2011-05-09	54.39	28.9			25.95	2008-05-26	26	23	5	2109.5				2011-05-09	0				3	0.65	28.9
365	1	1955-01-28	22.9	57	1977-11-01	2010-04-10	55.31	24.4			32.46	2009-10-24	32	32	1	6973		2010-04-10			0				7	0.25	24.4
366	1	1955-12-02	23.9	57	1978-11-01	2010-04-10	55.31	24.4			31.46	2009-10-24	31	31	3	3754.27		2010-04-10			0				7	0.25	24.4
367	1	1955-01-10	21.2	57	1976-03-01	2010-04-10	55.31	24.4			34.13	2010-02-21	34	34	3	4179.27		2010-04-10			0				7	0.25	24.4
368	1	1954-01-07	19.8	58	1973-10-01	2009-04-12	55.32	24.4			35.55	2008-09-22	36	35	5	4579.73		2009-04-12			0				7	0.25	24.4
369	1	1955-03-01	22.9	57	1977-12-01	2010-06-15	55.49	24.4			32.56	2009-11-23	33	32	3	3885.97		2010-06-15			0				7	0.25	24.4
370	1	1956-11-02	25.9	56	1981-11-01	2011-11-12	55.9	24.4			30.05	2011-10-25	30	30	3	2905.99		2011-11-12			0				7	0.25	24.4
371	1	1952-02-23	25.9	60	1977-11-01	2009-04-12	57.32	24.4			31.47	2008-10-24	31	31	2	6907.4		2009-04-12			0				7	0.25	24.4
372	1	1953-06-23	27.2	59	1980-03-01	2011-11-12	58.9	24.4			31.72	2011-02-22	32	31	4	3274.98		2011-11-12			0				7	0.25	24.4
373	1	1955	18	57	1973-01-01	1984-01-01	29.02	52.4			11.01	1983-04-29 10:48:00	11	10.33	5	2289.12	1983	1984-01-01			1				4	0.55	52.4
374	1	1958	18	54	1976-01-01	1987-01-01	29.02	52.4			11.01	1987-08-30 13:12:00	11	11.67	5	2911.76	0	1987-01-01			0				4	0.55	52.4
375	1	1957	19	55	1976-01-01	1987-01-01	30.02	47.5			11.01	1987-01-27 04:48:00	11	11.08	2	2683.4	0	1987-01-01			0				4	0.55	47.5
376	1	1957	19	55	1976-01-01	1987-01-01	30.02	47.5			11.01	1987-03-30 06:00:00	11	11.25	2	2683.4	0	1987-01-01			0				6	0.35	47.5
377	1	1957	20	55	1977-01-01	1987-01-01	30.02	47.5			10.01	1986-07-29 16:48:00	10	9.58	5	2501.28	0	1987-01-01			0				4	0.55	47.5
378	1	1953	19	59	1972-01-01	1984-01-01	31.02	47.5			12.01	1984-08-29 13:12:00	12	12.67	2	2901.92	1983	1984-01-01	1987-01-01		0				4	0.55	47.5
379	1	1956	20	56	1976-01-01	1987-01-01	31.02	47.5			11.01	1986-06-29 12:00:00	11	10.5	2	2683.4	0	1987-01-01			0				4	0.55	47.5
380	1	1956	18	56	1974-01-01	1987-01-01	31.02	47.5			13.01	1986-07-28 16:48:00	13	12.58	2	3033.84	0	1987-01-01			0				6	0.35	47.5
381	1	1956	18	56	1974-01-01	1987-01-01	31.02	47.5			13.01	1987-04-28 10:48:00	13	13.33	2	3033.84	0	1987-01-01			0				6	0.35	47.5
382	1	1955	18	57	1973-01-01	1988-01-01	33.02	47.5	80.5	38.05	15.01	1984-12-29	15	12	1	2739.52	0	1988-01-01			0	1	1997-06-10	42.47	7	0.25	9.4
383	1	1954	19	58	1973-01-01	1987-01-01	33.02	47.5			14.01	1980-12-30	14	8	5	1845.04	0	1987-01-01			0				6	0.35	47.5
384	1	1954	20	58	1974-01-01	1987-01-01	33.02	47.5			13.01	1986-06-29 12:00:00	13	12.5	5	3033.84	0	1987-01-01			0				4	0.55	47.5
385	1	1951	19	61	1970-01-01	1984-01-01	33.02	47.5			14.01	1984-07-27 16:48:00	14	14.58	5	3226.72	1983	1984-01-01			0				6	0.35	47.5
386	1	1953	23	59	1976-01-01	1987-01-01	34.02	47.5			11.01	1986-09-28 18:00:00	11	10.75	2	2683.4	0	1987-01-01			0				4	0.55	47.5
387	1	1953	23	59	1976-01-01	1987-01-01	34.02	47.5			11.01	1986-12-29	11	11	2	2683.4	1983	1987-01-01			0				4	0.55	47.5
388	1	1953	23	59	1976-01-01	1987-01-01	34.02	47.5			11.01	1986-12-29	11	11	1	2683.4	0	1987-01-01			0				4	0.55	47.5
389	1	1950	22	62	1972-01-01	1984-01-01	34.02	47.5			12.01	1984-09-27 18:00:00	12	12.75	2	2901.92	1983	1984-01-01			0				4	0.55	47.5
390	1	1953	18	59	1971-01-01	1987-01-01	34.02	47.5			16.01	1986-04-27 10:48:00	16	15.33	2	3292.68	1983	1987-01-01			0				4	0.55	47.5
391	1	1953	18	59	1971-01-01	1987-01-01	34.02	47.5			16.01	1988-02-28 01:12:00	16	17.17	1	3749.4	0	1987-01-01			0				4	0.55	47.5
392	1	1953	20	59	1973-01-01	1987-01-01	34.02	47.5			14.01	1986-07-28 16:48:00	14	13.58	3	2845.11	1981	1987-01-01			0				4	0.55	47.5
393	1	1953	23	59	1976-01-01	1987-01-01	34.02	47.5			11.01	1987-03-30 06:00:00	11	11.25	5	2683.4	0	1987-01-01			0				4	0.55	47.5
394	1	1953	18	59	1971-01-01	1987-01-01	34.02	47.5			16.01	1976-07-29 16:48:00	16	5.58	6	32.69	0	1987-01-01			0				6	0.35	47.5
395	1	1949	21	63	1970-01-01	1984-01-01	35.02	42.7			14.01	1983-04-28 10:48:00	14	13.33	5	2776.32	1981	1984-01-01			0				4	0.55	42.7
396	1	1952	24	60	1976-01-01	1987-01-01	35.02	42.7			11.01	1987-01-27 04:48:00	11	11.08	2	2683.4	0	1987-01-01			0				4	0.55	42.7
397	1	1952	24	60	1976-01-01	1987-01-01	35.02	42.7			11.01	1987-01-27 04:48:00	11	11.08	2	2683.4	1983	1987-01-01			0				4	0.55	42.7
398	1	1952	22	60	1974-01-01	1987-01-01	35.02	42.7			13.01	1986-08-30 13:12:00	13	12.67	2	3033.84	0	1987-01-01			0				4	0.55	42.7
399	1	1952	20	60	1972-01-01	1987-01-01	35.02	42.7			15.01	1987-03-29 06:00:00	15	15.25	2	3358.64	0	1987-01-01			0				4	0.55	42.7
400	1	1952	20	60	1972-01-01	1987-01-01	35.02	42.7			15.01	1985-10-26 22:48:00	15	13.83	5	3130.28	0	1987-01-01			0				6	0.35	42.7
401	1	1952	18	60	1970-01-01	1987-01-01	35.02	42.7			17.01	1986-11-28 19:12:00	17	16.92	5	3683.44	0	1987-01-01			0				4	0.55	42.7
402	1	1956	19	56	1975-01-01	1991-01-01	35.02	42.7			16.01	1990-12-28	16	16	5	3784.88	1987	1991-01-01			0				6	0.35	42.7
403	1	1948	22	64	1970-01-01	1984-01-01	36.02	42.7	78.7	28.07	14.01	1984-08-29 13:12:00	14	14.67	3	2997.88	1981	1984-01-01			1	1	1998-08-12	50.65	4	0.55	14.6
404	1	1951	25	61	1976-01-01	1987-01-01	36.02	42.7			11.01	1986-07-28 16:48:00	11	10.58	2	2683.4	1983	1987-01-01			0				4	0.55	42.7
405	1	1951	25	61	1976-01-01	1987-01-01	36.02	42.7			11.01	1986-12-29	11	11	2	2683.4	1983	1987-01-01			0				4	0.55	42.7
406	1	1951	25	61	1976-01-01	1987-01-01	36.02	42.7			11.01	1987-01-27 04:48:00	11	11.08	2	2683.4	0	1987-01-01			0				6	0.35	42.7
407	1	1951	20	61	1971-01-01	1987-01-01	36.02	42.7			16.01	1986-05-30 07:12:00	16	15.42	2	3292.68	0	1987-01-01			0				6	0.35	42.7
408	1	1951	25	61	1976-01-01	1987-01-01	36.02	42.7			11.01	1986-06-29 12:00:00	11	10.5	3	2361.05	1983		1987-01-01		0				4	0.55	42.7
409	1	1951	24	61	1975-01-01	1987-01-01	36.02	42.7			12.01	1986-05-31 07:12:00	12	11.42	5	2643.08	0	1987-01-01			0				4	0.55	42.7
410	1	1951	20	61	1971-01-01	1987-01-01	36.02	42.7			16.01	1986-09-27 18:00:00	16	15.75	5	3521.04	1983	1987-01-01			0				4	0.55	42.7
411	1	1951	19	61	1970-01-01	1987-01-01	36.02	42.7			17.01	1986-11-28 19:12:00	17	16.92	5	3683.44	0	1987-01-01			0				6	0.35	42.7
412	1	1974-03-24	20.9	38	1994-11-01	2010-02-07	36.13	42.7			15.28	2009-10-28	15	15	3	1027.76		2010-02-07			0				7	0.25	42.7
413	1	1946	24	66	1970-01-01	1983-01-01	37.02	42.7	79.7	20.74	13.01	1983-03-01 01:12:00	13	13.17	2	2776.32	0	1983-01-01	1984-01-01		0	1	2004-12-10	58.98	4	0.55	22
414	1	1947	23	65	1970-01-01	1984-01-01	37.02	42.7			14.01	1984-08-29 13:12:00	14	14.67	2	3226.72	1983	1984-01-01			0				4	0.55	42.7
415	1	1950	26	62	1976-01-01	1987-01-01	37.02	42.7			11.01	1986-12-29	11	11	3	2361.05	1981	1987-01-01			0				4	0.55	42.7
416	1	1950	26	62	1976-01-01	1987-01-01	37.02	42.7			11.01	1986-12-29	11	11	3	2361.05	0	1987-01-01			0				6	0.35	42.7
417	1	1954	21	58	1975-01-01	1991-01-01	37.02	42.7			16.01	1986-08-05	16	11.6	3	2576.65	1987	1991-01-01			0				6	0.35	42.7
418	1	1950	22	62	1972-01-01	1987-01-01	37.02	42.7			15.01	1984-04-27 10:48:00	15	12.33	5	2673.56	0	1987-01-01			0				4	0.55	42.7
419	1	1950	26	62	1976-01-01	1987-01-01	37.02	42.7			11.01	1987-01-27 04:48:00	11	11.08	5	2683.4	0	1987-01-01			0				4	0.55	42.7
420	1	1950	25	62	1975-01-01	1987-01-01	37.02	42.7			12.01	1986-06-29 12:00:00	12	11.5	5	2871.44	0	1987-01-01			0				4	0.55	42.7
421	1	1950	25	62	1975-01-01	1987-01-01	37.02	42.7			12.01	1986-09-28 18:00:00	12	11.75	5	2871.44	0	1987-01-01			0				4	0.55	42.7
422	1	1950	21	62	1971-01-01	1987-01-01	37.02	42.7			16.01	1987-03-29 06:00:00	16	16.25	5	3521.04	0	1987-01-01			0				4	0.55	42.7
423	1	1962	18	50	1980-01-01	1999-01-01	37.02	42.7			19.01	1996-12-27	19	17	6	64.7	0		1999-01-01		0				4	0.55	42.7
424	1	1949	21	63	1970-01-01	1987-01-01	38.02	42.7	80.7	18.68	17.01	1985-03-29 06:00:00	17	15.25	3	2997.88	0	1987-01-01			0	1	2011-01-01	62.04	6	0.35	24
425	1	1949	27	63	1976-01-01	1987-01-01	38.02	42.7			11.01	1987-01-27 04:48:00	11	11.08	2	2683.4	0	1987-01-01			0				4	0.55	42.7
426	1	1949	25	63	1974-01-01	1987-01-01	38.02	42.7			13.01	1986-07-28 16:48:00	13	12.58	2	3033.84	0	1987-01-01			0				4	0.55	42.7
427	1	1949	25	63	1974-01-01	1987-01-01	38.02	42.7			13.01	1987-03-01 01:12:00	13	13.17	2	3033.84	0	1987-01-01			0				4	0.55	42.7
428	1	1946	24	66	1970-01-01	1984-01-01	38.02	42.7			14.01	1984-07-27 16:48:00	14	14.58	2	3226.72	1983	1984-01-01			0				4	0.55	42.7
429	1	1949	23	63	1972-01-01	1987-01-01	38.02	42.7			15.01	1986-10-26 22:48:00	15	14.83	1	3358.64	0	1987-01-01			0				6	0.35	42.7
430	1	1949	22	63	1971-01-01	1987-01-01	38.02	42.7			16.01	1984-09-27 18:00:00	16	13.75	3	2863.65	1981	1987-01-01			0				4	0.55	42.7
431	1	1949	21	63	1970-01-01	1987-01-01	38.02	42.7			17.01	1986-03-29 06:00:00	17	16.25	3	3122.84	0	1987-01-01			0				4	0.55	42.7
432	1	1953	21	59	1974-01-01	1991-01-01	38.02	42.7			17.01	1990-12-28	17	17	3	3210.72	1987	1991-01-01			0				4	0.55	42.7
433	1	1953	18	59	1971-01-01	1991-01-01	38.02	42.7			20.01	1990-12-27	20	20	3	3613.41	1981	1991-01-01			0				6	0.35	42.7
434	1	1949	27	63	1976-01-01	1987-01-01	38.02	42.7			11.01	1987-03-01 01:12:00	11	11.17	5	2683.4	0	1987-01-01			0				4	0.55	42.7
435	1	1949	23	63	1972-01-01	1987-01-01	38.02	42.7			15.01	1986-05-30 07:12:00	15	14.42	5	3130.28	1983	1987-01-01			0				6	0.35	42.7
436	1	1949	22	63	1971-01-01	1987-01-01	38.02	42.7			16.01	1987-03-29 06:00:00	16	16.25	5	3521.04	1983	1987-01-01			0				6	0.35	42.7
437	1	1949	22	63	1971-01-01	1987-01-01	38.02	42.7			16.01	1987-04-27 10:48:00	16	16.33	5	3521.04	0	1987-01-01			0				4	0.55	42.7
438	1	1963	18	49	1981-01-01	2001-01-01	38.03	42.7	80.7	38.03	20.01	2003-12-27	20	23	6	62.83	0		2001-01-01		1	1	2005-09-03	42.7	3	0.65	4.7
439	1	1973-06-06	19.2	39	1992-03-01	2011-05-09	38.38	42.7			19.2	2010-02-25	19.2	18	3	1693.26			2011-05-09		0				4	0.55	42.7
440	1	1945	25	67	1970-01-01	1984-01-01	39.02	42.7			14.01	1984-07-27 16:48:00	14	14.58	2	3226.72	1983	1984-01-01			0				6	0.35	42.7
441	1	1945	25	67	1970-01-01	1984-01-01	39.02	42.7			14.01	1984-09-27 18:00:00	14	14.75	2	3226.72	1983	1984-01-01	1987-01-01		0				4	0.55	42.7
442	1	1945	26	67	1971-01-01	1984-01-01	39.02	42.7			13.01	1984-05-30 07:12:00	13	13.42	3	2738.69	1981	1984-01-01			1				4	0.55	42.7
443	1	1948	26	64	1974-01-01	1987-01-01	39.03	42.7	81.7	24.89	13.01	1987-01-27 04:48:00	13	13.08	2	3033.84	0	1987-01-01			0	1	2004-10-19	56.84	6	0.35	17.8
444	1	1948	23	64	1971-01-01	1987-01-01	39.03	42.7	81.7	19.9	16.01	1987-02-28 01:12:00	16	16.17	3	3113.57	1981	1987-01-01			0	1	2009-10-15	61.83	6	0.35	22.8
445	1	1948	28	64	1976-01-01	1987-01-01	39.03	42.7			11.01	1986-07-28 16:48:00	11	10.58	2	2683.4	0	1987-01-01			0				4	0.55	42.7
446	1	1948	24	64	1972-01-01	1987-01-01	39.03	42.7			15.01	1987-03-29 06:00:00	15	15.25	2	3358.64	0	1987-01-01			0				6	0.35	42.7
447	1	1948	23	64	1971-01-01	1987-01-01	39.03	42.7			16.01	1987-03-29 06:00:00	16	16.25	2	3521.04	0		1987-01-01		0				4	0.55	42.7
448	1	1948	22	64	1970-01-01	1987-01-01	39.03	42.7			17.01	1987-01-26 04:48:00	17	17.08	1	3683.44	0	1987-01-01			0				4	0.55	42.7
449	1	1948	22	64	1970-01-01	1987-01-01	39.03	42.7			17.01	1987-03-29 06:00:00	17	17.25	2	3683.44	0	1987-01-01			0				6	0.35	42.7
450	1	1948	22	64	1970-01-01	1987-01-01	39.03	42.7			17.01	1986-03-29 06:00:00	17	16.25	3	3122.84	0	1987-01-01			0				4	0.55	42.7
451	1	1948	28	64	1976-01-01	1987-01-01	39.03	42.7			11.01	1987-01-27 04:48:00	11	11.08	5	2683.4	0	1987-01-01			0				4	0.55	42.7
452	1	1948	26	64	1974-01-01	1987-01-01	39.03	42.7			13.01	1987-03-01 01:12:00	13	13.17	5	3033.84	0	1987-01-01			0				6	0.35	42.7
453	1	1948	22	64	1970-01-01	1987-01-01	39.03	42.7			17.01	1987-03-29 06:00:00	17	17.25	5	3683.44	0	1987-01-01			0				4	0.55	42.7
454	1	1943	27	69	1970-01-01	1983-01-01	40.03	38	78	29.13	13.01	1983-01-27 04:48:00	13	13.08	2	2776.32	0	1983-01-01			1	1	1991-11-15	48.9	4	0.55	8.9
455	1	1947	23	65	1970-01-01	1987-01-01	40.03	38	78	25.12	17.01	1981-09-28 18:00:00	17	11.75	1	2554.28	0	1987-01-01			0	1	1999-11-17	52.91	4	0.55	12.9
456	1	1947	23	65	1970-01-01	1987-01-01	40.03	38	78	13.24	17.01	1986-03-29 06:00:00	17	16.25	3	3122.84	0	1987-01-01			0	1	2011-10-01	64.79	4	0.55	24.8
457	1	1947	27	65	1974-01-01	1987-01-01	40.03	38			13.01	1987-03-01 01:12:00	13	13.17	2	3033.84	0	1987-01-01			0				4	0.55	38
458	1	1944	26	68	1970-01-01	1984-01-01	40.03	38			14.01	1984-07-27 16:48:00	14	14.58	2	3226.72	1978	1984-01-01			0				4	0.55	38
459	1	1947	23	65	1970-01-01	1987-01-01	40.03	38			17.01	1987-02-28 01:12:00	17	17.17	2	3683.44	0	1987-01-01			0				4	0.55	38
460	1	1947	28	65	1975-01-01	1987-01-01	40.03	38			12.01	1986-08-30 13:12:00	12	11.67	4	2576.65	0	1987-01-01			0				4	0.55	38
461	1	1944	26	68	1970-01-01	1984-01-01	40.03	38			14.01	1983-12-29	14	14	3	2872.92	1983	1984-01-01			0				6	0.35	38
462	1	1947	23	65	1970-01-01	1987-01-01	40.03	38			17.01	1986-12-28	17	17	4	3247.8	0	1987-01-01			0				4	0.55	38
463	1	1947	23	65	1970-01-01	1987-01-01	40.03	38			17.01	1987-01-26 04:48:00	17	17.08	3	3247.8	1983	1987-01-01			0				4	0.55	38
464	1	1947	29	65	1976-01-01	1987-01-01	40.03	38			11.01	1987-03-01 01:12:00	11	11.17	5	2683.4	1983	1987-01-01			0				4	0.55	38
465	1	1947	27	65	1974-01-01	1987-01-01	40.03	38			13.01	1987-01-27 04:48:00	13	13.08	5	3033.84	0	1987-01-01			0				4	0.55	38
466	1	1947	25	65	1972-01-01	1987-01-01	40.03	38			15.01	1986-05-30 07:12:00	15	14.42	5	3130.28	0	1987-01-01			0				4	0.55	38
467	1	1947	24	65	1971-01-01	1987-01-01	40.03	38			16.01	1987-03-29 06:00:00	16	16.25	5	3521.04	1983	1987-01-01			0				4	0.55	38
468	1	1947	23	65	1970-01-01	1987-01-01	40.03	38			17.01	1987-03-29 06:00:00	17	17.25	5	3683.44	0	1987-01-01			0				4	0.55	38
469	1	1947	23	65	1970-01-01	1987-01-01	40.03	38			17.01	1987-03-29 06:00:00	17	17.25	5	3683.44	0	1987-01-01			0				4	0.55	38
470	1	1946	24	66	1970-01-01	1987-01-01	41.03	38	79	15.24	17.01	1987-02-28 01:12:00	17	17.17	2	3683.44	0	1987-01-01	1991-01-01		0	1	2009-10-01	63.79	4	0.55	22.8
471	1	1954	18	58	1972-01-01	1995-01-01	41.03	38			23.02	1985-12-28	23	14	1	3130.28	0	1995-01-01			0				6	0.35	38
472	1	1946	26	66	1972-01-01	1987-01-01	41.03	38			15.01	1987-03-29 06:00:00	15	15.25	1	3358.64	0	1987-01-01			0				4	0.55	38
473	1	1950	26	62	1976-01-01	1991-01-01	41.03	38			15.01	1990-12-28	15	15	2	3596.84	1987	1991-01-01			0				4	0.55	38
474	1	1946	24	66	1970-01-01	1987-01-01	41.03	38			17.01	1986-11-28 19:12:00	17	16.92	2	3683.44	0	1987-01-01			0				4	0.55	38
475	1	1950	24	62	1974-01-01	1991-01-01	41.03	38			17.01	1990-12-28	17	17	2	3947.28	1983	1991-01-01			0				6	0.35	38
476	1	1943	28	69	1971-01-01	1984-01-01	41.03	38			13.01	1980-12-29	13	10	5	2169.84	0	1984-01-01			0				6	0.35	38
477	1	1946	31	66	1977-01-01	1987-01-01	41.03	38			10.01	1986-06-30 12:00:00	10	9.5	5	2501.28	1983	1987-01-01			0				4	0.55	38
478	1	1946	29	66	1975-01-01	1987-01-01	41.03	38			12.01	1986-10-27 22:48:00	12	11.83	5	2871.44	0	1987-01-01			0				4	0.55	38
479	1	1946	28	66	1974-01-01	1987-01-01	41.03	38			13.01	1986-06-29 12:00:00	13	12.5	5	3033.84	1983	1987-01-01			0				4	0.55	38
480	1	1946	24	66	1970-01-01	1987-01-01	41.03	38			17.01	1986-11-28 19:12:00	17	16.92	5	3683.44	0	1987-01-01			0				6	0.35	38
481	1	1946	24	66	1970-01-01	1987-01-01	41.03	38			17.01	1987-01-26 04:48:00	17	17.08	5	3683.44	0	1987-01-01			0				4	0.55	38
482	1	1946	24	66	1970-01-01	1987-01-01	41.03	38			17.01	1987-04-27 10:48:00	17	17.33	5	3683.44	0	1987-01-01			0				4	0.55	38
483	1	1960	18	52	1978-01-01	2001-01-01	41.03	38			23.02	1986-12-30	23	9	1	2309.24	0	2001-01-01			0				6	0.35	38
484	1	1945	25	67	1970-01-01	1987-01-01	42.03	38	80	16.41	17.01	1987-03-29 06:00:00	17	17.25	2	3683.44	0	1987-01-01			0	1	2008-08-01	63.62	6	0.35	21.6
485	1	1945	25	67	1970-01-01	1987-01-01	42.03	38	80	13.95	17.01	1987-04-27 10:48:00	17	17.33	2	3683.44	0	1987-01-01			0	1	2011-01-15	66.08	6	0.35	24.1
486	1	1945	29	67	1974-01-01	1987-01-01	42.03	38			13.01	1987-03-01 01:12:00	13	13.17	2	3033.84	0	1987-01-01			0				4	0.55	38
487	1	1945	27	67	1972-01-01	1987-01-01	42.03	38			15.01	1986-05-30 07:12:00	15	14.42	2	3130.28	1983	1987-01-01			0				4	0.55	38
488	1	1945	27	67	1972-01-01	1987-01-01	42.03	38			15.01	1986-05-30 07:12:00	15	14.42	1	3130.28	0	1987-01-01			0				4	0.55	38
489	1	1945	27	67	1972-01-01	1987-01-01	42.03	38			15.01	1987-03-29 06:00:00	15	15.25	1	3358.64	0	1987-01-01			0				4	0.55	38
490	1	1945	27	67	1972-01-01	1987-01-01	42.03	38			15.01	1987-03-29 06:00:00	15	15.25	2	3358.64	1983	1987-01-01			0				4	0.55	38
491	1	1945	30	67	1975-01-01	1987-01-01	42.03	38			12.01	1986-05-31 07:12:00	12	11.42	3	2451.69	0	1987-01-01			0				6	0.35	38
492	1	1945	25	67	1970-01-01	1987-01-01	42.03	38			17.01	1983-03-30 06:00:00	17	13.25	3	2681.95	0	1987-01-01			0				4	0.55	38
493	1	1942	28	70	1970-01-01	1984-01-01	42.03	38			14.01	1983-01-27 04:48:00	14	13.08	5	2776.32	1983	1984-01-01			0				4	0.55	38
494	1	1945	29	67	1974-01-01	1987-01-01	42.03	38			13.01	1987-03-01 01:12:00	13	13.17	5	3033.84	0	1987-01-01	1991-01-01		0				4	0.55	38
495	1	1945	25	67	1970-01-01	1987-01-01	42.03	38			17.01	1987-02-28 01:12:00	17	17.17	5	3683.44	1984	1987-01-01			0				4	0.55	38
496	1	1945	25	67	1970-01-01	1987-01-01	42.03	38			17.01	1987-03-29 06:00:00	17	17.25	5	3683.44	1983	1987-01-01			0				4	0.55	38
497	1	1964	20	48	1984-01-01	2006-01-01	42.03	38			22.02	2006-12-24	22	32	3	2407.28	1991	2006-01-01			0				7	0.25	38
498	1	1968-01-13	24	44	1992-01-01	2010-02-07	42.13	38			18.12	2008-12-27	18	17	3	1695.46		2010-02-07			0				4	0.55	38
499	1	1969-09-25	21.9	43	1990-12-01	2011-05-09	42.38	38			20.45	2010-11-26	20	20	2	4077.8		2011-05-09			0				7	0.25	38
500	1	1941	30	71	1971-01-01	1984-01-01	43.03	38			13.01	1984-08-29 13:12:00	13	13.67	2	3064.32	1983	1984-01-01			0				4	0.55	38
501	1	1944	26	68	1970-01-01	1987-01-01	43.03	38	81	32.79	17.01	1987-03-29 06:00:00	17	17.25	5	3683.44	0	1987-01-01			0	1	1992-03-16	48.24	7	0.25	5.2
502	1	1944	27	68	1971-01-01	1987-01-01	43.03	38	81	29.71	16.01	1987-03-29 06:00:00	16	16.25	5	3521.04	1983	1987-01-01			0	1	1995-04-15	51.32	7	0.25	8.3
503	1	1944	28	68	1972-01-01	1987-01-01	43.03	38	81	16.4	15.01	1986-06-28 12:00:00	15	14.5	5	3358.64	0	1987-01-01			0	1	2008-08-01	64.63	6	0.35	21.6
504	1	1952	18	60	1970-01-01	1995-01-01	43.03	38			25.02	1980-12-29	25	11	1	2332.24	0	1995-01-01			0				4	0.55	38
505	1	1944	29	68	1973-01-01	1987-01-01	43.03	38			14.01	1986-12-29	14	14	1	3196.24	0	1987-01-01			0				6	0.35	38
506	1	1944	31	68	1975-01-01	1987-01-01	43.03	38			12.01	1986-05-31 07:12:00	12	11.42	5	2643.08	1983	1987-01-01	2011-11-20		0				4	0.55	38
507	1	1944	31	68	1975-01-01	1987-01-01	43.03	38			12.01	1986-06-29 12:00:00	12	11.5	5	2871.44	0	1987-01-01			0				4	0.55	38
508	1	1944	27	68	1971-01-01	1987-01-01	43.03	38			16.01	1986-09-27 18:00:00	16	15.75	5	3521.04	0	1987-01-01			0				6	0.35	38
509	1	1948	29	64	1977-01-01	1991-01-01	43.03	38			14.01	1995-12-28	14	19	5	4511.8	1987	1991-01-01			0				4	0.55	38
510	1	1943	27	69	1970-01-01	1987-01-01	44.03	38	82	23.69	17.01	1987-01-26 04:48:00	17	17.08	5	3683.44	0	1987-01-01			0	1	2001-04-19	58.34	6	0.35	14.3
511	1	1943	29	69	1972-01-01	1987-01-01	44.03	38	82	13.24	15.01	1986-06-28 12:00:00	15	14.5	5	3358.64	1983	1987-01-01			0	1	2011-10-01	68.79	4	0.55	24.8
512	1	1943	30	69	1973-01-01	1987-01-01	44.03	38			14.01	1986-04-28 10:48:00	14	13.33	2	2967.88	1983	1987-01-01			0				6	0.35	38
513	1	1943	29	69	1972-01-01	1987-01-01	44.03	38			15.01	1987-03-29 06:00:00	15	15.25	2	3358.64	0	1987-01-01			0				6	0.35	38
514	1	1943	28	69	1971-01-01	1987-01-01	44.03	38			16.01	1986-11-28 19:12:00	16	15.92	1	3521.04	0	1987-01-01			0				6	0.35	38
515	1	1943	28	69	1971-01-01	1987-01-01	44.03	38			16.01	1987-03-29 06:00:00	16	16.25	2	3521.04	1983	1987-01-01			0				4	0.55	38
516	1	1943	27	69	1970-01-01	1987-01-01	44.03	38			17.01	1987-03-29 06:00:00	17	17.25	2	3683.44	1983	1987-01-01			0				6	0.35	38
517	1	1947	23	65	1970-01-01	1991-01-01	44.03	38			21.01	1981-12-29	21	12	3	2545.85	1981	1991-01-01			0				4	0.55	38
518	1	1962	15	50	1977-01-01	2006-01-01	44.03	38			29.02	2005-12-25	29	29	3	3744.67	0	2006-01-01			0				7	0.25	38
519	1	1943	27	69	1970-01-01	1987-01-01	44.03	38			17.01	1987-01-26 04:48:00	17	17.08	5	3683.44	1984	1987-01-01			0				4	0.55	38
520	1	1957	18	55	1975-01-01	2001-01-01	44.03	38			26.02	2004-12-24	26	30	6	91.08	0	2001-01-01			0				3	0.65	38
521	1	1942	28	70	1970-01-01	1987-01-01	45.03	33.5	78.5	8.74	17.01	1987-02-28 01:12:00	17	17.17	5	3683.44	0	1987-01-01			0	1	2011-10-01	69.79	6	0.35	24.8
522	1	1942	28	70	1970-01-01	1987-01-01	45.03	33.5			17.01	1979-01-28 04:48:00	17	9.08	1	1888.16	1983	1987-01-01			0				6	0.35	33.5
523	1	1942	32	70	1974-01-01	1987-01-01	45.03	33.5			13.01	1986-09-28 18:00:00	13	12.75	2	3033.84	0	1987-01-01			0				4	0.55	33.5
524	1	1942	29	70	1971-01-01	1987-01-01	45.03	33.5			16.01	1988-03-28 06:00:00	16	17.25	5	3749.4	1983	1987-01-01			1				4	0.55	33.5
525	1	1938	32	74.1	1970-01-01	1984-01-01	46.03	33.5			14.01	1983-12-29	14	14	5	2998.36	1981	1984-01-01			0				6	0.35	33.5
526	1	1941	31	71	1972-01-01	1987-01-01	46.03	33.5			15.01	1987-04-27 10:48:00	15	15.33	5	3358.64	0	1987-01-01			0				6	0.35	33.5
527	1	1941	29	71	1970-01-01	1987-01-01	46.03	33.5			17.01	1987-03-29 06:00:00	17	17.25	5	3683.44	0	1987-01-01			0				4	0.55	33.5
528	1	1960	30	52	1990-01-01	2006-01-01	46.03	33.5			16.01	2005-12-28	16	16	6	21.27	1991	2006-01-01			0				7	0.25	33.5
529	1	1952	18	60	1970-01-01	1998-01-01	46.03	33.5			28.02	1993-12-26	28	24	6	109.03	0	1998-01-01			0				4	0.55	33.5
530	1	1965-02-21	18.9	47	1983-12-01	2011-05-09	46.38	33.5			27.45	2010-11-24	27	27	3	2520.17		2011-05-09			0				7	0.25	33.5
531	1	1940	31	72.1	1971-01-01	1987-01-01	47.03	33.5	80.5	8.61	16.01	1987-02-28 01:12:00	16	16.17	4	3113.57	1981	1987-01-01			0	1	2011-11-15	71.92	4	0.55	24.9
532	1	1952	18	60	1970-01-01	1999-01-01	47.03	33.5			29.02	1980-12-29	29	11	1	2332.24	0	1999-01-01			0				4	0.55	33.5
533	1	1959	24	53	1983-01-01	2006-01-01	47.03	33.5			23.02	2005-12-26	23	23	1	5377.68	0	2006-01-01			0				4	0.55	33.5
534	1	1940	30	72.1	1970-01-01	1987-01-01	47.03	33.5			17.01	1986-12-28	17	17	4	3247.8	0	1987-01-01	1991-01-01		0				4	0.55	33.5
535	1	1940	30	72.1	1970-01-01	1987-01-01	47.03	33.5			17.01	1986-01-26 04:48:00	17	16.08	5	3455.08	1983	1987-01-01			0				6	0.35	33.5
536	1	1940	30	72.1	1970-01-01	1987-01-01	47.03	33.5			17.01	1987-02-28 01:12:00	17	17.17	5	3683.44	0	1987-01-01			0				6	0.35	33.5
537	1	1939	32	73.1	1971-01-01	1987-01-01	48.03	33.5	81.5	21.19	16.01	1987-03-29 06:00:00	16	16.25	5	3521.04	0	1987-01-01			0	1	1999-04-19	60.34	4	0.55	12.3
538	1	1953	18	59	1971-01-01	2001-01-01	48.03	33.5			30.02	1984-12-28	30	14	1	3064.32	0	2001-01-01			0				4	0.55	33.5
539	1	1958	19	54	1977-01-01	2006-01-01	48.03	33.5			29.02	2005-12-25	29	29	3	3744.67	1987	2006-01-01			0				7	0.25	33.5
540	1	1939	33	73.1	1972-01-01	1987-01-01	48.03	33.5			15.01	1987-04-27 10:48:00	15	15.33	5	3358.64	0	1987-01-01			0				6	0.35	33.5
541	1	1939	31	73.1	1970-01-01	1987-01-01	48.03	33.5			17.01	1987-02-28 01:12:00	17	17.17	5	3683.44	1983	1987-01-01			0				4	0.55	33.5
542	1	1938	32	74.1	1970-01-01	1987-01-01	49.03	33.5	82.5	24.96	17.01	1986-01-26 04:48:00	17	16.08	5	3455.08	1983	1987-01-01			0	1	1995-07-15	57.57	7	0.25	8.5
543	1	1938	32	74.1	1970-01-01	1987-01-01	49.03	33.5	82.5	15.26	17.01	1987-03-29 06:00:00	17	17.25	5	3683.44	1983	1987-01-01			1	1	2005-03-23	67.27	4	0.55	18.2
544	1	1938	32	74.1	1970-01-01	1987-01-01	49.03	33.5			17.01	1987-03-29 06:00:00	17	17.25	2	3683.44	1983	1987-01-01			0				6	0.35	33.5
545	1	1938	32	74.1	1970-01-01	1987-01-01	49.03	33.5			17.01	1987-03-29 06:00:00	17	17.25	2	3683.44	0	1987-01-01			0				4	0.55	33.5
546	1	1957	26	55	1983-01-01	2006-01-01	49.03	33.5			23.02	2005-12-26	23	23	1	5377.68	1991	2006-01-01			0				4	0.55	33.5
547	1	1961-01-01	22.6	51	1983-08-01	2010-02-07	49.13	33.5			26.54	2009-07-25	27	26	1	5600.88		2010-02-07			0				4	0.55	33.5
548	1	1962-09-26	21.1	50	1983-02-01	2011-10-18	49.83	33.5			28.73	2011-01-25	29	28	1	5695.28		2011-10-18			0				7	0.25	33.5
549	1	1956	22	56	1978-01-01	2006-01-01	50.04	28.9			28.02	2005-12-25	28	28	6	77.31	0		2006-01-01		0				4	0.55	28.9
550	1	1956	21	56	1977-01-01	2006-01-01	50.04	28.9			29.02	2005-12-25	29	29	6	81.98	2001	2006-01-01			0				4	0.55	28.9
551	1	1961-09-16	24.5	51	1985-07-01	2011-05-09	50.38	28.9			25.87	2010-06-25	26	25	2	5219.6		2011-05-09			0				7	0.25	28.9
552	1	1936	34	76.1	1970-01-01	1987-01-01	51.04	28.9			17.01	1987-02-28 01:12:00	17	17.17	5	3683.44	0	1987-01-01			0				4	0.55	28.9
553	1	1959-02-02	24.5	53	1983-07-01	2010-02-07	51.14	28.9			26.62	2009-06-24	27	26	1	5600.88		2010-02-07			0				4	0.55	28.9
554	1	1960-07-06	24.9	52	1984-11-01	2011-05-09	51.39	28.9			26.53	2010-10-26	27	26	3	2384.07		2011-05-09			0				7	0.25	28.9
555	1	1960-04-11	19.4	52	1979-06-01	2011-10-18	51.83	28.9			32.4	2011-05-24	32	32	4	3572.98		2011-10-18			0				7	0.25	28.9
556	1	1958-11-22	25.7	54	1983-09-01	2010-02-07	52.14	28.9			26.45	2009-08-25	26	26	1	5600.88		2010-02-07			0				4	0.55	28.9
557	1	1958-02-17	25.9	54	1983-12-01	2010-02-07	52.14	28.9			26.21	2009-11-24	26	26	1	5600.88		2010-02-07			0				4	0.55	28.9
558	1	1959-05-03	17.3	53	1976-04-01	2011-05-09	52.39	28.9			35.13	2010-03-24	35	34	3	4179.27		2011-05-09			0				7	0.25	28.9
559	1	1957-10-08	26.9	55	1983-12-01	2010-02-07	53.14	28.9			26.21	2009-11-24	26	26	1	5600.88		2010-02-07			0				7	0.25	28.9
560	1	1957-06-12	18.9	55	1975-12-01	2010-02-07	53.14	28.9			34.21	2009-11-22	34	34	2	7343.16				2010-02-07	0				3	0.65	28.9
561	1	1958-05-21	25.6	54	1983-08-01	2011-05-09	53.39	28.9			27.79	2010-07-25	28	27	2	5663.68		2011-05-09			0				7	0.25	28.9
562	1	1958-04-03	20.9	54	1978-11-01	2011-05-09	53.39	28.9			32.54	2010-10-24	33	32	3	3794.97		2011-05-09			0				7	0.25	28.9
563	1	1957-01-01	21.1	55	1978-02-01	2011-05-09	54.39	28.9			33.29	2010-01-24	33	32	1	6843.76		2011-05-09			0				7	0.25	28.9
564	1	1951	25	61	1976-01-01	2006-01-01	55.04	24.4			30.02	2005-12-24	30	30	6	86.65	1981	2006-01-01			0				4	0.55	24.4
565	1	1955-02-10	21.3	57	1976-04-01	2010-02-07	55.14	24.4			33.88	2009-03-24	34	33	4	4138.57		2010-02-07			0				7	0.25	24.4
566	1	1955-09-29	22.2	57	1977-03-01	2010-02-07	55.14	24.4			32.96	2009-02-21	33	32	5	3885.97		2010-02-07			0				7	0.25	24.4
567	1	1954-11-30	23.9	58	1977-12-01	2009-04-12	55.32	24.4			31.38	2006-11-24	31	29	2	6749		2009-04-12			0				7	0.25	24.4
568	1	1954-03-11	22.5	58	1976-07-01	2009-04-12	55.32	24.4			32.8	1999-06-26	33	23	4	3545.07		2009-04-12			0				7	0.25	24.4
569	1	1954-12-08	24.9	58	1978-12-01	2009-04-12	55.32	24.4			30.38	2008-11-23	30	30	3	3711.37			2009-04-12		0				4	0.55	24.4
570	1	1954-10-15	20.1	58	1974-02-01	2009-04-12	55.32	24.4			35.22	1999-01-26	35	25	3	3894.9		2009-04-12			0				7	0.25	24.4
571	1	1954-08-13	19.6	58	1973-08-01	2009-04-12	55.32	24.4			35.72	2008-07-23	36	35	4	4579.73		2009-04-12			0				7	0.25	24.4
572	1	1956-07-01	25	56	1981-01-01	2011-05-09	55.39	24.4			30.37	2010-12-25	30	30	3	2905.99		2011-05-09			0				7	0.25	24.4
573	1	1956-10-10	22.9	56	1978-11-01	2011-05-09	55.39	24.4			32.54	2010-10-24	33	32	3	3794.97		2011-05-09			0				7	0.25	24.4
574	1	1956-07-29	20.2	56	1976-03-01	2011-10-18	55.83	24.4			35.65	2010-02-21	36	34	2	7217.92		2011-10-18			0				7	0.25	24.4
575	1	1956-08-15	19.8	56	1975-10-01	2011-10-18	55.83	24.4			36.07	2011-09-22	36	36	4	4418.08		2011-10-18			0				7	0.25	24.4
576	1	1953-11-05	28.9	59	1981-12-01	2009-04-12	56.32	24.4			27.38	2005-11-25	27	24	3	2638.27		2009-04-12			0				7	0.25	24.4
577	1	1939-06-07	31	73.1	1970-01-01	2011-11-18	72.93	13			41.91	1991-12-27	42	22	5	3747.64		2011-11-18			0				7	0.25	13
578	1	1965	18	47	1983-01-01	1996-01-01	31.02	47.5	78.5	43.24	13.01	1996-12-24	13	32	6	55.35	0		1996-01-01		0	1	2000-04-04 22:19:12	35.28	4	0.55	4.3
579	1	1952	19	60	1971-01-01	1985-01-01	33.02	47.5	80.5	27.15	14.01	1984-06-28 12:00:00	14	13.5	2	3064.32	1982	1985-01-01			0	1	2005-05-02 01:12:00	53.37	4	0.55	20.3
580	1	1966	18	46	1984-01-01	2000-01-01	34.02	47.5			16.01	2002-12-27	16	19	6	49.28	0	2000-01-01			0				6	0.35	47.5
581	1	1955	18	57	1973-01-01	1989-01-01	34.02	47.5	81.5	24.9	16.01	1987-12-29	16	15	4	2970.07	0	1989-01-01			0	1	2011-07-31 22:26:24	56.62	4	0.55	22.6
582	1	1950	21	62	1971-01-01	1985-01-01	35.02	42.7	77.7	19.36	14.01	1983-04-28 10:48:00	14	12.33	2	2613.92	1982	1985-01-01			0	1	2008-04-28 03:07:12	58.36	6	0.35	23.3
583	1	1975-03-05	19.9	37	1994-12-01	2010-06-15	35.48	42.7			15.55	2009-11-27	16	15	2	3101.56		2010-06-15			0				4	0.55	42.7
584	1	1975-06-01	19.9	37	1994-12-01	2010-06-15	35.48	42.7			15.55	2009-11-27	16	15	2	3101.56		2010-06-15			0				4	0.55	42.7
585	1	1975-04-05	19.5	37	1994-07-01	2010-06-15	35.48	42.7			15.97	2009-06-27	16	15	4	1027.76		2010-06-15			0				3	0.65	42.7
586	1	1975-04-05	19.5	37	1994-07-01	2010-06-15	35.48	42.7			15.97	2009-06-27	16	15	4	1027.76		2010-06-15			0				7	0.25	42.7
587	1	1975-08-20	20.7	37	1995-09-01	2010-11-14	35.89	42.7			15.21	2010-08-28	15	15	2	2936				2010-11-14	0				3	0.65	42.7
588	1	1953	23	59	1976-01-01	1989-01-01	36.02	42.7			13.01	1988-12-28	13	13	3	2610.97	0	1989-01-01			0				4	0.55	42.7
589	1	1953	18	59	1971-01-01	1989-01-01	36.02	42.7			18.01	1988-12-27	18	18	5	3977.76	1983	1989-01-01			0				4	0.55	42.7
590	1	1957	18	55	1975-01-01	1994-01-01	37.02	42.7	79.7	38.75	19.01	2003-12-25	19	29	6	90.85	0			1994-01-01	0	1	1997-12-09 22:55:12	40.97	3	0.65	3.9
591	1	1959	18	53	1977-01-01	1996-01-01	37.02	42.7	79.7	30.94	19.01	2005-12-25	19	29	6	81.98	0	1996-01-01			1	1	2007-09-29 23:16:48	48.78	4	0.55	11.8
592	1	1955	21	57	1976-01-01	1992-01-01	37.02	42.7			16.01	1990-12-28	16	15	3	2735.93	0	1992-01-01			0				6	0.35	42.7
593	1	1963	18	49	1981-01-01	2000-01-01	37.02	42.7			19.01	1999-12-28	19	19	6	61.91	0	2000-01-01			0				4	0.55	42.7
594	1	1952	19	60	1971-01-01	1989-01-01	37.03	42.7	79.7	34.55	18.01	1984-12-28	18	14	2	3064.32	0	1989-01-01			0	1	1997-02-25 12:36:00	45.185	7	0.25	8.2
595	1	1952	24	60	1976-01-01	1989-01-01	37.03	42.7	79.7	19.75	13.01	1988-12-28	13	13	4	2610.97	0	1989-01-01			0	1	2011-12-08 23:16:48	59.98	6	0.35	23
596	1	1952	19	60	1971-01-01	1989-01-01	37.03	42.7			18.01	1988-12-27	18	18	2	3977.76	0	1989-01-01			0				4	0.55	42.7
597	1	1973-06-10	21.9	39	1994-12-01	2010-06-15	37.48	42.7			15.55	2009-11-27	16	15	2	3101.56			2010-06-15		0				3	0.65	42.7
598	1	1973-09-28	22.3	39	1995-05-01	2010-11-14	37.89	42.7			15.55	2010-04-27	16	15	2	2936		2010-11-14			0				7	0.25	42.7
599	1	1958	18	54	1976-01-01	1996-01-01	38.02	42.7	80.7	38.57	20.01	2003-12-25	20	28	6	86.18	0	1996-01-01			0	1	2000-02-15 11:31:12	42.15	7	0.25	4.1
600	1	1954	18	58	1972-01-01	1992-01-01	38.02	42.7	80.7	37.65	20.01	1997-12-25	20	26	2	5953.16	0	1992-01-01			0	1	1997-01-17 09:00:00	43.075	7	0.25	5.1
601	1	1958	18	54	1976-01-01	1996-01-01	38.02	42.7	80.7	35.25	20.01	2001-12-25	20	26	6	85.72	0		1996-01-01		0	1	2003-06-12 09:00:00	45.475	4	0.55	7.5
602	1	1942	28	70	1970-01-01	1980-01-01	38.02	42.7	80.7	28.52	10.01	1980-05-31 07:12:00	10	10.42	5	2110.2	0	1980-01-01			0	1	1994-03-02	52.2	6	0.35	14.2
603	1	1951	21	61	1972-01-01	1989-01-01	38.03	42.7	80.7	36.77	17.01	1988-12-27	17	17	2	3815.36	0	1989-01-01			0	1	1994-12-04 22:33:36	43.96	7	0.25	5.9
604	1	1951	19	61	1970-01-01	1989-01-01	38.03	42.7	80.7	32.66	19.01	1988-12-27	19	19	2	4140.16	0		1989-01-01		0	1	1999-01-13 19:40:48	48.07	4	0.55	10
605	1	1951	19	61	1970-01-01	1989-01-01	38.03	42.7	80.7	30.66	19.01	1988-12-27	19	19	5	4140.16	1980	1989-01-01			0	1	2001-01-15 09:00:00	50.075	6	0.35	12
606	1	1951	19	61	1970-01-01	1989-01-01	38.03	42.7	80.7	26.89	19.01	1981-12-29	19	12	2	2554.28	0	1989-01-01			0	1	2004-10-21 07:55:12	53.84	6	0.35	15.8
607	1	1972-02-27	22.9	40	1994-12-01	2010-06-15	38.48	42.7			15.55	2009-11-27	16	15	1	3101.56		2010-06-15			0				4	0.55	42.7
608	1	1973-10-15	23.3	39	1996-04-01	2011-10-18	38.82	42.7			15.56	2011-03-29	16	15	2	2756		2011-10-18			0				7	0.25	42.7
609	1	1973-02-08	21.8	39	1994-10-01	2011-10-18	38.82	42.7			17.06	2011-09-27	17	17	3	1091.68		2011-10-18			0				7	0.25	42.7
610	1	1972-07-05	17.1	40	1989-02-01	2010-11-14	38.9	42.7			21.8	2010-01-27	22	21	2	4306.16		2010-11-14			0				7	0.25	42.7
611	1	1961	18	51	1979-01-01	2000-01-01	39.02	42.7			21.01	2000-12-26	21	22	6	71.48	0		2000-01-01	2011-11-20	0				3	0.65	42.7
612	1	1961	18	51	1979-01-01	2000-01-01	39.02	42.7			21.01	2000-12-26	21	22	6	71.48	0	2000-01-01			0				4	0.55	42.7
613	1	1950	20	62	1970-01-01	1989-01-01	39.03	42.7	81.7	19.78	19.01	1988-12-27	19	19	2	4140.16	1980		1989-01-01		0	1	2011-11-28 00:28:48	61.95	4	0.55	22.9
614	1	1971-02-20	23.9	41	1994-12-01	2010-06-15	39.48	42.7			15.55	2009-11-27	16	15	3	1027.76			2010-06-15		0				3	0.65	42.7
615	1	1972-07-05	23.6	40	1995-08-01	2011-10-18	39.82	42.7			16.22	2011-07-28	16	16	2	2967.6		2011-10-18			0				7	0.25	42.7
616	1	1972-05-18	22.8	40	1994-10-01	2011-10-18	39.82	42.7			17.06	2011-09-27	17	17	2	3164.36		2011-10-18			0				7	0.25	42.7
617	1	1971-12-19	17.2	41	1988-03-01	2010-11-14	39.9	42.7			22.72	2010-02-24	23	22	2	4534.52		2010-11-14			0				7	0.25	42.7
618	1	1952	19	60	1971-01-01	1992-01-01	40.03	38	78	27.18	21.01	1988-12-27	21	18	2	3977.76	0	1992-01-01			0	1	2002-10-26 17:02:24	50.85	6	0.35	10.8
619	1	1952	24	60	1976-01-01	1992-01-01	40.03	38	78	26.1	16.01	1991-12-28	16	16	5	3825.2	0	1992-01-01			0	1	2003-11-24 13:04:48	51.93	6	0.35	11.9
620	1	1949	27	63	1976-01-01	1989-01-01	40.03	38	78	21.21	13.01	1988-12-28	13	13	5	3140.12	0	1989-01-01			0	1	2005-10-12 22:26:24	56.82	6	0.35	16.8
621	1	1945	25	67	1970-01-01	1985-01-01	40.03	38	78	17.38	15.01	1978-10-28 22:48:00	15	8.83	4	1814.25	1980	1985-01-01			0	1	2005-08-11 23:31:12	60.65	6	0.35	20.6
622	1	1940	30	72.1	1970-01-01	1980-01-01	40.03	38	78	15	10.01	1979-06-30 12:00:00	10	9.5	4	2183.25	0	1980-01-01			0	1	2002-12-28 09:50:24	63.03	6	0.35	23
623	1	1945	25	67	1970-01-01	1985-01-01	40.03	38			15.01	1984-06-28 12:00:00	15	14.5	5	3226.72	1983	1985-01-01			0				6	0.35	38
624	1	1971-04-15	19.5	41	1990-07-01	2011-10-18	40.82	38			21.31	2011-06-26	21	21	2	4109.4		2011-10-18			0				7	0.25	38
625	1	1970-09-23	20.5	42	1990-07-01	2010-11-14	40.9	38			20.39	2010-06-26	20	20	1	4077.8		2010-11-14			0				7	0.25	38
626	1	1970-08-08	18	42	1988-01-01	2010-11-14	40.9	38			22.88	2009-12-26	23	22	2	4534.52				2010-11-14	0				3	0.65	38
627	1	1965	19	47	1984-01-01	2006-01-01	41.03	38			22.02	2005-12-26	22	22	6	49.29	2000		2006-01-01		0				4	0.55	38
628	1	1948	22	64	1970-01-01	1989-01-01	41.03	38	79	29.19	19.01	1988-12-27	19	19	5	4140.16	0	1989-01-01		2004-01-01	0	1	1997-10-23 01:26:24	49.84	3	0.65	8.8
629	1	1948	27	64	1975-01-01	1989-01-01	41.03	38			14.01	1988-12-28	14	14	3	2826.57	0		1989-01-01		0				4	0.55	38
630	1	1966-05-15	18	46	1984-01-01	2007-07-05	41.53	38			23.52	2006-12-26	24	23	5	2202.07		2007-07-05			0				7	0.25	38
631	1	1970-03-01	26.4	42	1996-05-01	2011-10-18	41.82	38			15.47	2011-04-28	15	15	2	2756		2011-10-18			0				7	0.25	38
632	1	1970-09-09	24.8	42	1994-10-01	2011-10-18	41.82	38			17.06	2011-09-27	17	17	1	3164.36		2011-10-18			0				7	0.25	38
633	1	1964	23	48	1987-01-01	2006-01-01	42.03	38	80	33.87	19.01	2001-12-28	19	15	6	34.35	1996			2006-01-01	0	1	2010-02-15	46.16	3	0.65	4.1
634	1	1968-03-27	26.9	44	1994-12-01	2010-06-15	42.48	38			15.55	2009-11-27	16	15	1	3101.56				2010-06-15	0				2	0.75	38
635	1	1968-12-15	28.9	44	1996-12-01	2010-06-15	42.48	38			13.55	2009-11-28	14	13	3	820.9		2010-06-15			0				4	0.55	38
636	1	1969-01-03	25.8	43	1994-10-01	2011-10-18	42.82	38			17.06	2011-09-27	17	17	2	3164.36		2011-10-18			0				7	0.25	38
637	1	1968-08-08	23.2	44	1991-03-01	2010-11-14	42.9	38			19.72	2010-02-24	20	19	2	3849.44		2010-11-14			0				7	0.25	38
638	1	1968-01-10	22.3	44	1990-04-01	2010-11-14	42.9	38			20.64	2010-03-27	21	20	2	4077.8		2010-11-14			0				7	0.25	38
639	1	1968-05-30	20.8	44	1988-10-01	2010-11-14	42.9	38			22.13	2010-09-26	22	22	1	4534.52		2010-11-14			0				7	0.25	38
640	1	1968-02-17	19.5	44	1987-07-01	2010-11-14	42.9	38			23.39	2010-06-25	23	23	2	4762.88		2010-11-14			0				7	0.25	38
641	1	1968-10-23	28.8	44	1996-10-01	2010-11-14	42.9	38			14.13	2010-09-28	14	14	3	861.6		2010-11-14			0				7	0.25	38
642	1	1968-04-03	23.2	44	1991-03-01	2010-12-05	42.96	38			19.78	2010-02-24	20	19	3	1443.34		2010-12-05			0				7	0.25	38
643	1	1949	23	63	1972-01-01	1992-01-01	43.03	38	81	19.26	20.01	1978-12-30	20	7	6	37.36	0	1992-01-01			0	1	2010-09-25 21:00:00	61.775	6	0.35	18.7
644	1	1942	28	70	1970-01-01	1985-01-01	43.03	38	81	32.83	15.01	1984-01-27 04:48:00	15	14.08	3	4596.88	1980	1985-01-01			0	1	1990-03-04 11:02:24	48.2	7	0.25	5.2
645	1	1946	24	66	1970-01-01	1989-01-01	43.03	38	81	29.25	19.01	1988-12-27	19	19	5	4140.16	1983	1989-01-01			0	1	1997-09-30 19:04:48	51.78	7	0.25	8.8
646	1	1946	24	66	1970-01-01	1989-01-01	43.03	38	81	20.92	19.01	1988-12-27	19	19	5	4140.16	0	1989-01-01			0	1	2006-01-27 05:52:48	60.11	6	0.35	17.1
647	1	1946	29	66	1975-01-01	1989-01-01	43.03	38	81	20.6	14.01	1984-12-29	14	10	3	2326.73	1982	1989-01-01			0	1	2006-05-24 18:36:00	60.435	6	0.35	17.4
648	1	1967-04-27	18.1	45	1985-02-01	2010-06-15	43.48	38			25.38	2009-01-26	25	24	2	5156.8		2010-06-15			0				4	0.55	38
649	1	1968-08-25	28.5	44	1996-07-01	2011-10-18	43.82	38			15.31	2011-06-28	15	15	4	884.82		2011-10-18			0				7	0.25	38
650	1	1967-08-08	30.5	45	1997-07-01	2010-11-14	43.9	38			13.38	2010-06-28	13	13	2	2524		2010-11-14			0				7	0.25	38
651	1	1967-11-22	23.1	45	1990-02-01	2010-11-14	43.9	38			20.8	2010-01-27	21	20	1	4077.8		2010-11-14			0				7	0.25	38
652	1	1967-12-07	22.6	45	1989-08-01	2010-11-14	43.9	38			21.3	2010-07-27	21	21	2	4306.16			2010-11-14		0				4	0.55	38
653	1	1967-12-31	21	45	1988-01-01	2010-11-14	43.9	38			22.88	2009-12-26	23	22	1	4534.52				2010-11-14	0				3	0.65	38
654	1	1956	18	56	1974-01-01	2000-01-01	44.03	38	82	29.83	26.02	2000-12-25	26	27	6	94.83	0	2000-01-01			0	1	2008-03-01	52.2	4	0.55	8.2
655	1	1952	18	60	1970-01-01	1996-01-01	44.03	38	82	24.17	26.02	1989-12-27	26	20	6	98.07	0	1996-01-01			0	1	2009-10-27 06:21:36	57.86	6	0.35	13.8
656	1	1945	25	67	1970-01-01	1989-01-01	44.03	38	82	19.83	19.01	1988-12-27	19	19	2	4140.16	0	1989-01-01			0	1	2007-02-28	62.2	6	0.35	18.2
657	1	1962	24	50	1986-01-01	2006-01-01	44.03	38			20.01	2005-12-27	20	20	3	1886.14	1996	2006-01-01			0				7	0.25	38
658	1	1958	18	54	1976-01-01	2002-04-05	44.29	38	82.3	32.12	26.28	2000-12-25	26	25	6	85.49	0			2002-04-05	0	1	2008-02-18 22:55:12	50.17	3	0.65	5.9
659	1	1966-06-07	21.5	46	1987-07-01	2010-11-14	44.9	38			23.39	2010-06-25	23	23	2	4762.88		2010-11-14			0				7	0.25	38
660	1	1955	18	57	1973-01-01	2000-01-01	45.03	33.5			27.02	1996-12-26	27	24	6	97.39	0		2000-01-01		0				3	0.65	33.5
661	1	1944	26	68	1970-01-01	1989-01-01	45.03	33.5	78.5	30.67	19.01	1984-12-28	19	15	2	3226.72	0	1989-01-01			0	1	1991-10-29 21:36:00	47.86	7	0.25	2.8
662	1	1944	26	68	1970-01-01	1989-01-01	45.03	33.5	78.5	25.36	19.01	1988-12-27	19	19	5	4140.16	0	1989-01-01			0	1	1997-02-17 07:40:48	53.17	7	0.25	8.1
663	1	1944	26	68	1970-01-01	1989-01-01	45.03	33.5	78.5	11.97	19.01	1988-12-27	19	19	5	4140.16	1983	1989-01-01			0	1	2010-07-06 07:19:12	66.56	6	0.35	21.5
664	1	1965-01-15	22.2	47	1987-03-01	2010-06-15	45.48	33.5			23.31	2009-02-23	23	22	1	4700.08		2010-06-15			0				7	0.25	33.5
665	1	1966-11-10	30.4	46	1996-06-01	2011-10-18	45.82	33.5			15.39	2011-05-29	15	15	4	884.82		2011-10-18			0				7	0.25	33.5
666	1	1965-02-15	31.4	47	1996-06-01	2010-11-14	45.9	33.5			14.46	2010-05-29	14	14	2	2724.4		2010-11-14			0				7	0.25	33.5
667	1	1965-09-07	18.9	47	1983-12-01	2010-11-14	45.9	33.5			26.97	2009-11-24	27	26	3	2479.47		2010-11-14			0				7	0.25	33.5
668	1	1943	27	69	1970-01-01	1989-01-01	46.03	33.5	79.5	27.13	19.01	1987-12-28	19	18	2	3911.8	1980	1989-01-01			0	1	1995-05-14	52.4	7	0.25	6.4
669	1	1939	31	73.1	1970-01-01	1985-01-01	46.03	33.5	79.5	10.05	15.01	1983-08-30 13:12:00	15	13.67	5	2998.36	1982	1985-01-01			0	1	2008-06-07 04:48:00	69.48	6	0.35	23.4
670	1	1964-09-19	20	48	1984-01-01	2010-06-15	46.48	33.5			26.47	2008-12-25	26	25	2	5378.84		2010-06-15			0				4	0.55	33.5
671	1	1964-08-11	20	48	1984-01-01	2010-06-15	46.48	33.5			26.47	2008-12-25	26	25	2	5378.84		2010-06-15			0				4	0.55	33.5
672	1	1964-08-02	20.1	48	1984-02-01	2010-06-15	46.48	33.5			26.39	2009-01-25	26	25	2	5378.84				2010-06-15	0				4	0.55	33.5
673	1	1965-07-19	31.5	47	1996-07-01	2011-10-18	46.82	33.5			15.31	2011-06-28	15	15	2	2756		2011-10-18			0				7	0.25	33.5
674	1	1965-08-08	20.8	47	1985-10-01	2011-10-18	46.82	33.5			26.06	2011-09-25	26	26	2	5251.2		2011-10-18			0				7	0.25	33.5
675	1	1965-01-26	31.5	47	1996-07-01	2011-10-18	46.82	33.5			15.31	2011-06-28	15	15	3	884.82		2011-10-18			0				7	0.25	33.5
676	1	1964-06-21	32.5	48	1996-07-01	2010-11-14	46.9	33.5			14.38	2010-06-28	14	14	1	2724.4				2010-11-14	0				3	0.65	33.5
677	1	1964-06-18	24.7	48	1988-09-01	2010-11-14	46.9	33.5			22.22	2010-08-27	22	22	2	4534.52				2010-11-14	0				3	0.65	33.5
678	1	1964-10-06	23.9	48	1987-12-01	2010-11-14	46.9	33.5			22.97	2009-11-25	23	22	2	4700.08			2010-11-14		0				4	0.55	33.5
679	1	1964-02-25	20.9	48	1984-11-01	2010-11-14	46.9	33.5			26.05	2010-10-26	26	26	4	2384.07		2010-11-14			0				7	0.25	33.5
680	1	1938	32	74.1	1970-01-01	1985-01-01	47.03	33.5	80.5	30.65	15.01	1985-04-27 10:48:00	15	15.33	4	2997.88	1980	1985-01-01	1989-01-01		0	1	1987-11-07 07:04:48	49.88	4	0.55	2.9
681	1	1942	28	70	1970-01-01	1989-01-01	47.03	33.5	80.5	17.75	19.01	1988-12-27	19	19	2	4140.16	1982			1989-01-01	1	1	2004-09-26 16:48:00	62.78	2	0.75	15.7
682	1	1942	32	70	1974-01-01	1989-01-01	47.03	33.5	80.5	17	15.01	1988-12-28	15	15	5	3490.56	0	1989-01-01			0	1	2005-06-27 10:48:00	63.53	6	0.35	16.5
683	1	1942	29	70	1971-01-01	1989-01-01	47.03	33.5	80.5	13.63	18.01	1984-12-28	18	14	2	3064.32	0	1989-01-01			1	1	2008-11-08 12:00:00	66.9	4	0.55	19.9
684	1	1955	18	57	1973-01-01	2002-04-05	47.29	33.5			29.28	1984-12-29	29	12	1	2739.52	0	2002-04-05			0				7	0.25	33.5
685	1	1963-06-16	30.9	49	1993-12-01	2010-06-15	47.48	33.5			16.55	2009-11-27	17	16	2	3329.92		2010-06-15			0				4	0.55	33.5
686	1	1963-11-25	21	49	1984-01-01	2010-06-15	47.48	33.5			26.47	2008-12-25	26	25	4	2343.37		2010-06-15			0				4	0.55	33.5
687	1	1960-10-03	33.9	52	1993-12-01	2007-07-05	47.54	33.5			13.6	2006-11-28	13.6	13	3	1011.42		2007-07-05			0				7	0.25	33.5
688	1	1960-08-18	27.4	52	1987-05-01	2007-07-05	47.54	33.5			20.19	2006-04-26	20	19	5	4476.08			2007-07-05		0				4	0.55	33.5
689	1	1964-07-02	32.4	48	1996-06-01	2011-10-18	47.83	33.5			15.39	2011-05-29	15	15	4	884.82			2011-10-18		0				4	0.55	33.5
690	1	1964-10-10	21.4	48	1985-05-01	2011-10-18	47.83	33.5			26.48	2011-04-25	26	26	4	2216.32		2011-10-18			0				7	0.25	33.5
691	1	1964-11-25	20.3	48	1984-04-01	2011-10-18	47.83	33.5			27.56	2011-03-26	28	27	5	2407.29		2011-10-18			0				7	0.25	33.5
692	1	1963-05-16	32.9	49	1995-11-01	2010-11-14	47.9	33.5			15.05	2010-10-28	15	15	2	2936				2010-11-14	0				3	0.65	33.5
693	1	1963-10-07	25.4	49	1988-06-01	2010-11-14	47.9	33.5			22.47	2010-05-27	22	22	2	4534.52				2010-11-14	0				3	0.65	33.5
694	1	1963-11-08	18.8	49	1981-10-01	2010-11-14	47.9	33.5			29.14	2010-09-24	29	29	3	2882.77				2010-11-14	0				3	0.65	33.5
695	1	1937	33	75.1	1970-01-01	1985-01-01	48.03	33.5	81.5	30.78	15.01	1985-04-27 10:48:00	15	15.33	5	3226.72	1980	1985-01-01			0	1	1987-09-18 06:57:36	50.75	7	0.25	2.7
696	1	1954	18	58	1972-01-01	2002-01-01	48.03	33.5	81.5	26.94	30.02	1998-12-25	30	27	6	103.67	0	2002-01-01			0	1	2008-07-20 23:38:24	54.59	7	0.25	6.6
697	1	1952	18	60	1970-01-01	2000-01-01	48.03	33.5			30.02	1995-12-26	30	26	6	110.64	0		2000-01-01		0				4	0.55	33.5
698	1	1954-08-11	22.5	58	1976-07-01	2002-04-05	48.29	33.5			25.78	2005-06-24	26	29	1	6792.32		2002-04-05	2010-10-07		0				4	0.55	33.5
699	1	1962-12-08	31.9	50	1993-12-01	2010-06-15	48.48	33.5			16.55	2009-11-27	17	16	2	3329.92		2010-06-15			0				4	0.55	33.5
700	1	1962-11-01	24.4	50	1986-05-01	2010-06-15	48.48	33.5			24.14	2009-04-25	24	23	2	4928.44		2010-06-15			0				4	0.55	33.5
701	1	1962-06-21	21.9	50	1983-12-01	2010-06-15	48.48	33.5			26.56	2009-11-24	27	26	1	5600.88		2010-06-15			0				4	0.55	33.5
702	1	1963-12-24	20.8	49	1983-10-01	2011-10-18	48.83	33.5			28.07	2011-09-24	28	28	2	5695.28		2011-10-18			0				7	0.25	33.5
703	1	1962-08-24	29.2	50	1991-03-01	2010-11-14	48.9	33.5			19.72	2010-02-24	20	19	1	3849.44			2010-11-14		0				4	0.55	33.5
704	1	1962-05-08	19.9	50	1981-12-01	2010-11-14	48.9	33.5			28.97	2009-11-24	29	28	3	2842.07			2010-11-14		0				4	0.55	33.5
705	1	1940	30	72.1	1970-01-01	1989-01-01	49.04	33.5	82.5	20.25	19.01	1988-12-27	19	19	5	4140.16	0			1989-01-01	0	1	2002-03-31 20:24:00	62.29	3	0.65	13.3
706	1	1940	34	72.1	1974-01-01	1989-01-01	49.04	33.5	82.5	17.75	15.01	1988-12-28	15	15	5	3490.56	1982		1989-01-01		1	1	2004-09-30 01:55:12	64.79	3	0.65	15.8
707	1	1940	32	72.1	1972-01-01	1989-01-01	49.04	33.5	82.5	12.59	17.01	1985-12-28	17	14	1	3130.28	0	1989-01-01			0	1	2009-11-25 18:00:00	69.95	6	0.35	20.9
708	1	1961-06-10	32.9	51	1993-12-01	2010-06-15	49.48	33.5			16.55	2009-11-27	17	16	1	3329.92		2010-06-15			0				3	0.65	33.5
709	1	1961-11-12	26.2	51	1987-03-01	2010-06-15	49.48	33.5			23.31	2009-02-23	23	22	1	4700.08		2010-06-15			0				7	0.25	33.5
710	1	1962-07-29	20	50	1982-01-01	2011-10-18	49.83	33.5			29.81	2010-12-25	30	29	2	5917.32		2011-10-18			0				7	0.25	33.5
711	1	1962-02-17	19.8	50	1981-10-01	2011-10-18	49.83	33.5			30.07	2011-09-24	30	30	2	6139.36		2011-10-18			0				7	0.25	33.5
712	1	1952	18	60	1970-01-01	2002-04-05	50.29	28.9	79.2	19.79	32.28	1992-12-26	32	23	6	106.29	0	2002-04-05			0	1	2011-05-11 15:14:24	59.4	4	0.55	0
713	1	1960-05-19	18	52	1978-01-01	2010-06-15	50.49	28.9			32.47	2008-12-24	32	31	2	6780.96		2010-06-15			0				4	0.55	28.9
714	1	1961-01-26	35.2	51	1996-03-01	2011-10-18	50.83	28.9			15.64	2011-02-26	16	15	4	884.82		2011-10-18			0				7	0.25	28.9
715	1	1961-02-01	32.8	51	1993-10-01	2011-10-18	50.83	28.9			18.06	2011-09-27	18	18	4	1216.64		2011-10-18			0				7	0.25	28.9
716	1	1960-11-17	31.9	52	1991-12-01	2010-11-14	50.9	28.9			18.97	2008-11-26	19	17	2	3721.04		2010-11-14			0				7	0.25	28.9
717	1	1959-02-16	20.2	53	1979-03-01	2010-06-15	51.49	28.9			31.31	2009-02-21	31	30	2	6620.88				2010-06-15	0				2	0.75	28.9
718	1	1960-03-28	24.7	52	1984-09-01	2011-10-18	51.83	28.9			27.15	2011-08-26	27	27	4	2407.28		2011-10-18			0				7	0.25	28.9
719	1	1959-02-22	29.7	53	1988-09-01	2010-11-14	51.9	28.9			22.22	2010-08-27	22	22	3	1818.22		2010-11-14			0				7	0.25	28.9
720	1	1959-08-20	27.2	53	1986-03-01	2010-11-14	51.9	28.9			24.72	2010-02-23	25	24	3	2068.14		2010-11-14			0				7	0.25	28.9
721	1	1954	20	58	1974-01-01	2006-01-01	52.04	28.9			32.02	2005-12-24	32	32	6	95.99	1992	2006-01-01			0				7	0.25	28.9
722	1	1958-02-21	35.9	54	1993-12-01	2010-06-15	52.49	28.9			16.55	2009-11-27	17	16	2	3329.92		2010-06-15			0				4	0.55	28.9
723	1	1958-02-13	35.9	54	1993-12-01	2010-06-15	52.49	28.9			16.55	2009-11-27	17	16	4	1152.72			2010-06-15		0				3	0.65	28.9
724	1	1958-01-29	35.9	54	1993-12-01	2010-06-15	52.49	28.9			16.55	2009-11-27	17	16	4	1152.72		2010-06-15			0				4	0.55	28.9
725	1	1958-04-15	18.2	54	1976-03-01	2010-06-15	52.49	28.9			34.31	2009-02-21	34	33	3	4138.57		2010-06-15			0				7	0.25	28.9
726	1	1955-06-06	18.9	57	1973-12-01	2007-07-05	52.54	28.9			33.61	1994-11-26	34	21	3	3719.83				2007-07-05	0				3	0.65	28.9
727	1	1959-09-10	34.8	53	1993-10-01	2011-10-18	52.83	28.9			18.06	2011-09-27	18	18	2	3424.32		2011-10-18			0				7	0.25	28.9
728	1	1957-07-26	21.9	55	1978-12-01	2010-06-15	53.49	28.9			31.56	2009-11-23	32	31	2	6780.96			2010-06-15		0				3	0.65	28.9
729	1	1957-08-05	21.9	55	1978-12-01	2010-06-15	53.49	28.9			31.56	2009-11-23	32	31	2	6780.96		2010-06-15			0				4	0.55	28.9
730	1	1954-04-09	22.3	58	1976-04-01	2007-07-05	53.54	28.9			31.28	2001-03-26	31	25	6	85.49		2007-07-05			0				7	0.25	28.9
731	1	1958-05-07	27.8	54	1985-10-01	2011-10-18	53.83	28.9			26.06	2011-09-25	26	26	2	5251.2		2011-10-18			0				7	0.25	28.9
732	1	1958-03-12	25.8	54	1983-10-01	2011-10-18	53.83	28.9			28.07	2011-09-24	28	28	4	2543.38		2011-10-18			0				7	0.25	28.9
733	1	1958-09-09	18.4	54	1976-06-01	2011-10-18	53.83	28.9			35.4	2011-05-24	35	35	3	4202.48		2011-10-18			0				7	0.25	28.9
734	1	1958-05-09	17.8	54	1975-10-01	2011-10-18	53.83	28.9			36.07	2011-09-22	36	36	4	4418.08		2011-10-18			0				7	0.25	28.9
735	1	1935	35	77.1	1970-01-01	1989-01-01	54.04	28.9			19.01	1988-12-27	19	19	5	4140.16	0	1989-01-01			1				4	0.55	28.9
736	1	1956-01-19	20.3	56	1976-04-01	2010-06-15	54.49	28.9			34.23	2009-03-24	34	33	4	4138.57		2010-06-15			0				7	0.25	28.9
737	1	1953-07-13	22.9	59	1975-11-01	2007-07-05	54.54	28.9			31.7	2005-10-24	32	30	5	4150.37			2007-07-05		0				4	0.55	28.9
738	1	1957-05-01	24.2	55	1981-03-01	2011-10-18	54.83	28.9			30.65	2011-02-22	31	30	4	2905.99		2011-10-18			0				7	0.25	28.9
739	1	1957-07-16	21.8	55	1978-10-01	2011-10-18	54.83	28.9			33.07	2011-09-23	33	33	4	3818.18		2011-10-18			0				7	0.25	28.9
740	1	1957-09-14	19.2	55	1976-03-01	2011-10-18	54.83	28.9			35.65	2010-02-21	36	34	4	4179.27		2011-10-18			0				7	0.25	28.9
741	1	1955-01-03	20.8	57	1975-10-01	2010-06-15	55.49	24.4			34.73	2009-09-22	35	34	2	7343.16		2010-06-15			0				7	0.25	24.4
742	1	1955-10-25	18.9	57	1973-12-01	2010-06-15	55.49	24.4			36.56	2009-11-22	37	36	4	4622.63		2010-06-15			0				7	0.25	24.4
743	1	1955-08-18	21.2	57	1976-03-01	2010-10-07	55.8	24.4			34.62	1987-02-27	35	11	3	2361.05				2010-10-07	0				3	0.65	24.4
744	1	1956-11-29	17.8	56	1973-10-01	2011-10-18	55.83	24.4			38.07	2011-09-22	38	38	2	7762.36			2011-10-18		0				4	0.55	24.4
745	1	1956-02-12	20.2	56	1976-03-01	2011-10-18	55.83	24.4			35.65	2011-02-21	36	35	4	4202.48		2011-10-18			0				7	0.25	24.4
746	1	1956-08-14	17.8	56	1973-10-01	2011-10-18	55.83	24.4			38.07	2011-09-22	38	38	4	4686.55				2011-10-18	0				3	0.65	24.4
747	1	1950	26	62	1976-01-01	2006-01-01	56.04	24.4	80.4	18.58	30.02	2005-12-24	30	30	6	86.65	2003		2006-01-01		0	1	2011-10-27 15:07:12	61.86	4	0.55	5.8
748	1	1952-06-19	24.3	60	1976-04-01	2010-10-10	58.81	24.4			34.55	2007-03-25	35	31	1	7014.32			2010-10-10		0				4	0.55	24.4
749	1	1951-10-26	25.1	61	1976-02-01	2010-10-07	59.81	24.4			34.7	2004-01-25	35	28	3	3866.47		2010-10-07			0				7	0.25	24.4
750	1	1951-10-04	25.2	61	1976-03-01	2010-10-07	59.81	24.4			34.62	2006-02-22	35	30	5	3397.27		2010-10-07			0				7	0.25	24.4
751	1	1951-06-07	19	61	1970-01-01	2010-10-10	59.81	24.4			40.8	1997-12-25	40.8	28	3	4382.12				2010-10-10	0				3	0.65	24.4
752	1	1952-07-28	20.9	60	1972-12-01	2011-11-18	59.92	24.4			38.99	2003-11-24	39	31	4	4418.96		2011-11-18			0				7	0.25	24.4
753	1	1949-08-08	27.2	63	1976-03-01	2011-11-18	62.92	20.3			35.74	2004-02-23	36	28	2	6637.52		2011-11-18			0				7	0.25	20.3
754	1	1947-06-07	25.9	65	1972-12-01	2010-10-07	63.81	20.3			37.87	1990-11-27	38	18	3	3354.22				2010-10-07	0				3	0.65	20.3
755	1	1947-01-17	23	65	1970-01-01	2010-10-09	63.81	20.3			40.8	1987-12-28	41	18	4	3372.76			2010-10-09		0				4	0.55	20.3
756	1	1946-05-22	24	66	1970-01-01	2010-10-07	64.81	20.3			40.79	1998-12-25	41	29	4	4431.82		2010-10-07			0				7	0.25	20.3
757	1	1943-07-10	27	69	1970-01-01	2010-10-09	67.82	16.5			40.8	1994-12-26	41	25	4	4204.42		2010-10-09			0				7	0.25	16.5
758	1	1944-04-17	26.9	68	1970-12-01	2011-11-18	67.93	16.5			40.99	1996-11-24	41	26	1	5693.96		2011-11-18			0				7	0.25	16.5
759	1	1942-07-06	28.9	70	1970-12-01	2010-10-07	68.81	16.5			39.88	1994-11-25	40	24	4	4122.52		2010-10-07			0				7	0.25	16.5
760	1	1942-02-03	28.9	70	1970-12-01	2010-10-10	68.82	16.5			39.88	1991-11-26	40	21	1	2872.92				2010-10-10	0				3	0.65	16.5
761	1	1939-07-15	31	73.1	1970-01-01	2010-10-07	71.81	13			40.79	1990-12-27	41	21	4	3747.64			2010-10-07		0				4	0.55	13
762	1	1936-11-17	34.7	76.1	1970-09-01	2011-11-18	75.93	10			41.24	1987-08-28	41	17	5	3683.44		2011-11-18			0				7	0.25	10
763	1	1978-10-19	22.6	34	2000-08-01	2011-11-12	33.88	47.5			11.29	2011-07-30	11	11	3	657.42		2011-11-12			0				7	0.25	47.5
764	1	1953	18	59	1971-01-01	1989-01-01	36.02	42.7	78.7	32.47	18.01	1985-12-28	18	15	6	74.72	0	1989-01-01			0	1	1999-03-20 18:57:36	46.25	6	0.35	10.2
765	1	1952	18	60	1970-01-01	1988-01-01	36.02	42.7	78.7	25.67	18.01	1993-12-26	18	24	6	109.03	0	1988-01-01			0	1	2005-01-06 17:02:24	53.05	4	0.55	17
766	1	1952	18	60	1970-01-01	1989-01-01	37.03	42.7	79.7	28.53	19.01	1991-12-27	19	22	6	103.55	0	1989-01-01			0	1	2003-03-02 17:31:12	51.2	6	0.35	14.2
767	1	1972-06-18	29.4	40	2001-06-01	2011-11-12	39.89	42.7			10.45	2011-05-30	10	10	2	1387.6		2011-11-12			0				7	0.25	42.7
768	1	1971-08-21	29.6	41	2000-08-01	2011-11-13	40.89	38			11.29	2011-07-30	11	11	3	657.42		2011-11-13			0				7	0.25	38
769	1	1971-08-24	29.6	41	2000-08-01	2011-11-14	40.9	38			11.29	2011-07-30	11	11	4	657.42			2011-11-12		0				4	0.55	38
770	1	1959	18	53	1977-01-01	2000-01-01	41.03	38	79	35.16	23.01	1993-12-28	23	17	6	76.34	0		2000-01-01		1	1	2002-11-03 21:57:36	43.87	3	0.65	2.8
771	1	1956	18	56	1974-01-01	1997-01-01	41.03	38	79	29.32	23.02	1993-12-27	23	20	6	90.35	0	1997-01-01			0	1	2005-09-04 03:36:00	49.71	4	0.55	8.7
772	1	1954	18	58	1972-01-01	1996-01-01	42.03	38	80	25.37	24.02	1991-12-27	24	20	6	94.21	0		1996-01-01		0	1	2008-08-17 17:24:00	54.665	4	0.55	12.6
773	1	1942	28	70	1970-01-01	1985-01-01	43.03	38	81	16.81	15.01	1985-07-27 16:48:00	15	15.58	2	3455.08	1982	1985-01-01			0	1	2006-03-04 20:09:36	64.22	6	0.35	21.2
774	1	1968-05-18	30.6	44	1998-08-01	2011-11-12	43.89	38			13.29	2011-07-29	13	13	2	2263.6		2011-11-12			0				7	0.25	38
775	1	1964-02-13	16.9	48	1980-12-01	2007-12-18	43.99	38			27.06	1986-11-30	27	6	6	32.69		2007-12-18			0				7	0.25	38
776	1	1947	30	65	1977-01-01	1991-01-01	44.03	38	82	23.79	14.01	1989-12-29	14	13	1	3186.36	0	1991-01-01			0	1	2005-03-15	58.24	6	0.35	14.2
777	1	1967-08-10	22	45	1989-01-01	2011-11-13	44.9	38			22.88	2010-12-27	23	22	2	4337.76		2011-11-13			0				7	0.25	38
778	1	1963-10-25	18.3	49	1981-05-01	2007-12-18	44.99	38			26.65	1997-04-27	27	16	2	3875.76		2007-12-18			0				7	0.25	38
779	1	1966-02-19	18.9	46	1984-12-01	2011-11-13	45.9	33.5			26.97	2011-11-25	27	27	2	5475.24		2011-11-13			0				7	0.25	33.5
780	1	1965-04-01	35.9	47	2000-12-01	2011-11-12	46.89	33.5			10.95	2011-11-29	11	11	2	1679.6		2011-11-12			0				7	0.25	33.5
781	1	1965-04-25	21.8	47	1986-10-01	2011-11-12	46.89	33.5			25.13	2011-09-25	25	25	2	5022.84		2011-11-12			0				7	0.25	33.5
782	1	1964-09-15	18.5	48	1982-07-01	2010-11-14	46.9	33.5			28.39	2010-06-24	28	28	2	5885.72		2010-11-14			0				7	0.25	33.5
783	1	1964-03-21	30.6	48	1994-08-01	2011-11-13	47.9	33.5			17.3	2011-07-28	17	17	2	3164.36			2011-11-12		0				4	0.55	33.5
784	1	1963-10-12	20.7	49	1983-09-01	2010-11-14	47.9	33.5			27.22	2010-08-25	27	27	2	5663.68		2010-11-14			0				7	0.25	33.5
785	1	1952	18	60	1970-01-01	2000-01-01	48.03	33.5	81.5	27.35	30.02	1984-12-28	30	15	6	74.72	0	2000-01-01			0	1	2006-02-23 03:50:24	54.18	4	0.55	6.2
786	1	1962-08-07	18.9	50	1980-12-01	2010-11-15	48.9	33.5			29.98	2009-11-24	30	29	3	3211.07				2010-11-14	0				3	0.65	33.5
787	1	1957	18	55	1975-01-01	2006-01-01	49.03	33.5	82.5	28.42	31.02	1995-12-27	31	21	3	3611.57	0	2006-01-01			0	1	2011-01-27 01:19:12	54.11	7	0.25	5.1
788	1	1962-07-15	31.7	50	1993-09-01	2011-11-12	49.9	33.5			18.21	2011-08-28	18	18	2	3424.32		2011-11-12			0				7	0.25	33.5
789	1	1958-04-20	24.9	54	1982-12-01	2007-12-18	49.99	33.5			25.06	1996-11-27	25	14	2	3361.72		2007-12-18			0				7	0.25	33.5
790	1	1956	24	56	1980-01-01	2006-01-01	50.04	28.9	78.9	25.25	26.02	1990-12-29	26	11	1	2708.72	0		2006-01-01		0	1	2009-08-25 09:21:36	53.69	4	0.55	3.7
791	1	1952	18	60	1970-01-01	2002-04-05	50.29	28.9	79.2	28.3	32.28	1992-12-26	32	23	6	106.29	0	2002-04-05			0	1	2002-11-08 11:38:24	50.89	4	0.55	0.6
792	1	1952	18	60	1970-01-01	2002-04-05	50.29	28.9	79.2	26.57	32.28	1993-12-26	32	24	6	109.03	0	2002-04-05			0	1	2004-07-30 20:09:36	52.62	4	0.55	2.3
793	1	1952	18	60	1970-01-01	2002-04-05	50.29	28.9	79.2	22.67	32.28	1990-12-27	32	21	6	100.81	0	2002-04-05			0	1	2008-06-23 16:55:12	56.52	7	0.25	6.2
794	1	1960-02-12	20.3	52	1980-04-01	2010-11-16	50.91	28.9			30.65	2010-03-25	31	30	1	6329.8				2010-11-14	0				3	0.65	28.9
795	1	1960-02-16	24.8	52	1984-10-01	2011-11-12	51.9	28.9			27.13	2011-09-25	27	27	2	5475.24		2011-11-12			0				7	0.25	28.9
796	1	1960-03-09	18.8	52	1978-10-01	2011-11-13	51.9	28.9			33.14	2011-09-23	33	33	2	6875.36		2011-11-13			0				7	0.25	28.9
797	1	1960-02-20	25.7	52	1985-09-01	2011-11-13	51.9	28.9			26.22	2011-08-26	26	26	4	2216.32		2011-11-13			0				7	0.25	28.9
798	1	1959-09-24	30	53	1989-01-01	2011-11-13	52.9	28.9			22.88	2010-12-27	23	22	2	4337.76			2011-11-12		0				4	0.55	28.9
799	1	1959-10-16	26.7	53	1985-09-01	2011-11-13	52.9	28.9			26.22	2011-08-26	26	26	2	5251.2			2011-11-12		0				4	0.55	28.9
800	1	1958-11-22	25.5	54	1983-07-01	2010-11-14	52.9	28.9			27.39	2010-06-24	27	27	4	2520.17		2010-11-14			0				7	0.25	28.9
801	1	1958-09-18	20.5	54	1978-07-01	2010-11-14	52.9	28.9			32.39	2010-06-23	32	32	5	3794.97		2010-11-14			0				7	0.25	28.9
802	1	1953	22	59	1975-01-01	2006-01-01	53.04	28.9	81.9	25.29	31.02	2005-12-24	31	31	1	7119.16	1991	2006-01-01			0	1	2009-08-11 03:43:12	56.65	7	0.25	3.6
803	1	1952	24	60	1976-01-01	2006-01-01	54.04	28.9	82.9	28.44	30.02	1992-12-27	30	17	1	4053.56	0		2006-01-01		0	1	2006-06-19	54.5	4	0.55	0.5
804	1	1956-06-14	22.9	56	1978-12-01	2010-11-14	54.91	28.9			31.98	2009-11-23	32	31	2	6780.96		2010-11-14			0				7	0.25	28.9
805	1	1956-05-13	17.9	56	1973-12-01	2010-11-14	54.91	28.9			36.98	2009-11-22	37	36	2	7667.96			2010-11-14		0				4	0.55	28.9
806	1	1956-05-13	17.9	56	1973-12-01	2010-11-14	54.91	28.9			36.98	2009-11-22	37	36	2	7667.96			2010-11-14		0				4	0.55	28.9
807	1	1955-12-09	20.8	57	1975-10-01	2010-11-14	55.91	24.4			35.15	2010-09-22	35	35	4	4394.87		2010-11-14			0				7	0.25	24.4
808	1	1953-04-13	23.3	59	1976-04-01	2011-04-19	58.33	24.4			35.07	2009-03-24	35	33	2	7155.12		2011-04-19			0				7	0.25	24.4
809	1	1952-09-25	24.5	60	1976-07-01	2011-11-18	59.92	24.4			35.41	2003-06-25	35	27	2	6455.52		2011-11-18			0				7	0.25	24.4
810	1	1952-03-01	22.5	60	1974-07-01	2011-11-19	59.92	24.4			37.41	2000-06-24	37	26	2	6212.36		2011-11-19			0				7	0.25	24.4
811	1	1952-03-08	24.2	60	1976-03-01	2011-11-19	59.92	24.4			35.74	2007-02-22	36	31	2	7014.32		2011-11-19			0				7	0.25	24.4
812	1	1951-12-16	25.2	61	1976-03-01	2011-11-19	60.92	20.3			35.74	2006-02-22	36	30	2	6931.12			2011-11-19		0				4	0.55	20.3
813	1	1950-07-18	20	62	1970-01-01	2011-04-19	61.34	20.3			41.32	1986-12-28	41	17	1	3683.44				2011-04-19	0				3	0.65	20.3
814	1	1950-03-13	26.5	62	1976-07-01	2011-11-18	61.92	20.3			35.41	2005-06-24	35	29	2	6792.32		2011-11-18			0				7	0.25	20.3
815	1	1950-05-05	21.5	62	1971-07-01	2011-11-18	61.92	20.3			40.41	2005-06-22	40	34	3	4687.29				2011-11-18	0				3	0.65	20.3
816	1	1949-05-13	21	63	1970-01-01	2011-04-19	62.34	20.3			41.32	2002-12-24	41	33	3	4687.42		2011-04-19			0				7	0.25	20.3
817	1	1949-02-01	27.2	63	1976-03-01	2011-11-19	62.92	20.3			35.74	2005-02-22	36	29	2	6792.32		2011-11-19			0				7	0.25	20.3
818	1	1948-02-21	22.5	64	1970-07-01	2011-11-18	63.92	20.3			41.41	1986-06-27	41	16	1	3455.08		2011-11-18			0				7	0.25	20.3
819	1	1947-03-29	23	65	1970-01-01	2011-04-19	64.34	20.3			41.32	1997-12-25	41	28	2	6277.96		2011-04-19			0				7	0.25	20.3
820	1	1947-01-08	29.9	65	1976-11-01	2011-04-19	64.34	20.3			34.48	1997-10-27	34	21	3	3445.67			2011-04-19		0				4	0.55	20.3
821	1	1946-03-29	30.2	66	1976-03-01	2011-04-19	65.34	16.5			35.16	1998-02-24	35	22	3	3495.37		2011-04-19			0				7	0.25	16.5
822	1	1946-03-07	24	66	1970-01-01	2011-11-18	65.92	16.5			41.91	1989-12-27	42	20	2	4368.12		2011-11-18			0				7	0.25	16.5
823	1	1946-05-27	25.6	66	1971-08-01	2011-11-18	65.92	16.5			40.33	1986-07-28	40	15	6	74.72		2011-11-18			0				7	0.25	16.5
824	1	1945-12-26	29	67	1974-01-01	2011-04-19	66.34	16.5			37.32	1997-12-26	37	24	3	3845.2		2011-04-19			0				7	0.25	16.5
825	1	1945-03-17	25.1	67	1970-02-01	2011-11-18	66.92	16.5			41.82	1998-01-25	42	28	2	6277.96			2011-11-18		0				4	0.55	16.5
826	1	1944-04-29	26	68	1970-01-01	2011-04-19	67.34	16.5			41.32	1990-12-27	41	21	1	4596.88			2011-04-19		0				4	0.55	16.5
827	1	1944-02-20	26.5	68	1970-07-01	2011-11-18	67.93	16.5			41.41	1990-06-26	41	20	1	4368.12		2011-11-18			0				7	0.25	16.5
828	1	1944-04-07	33.4	68	1977-06-01	2011-11-18	67.93	16.5			34.49	1998-05-27	34	21	3	3242.77		2011-11-18			0				7	0.25	16.5
829	1	1943-09-21	27	69	1970-01-01	2011-11-18	68.93	16.5			41.91	1990-12-27	42	21	3	3747.64		2011-11-18			0				7	0.25	16.5
830	1	1942-08-20	28	70	1970-01-01	2011-04-19	69.34	16.5			41.32	1991-12-27	41	22	3	3872.6				2011-04-19	0				3	0.65	16.5
831	1	1970-06-28	24.8	42	1994-10-01	2011-05-09	41.38	38			16.61	2010-09-27	17	16	3	1068.46		2011-05-09			0				7	0.25	38
832	1	1963-01-28	23.9	49	1986-12-01	2011-05-09	48.38	33.5			24.45	2010-11-25	24	24	3	2068.14		2011-05-09			0				7	0.25	33.5
833	1	1957-11-26	24.9	55	1981-12-01	2011-05-09	54.39	28.9			29.45	2008-11-24	29	27	3	2799.17		2011-05-09			0				7	0.25	28.9
834	1	1957-01-04	21.9	55	1978-11-01	2011-05-09	54.39	28.9			32.54	2010-10-24	33	32	3	3794.97		2011-05-09			0				7	0.25	28.9
835	1	1974-07-01	20	38	1994-01-01	2010-01-10	36.05	42.7			16.04	2008-12-28	16	15	3	1027.76		2010-01-10			0				7	0.25	42.7
836	1	1969-02-18	25	43	1994-01-01	2010-01-10	41.05	38			16.04	2008-12-28	16	15	3	1027.76		2010-01-10			0				7	0.25	38
837	1	1968-11-11	27.5	44	1995-07-01	2010-01-10	42.05	38			14.54	2009-06-27	15	14	5	2873.2				2010-01-10	0				3	0.65	38
838	1	1965-08-03	30	47	1995-01-01	2010-01-10	45.05	33.5			15.04	2008-12-28	15	14	2	2873.2		2010-01-10			0				7	0.25	33.5
839	1	1965-03-15	29.5	47	1994-07-01	2010-01-10	45.05	33.5			15.54	2009-06-27	16	15	3	1027.76		2010-01-10			0				7	0.25	33.5
840	1	1965-12-20	30.5	47	1995-07-01	2010-01-10	45.05	33.5			14.54	2009-06-27	15	14	6	6.33		2010-01-10	2011-04-19		0				4	0.55	33.5
841	1	1962-10-20	32	50	1994-01-01	2010-01-10	48.06	33.5			16.04	2008-12-28	16	15	3	1027.76		2010-01-10			0				7	0.25	33.5
842	1	1962-01-10	33.5	50	1995-07-01	2010-01-10	48.06	33.5			14.54	2009-06-27	15	14	5	2873.2		2010-01-10			0				7	0.25	33.5
843	1	1958-01-03	31.3	54	1989-04-01	2010-01-10	52.06	28.9			20.79	2009-03-27	21	20	5	4243.36		2010-01-10			0				7	0.25	28.9
844	1	1959-02-03	32.5	53	1991-07-01	2011-04-19	52.33	28.9			19.81	2010-06-26	20	19	5	3849.44		2011-04-19			0				7	0.25	28.9
845	1	1952	24	60	1976-01-01	1985-01-01	33.02	47.5			9.01	1990-12-28	9	15	2	3596.84	1991	1985-01-01			0				6	0.35	47.5
846	1	1952	20	60	1972-01-01	1985-01-01	33.02	47.5			13.01	1985-02-28 01:12:00	13	13.17	3	2729.42	1983	1985-01-01			0				4	0.55	47.5
847	1	1977-07-11	20.3	35	1997-04-01	2010-11-14	33.89	47.5			13.63	2010-03-29	14	13	2	2524			2010-11-14		0				4	0.55	47.5
848	1	1951	23	61	1974-01-01	1985-01-01	34.02	47.5	81.5	25.2	11.01	1985-03-30 06:00:00	11	11.25	5	2577.12	1981	1985-01-01			0	1	2007-04-15	56.32	6	0.35	22.3
849	1	1955	19	57	1974-01-01	1990-01-01	35.02	42.7	77.7	28.43	16.01	1989-12-28	16	16	5	3718.92	0	1990-01-01			0	1	2004-04-04	49.29	6	0.35	14.3
850	1	1975-06-10	21.4	37	1996-05-01	2010-11-14	35.89	42.7			14.55	2010-04-28	15	14	2	2724.4		2010-11-14			0				7	0.25	42.7
851	1	1975-05-17	20.1	37	1995-02-01	2010-11-14	35.89	42.7			15.79	2010-01-28	16	15	3	943.5		2010-11-14			0				7	0.25	42.7
852	1	1949	26	63	1975-01-01	1985-01-01	36.02	42.7	78.7	25.9	10.01	1985-03-01 01:12:00	10	10.17	3	2326.73	1983	1985-01-01	1994-01-01		0	1	2001-10-15	52.82	4	0.55	16.8
853	1	1949	24	63	1973-01-01	1985-01-01	36.02	42.7			12.01	1985-04-28 10:48:00	12	12.33	2	2739.52	1982	1985-01-01			0				6	0.35	42.7
854	1	1954	21	58	1975-01-01	1990-01-01	36.02	42.7			15.01	1989-12-28	15	15	2	3556.52	0	1990-01-01			0				4	0.55	42.7
855	1	1949	21	63	1970-01-01	1985-01-01	36.02	42.7			15.01	1985-08-29 13:12:00	15	15.67	5	3455.08	0	1985-01-01			0				6	0.35	42.7
856	1	1953	20	59	1973-01-01	1990-01-01	37.02	42.7			17.01	1986-12-29	17	14	1	3196.24	0	1990-01-01			0				6	0.35	42.7
857	1	1953	23	59	1976-01-01	1990-01-01	37.02	42.7			14.01	1989-12-28	14	14	2	3368.48	0	1990-01-01			0				4	0.55	42.7
858	1	1953	22	59	1975-01-01	1990-01-01	37.02	42.7			15.01	1989-12-28	15	15	1	3556.52	0	1990-01-01			0				6	0.35	42.7
859	1	1953	21	59	1974-01-01	1990-01-01	37.02	42.7			16.01	1989-12-28	16	16	2	3718.92	0	1990-01-01			0				4	0.55	42.7
860	1	1948	28	64	1976-01-01	1985-01-01	37.03	42.7	79.7	23.43	9.01	1985-07-28 16:48:00	9	9.58	2	2455.04	1982	1985-01-01			0	1	2004-04-04	56.3	6	0.35	19.3
861	1	1948	28	64	1976-01-01	1985-01-01	37.03	42.7			9.01	1985-07-28 16:48:00	9	9.58	2	2455.04	1982	1985-01-01			0				6	0.35	42.7
862	1	1948	28	64	1976-01-01	1985-01-01	37.03	42.7			9.01	1985-07-28 16:48:00	9	9.58	5	2455.04	1980	1985-01-01			0				6	0.35	42.7
863	1	1943	27	69	1970-01-01	1981-01-01	38.03	42.7	80.7	23.15	11.01	1979-12-30	11	10	5	2110.2	0	1981-01-01	1990-01-01		0	1	2000-07-15	57.58	4	0.55	19.5
864	1	1960	18	52	1978-01-01	1998-01-01	38.03	42.7			20.01	1990-12-29	20	13	1	3222.68	0	1998-01-01			0				4	0.55	42.7
865	1	1960	18	52	1978-01-01	1998-01-01	38.03	42.7			20.01	1991-12-29	20	14	1	3451.04	0	1998-01-01			0				4	0.55	42.7
866	1	1952	18	60	1970-01-01	1990-01-01	38.03	42.7			20.01	1981-12-29	20	12	5	2554.28	0	1990-01-01			0				4	0.55	42.7
867	1	1952	18	60	1970-01-01	1990-01-01	38.03	42.7			20.01	1989-12-27	20	20	5	4368.12	0	1990-01-01			0				6	0.35	42.7
868	1	1964	18	48	1982-01-01	2002-04-05	38.28	42.7			20.27	1991-12-30	20	10	1	2493	0	2002-04-05			0				7	0.25	42.7
869	1	1971-01-14	23.9	41	1994-11-01	2009-04-24	38.34	42.7			14.49	2008-10-28	14	14	3	984.86		2009-04-24			0				7	0.25	42.7
870	1	1969-11-19	19.9	43	1988-12-01	2007-12-18	38.99	42.7			19.06	2007-11-27	19	19	3	1689.42		2007-12-18			0				7	0.25	42.7
871	1	1955	19	57	1974-01-01	1994-01-01	39.03	42.7	81.7	34.66	20.01	1993-12-27	20	20	6	90.35	0	1994-01-01			0	1	2002-01-15	47.07	7	0.25	8
872	1	1946	30	66	1976-01-01	1985-01-01	39.03	42.7	81.7	24.24	9.01	1985-06-29 12:00:00	9	9.5	5	2455.04	1982	1985-01-01	1990-01-01		0	1	2003-06-15	57.49	4	0.55	18.5
873	1	1951	25	61	1976-01-01	1990-01-01	39.03	42.7			14.01	1989-12-28	14	14	1	3368.48	0	1990-01-01			0				4	0.55	42.7
874	1	1951	23	61	1974-01-01	1990-01-01	39.03	42.7			16.01	1989-12-28	16	16	2	3718.92	0	1990-01-01			0				4	0.55	42.7
875	1	1946	28	66	1974-01-01	1985-01-01	39.03	42.7			11.01	1985-07-28 16:48:00	11	11.58	5	2805.48	1982	1985-01-01			0				6	0.35	42.7
876	1	1950	26	62	1976-01-01	1990-01-01	40.03	38	78	23.74	14.01	1989-12-28	14	14	2	3368.48	0	1990-01-01			0	1	2004-04-04	54.29	6	0.35	14.3
877	1	1950	26	62	1976-01-01	1990-01-01	40.03	38			14.01	1987-12-29	14	12	2	2911.76	0	1990-01-01			0				6	0.35	38
878	1	1950	26	62	1976-01-01	1990-01-01	40.03	38			14.01	1989-12-28	14	14	2	3368.48	0	1990-01-01			0				4	0.55	38
879	1	1950	26	62	1976-01-01	1990-01-01	40.03	38			14.01	1989-12-28	14	14	2	3368.48	0	1990-01-01			0				6	0.35	38
880	1	1950	26	62	1976-01-01	1990-01-01	40.03	38			14.01	1986-12-29	14	11	5	2683.4	0	1990-01-01			0				6	0.35	38
881	1	1966	21	46	1987-01-01	2006-01-01	40.03	38			19.01	2005-12-27	19	19	6	35.28	0	2006-01-01			0				7	0.25	38
882	1	1971-02-27	22.3	41	1993-04-01	2011-10-18	40.82	38			18.56	2011-03-28	19	18	3	1216.64		2011-10-18			0				7	0.25	38
883	1	1970-04-20	24.8	42	1994-10-01	2010-11-14	40.9	38			16.13	2010-09-27	16	16	2	3164.36			2010-11-14		0				4	0.55	38
884	1	1949	27	63	1976-01-01	1990-01-01	41.03	38			14.01	1988-12-28	14	13	2	3140.12	0	1990-01-01			0				6	0.35	38
885	1	1949	25	63	1974-01-01	1990-01-01	41.03	38			16.01	1989-12-28	16	16	1	3718.92	0	1990-01-01			0				6	0.35	38
886	1	1949	28	63	1977-01-01	1990-01-01	41.03	38			13.01	1999-12-27	13	23	2	5679.8	0	1990-01-01			0				6	0.35	38
887	1	1949	21	63	1970-01-01	1990-01-01	41.03	38			20.01	1982-12-29	20	13	5	2776.32	0	1990-01-01			0				6	0.35	38
888	1	1944	29	68	1973-01-01	1985-01-01	41.03	38			12.01	1984-11-29 19:12:00	12	11.92	5	2739.52	1982	1985-01-01			0				6	0.35	38
889	1	1969-08-01	26.5	43	1995-07-01	2010-11-14	41.9	38			15.38	2010-06-27	15	15	2	2936		2010-11-14			0				7	0.25	38
890	1	1969-04-17	27.4	43	1996-05-01	2010-11-14	41.9	38			14.55	2010-04-28	15	14	4	861.6		2010-11-14			0				7	0.25	38
891	1	1958	18	54	1976-01-01	2000-01-01	42.03	38			24.02	1998-12-26	24	23	2	5569.92	0	2000-01-01			0				6	0.35	38
892	1	1948	29	64	1977-01-01	1990-01-01	42.03	38	80	23.73	13.01	1986-12-30	13	10	2	2501.28	0	1990-01-01			0	1	2004-04-04	56.3	6	0.35	14.3
893	1	1943	30	69	1973-01-01	1985-01-01	42.03	38			12.01	1985-09-28 18:00:00	12	12.75	2	2967.88	1982	1985-01-01			0				6	0.35	38
894	1	1948	22	64	1970-01-01	1990-01-01	42.03	38			20.01	1986-12-28	20	17	2	3683.44	0	1990-01-01			0				6	0.35	38
895	1	1943	27	69	1970-01-01	1985-01-01	42.03	38			15.01	1984-10-26 22:48:00	15	14.83	4	2997.88	1979	1985-01-01			0				6	0.35	38
896	1	1964	23	48	1987-01-01	2006-01-01	42.03	38			19.01	2005-12-27	19	19	6	35.28	2003			2006-01-01	0				3	0.65	38
897	1	1964	19	48	1983-01-01	2006-01-01	42.03	38			23.02	2005-12-26	23	23	6	54.2	0	2006-01-01			0				7	0.25	38
898	1	1964	19	48	1983-01-01	2006-01-01	42.03	38			23.02	2005-12-26	23	23	6	54.44	0	2006-01-01			0				7	0.25	38
899	1	1956	18	56	1974-01-01	1998-01-01	42.03	38			24.02	1996-12-26	24	23	6	92.72	0	1998-01-01			0				4	0.55	38
900	1	1967-09-08	31.7	45	1998-09-01	2009-03-24	42.25	38			10.57	2008-08-29	11	10	3	650		2009-03-24			0				7	0.25	38
901	1	1968-12-02	29.3	44	1997-04-01	2010-11-14	42.9	38			13.63	2010-03-29	14	13	2	2524		2010-11-14			0				7	0.25	38
902	1	1968-07-04	28	44	1996-01-01	2010-11-14	42.9	38			14.88	2009-12-28	15	14	1	2724.4			2010-11-14		0				4	0.55	38
903	1	1968-09-08	30.8	44	1998-10-01	2010-11-14	42.9	38			12.13	2010-09-28	12	12	3	733.6		2010-11-14			0				7	0.25	38
904	1	1936	34	76.1	1970-01-01	1979-01-01	43.03	38			9.01	1978-03-31 06:00:00	9	8.25	5	1534.68	1974	1979-01-01			0				4	0.55	38
905	1	1968-01-28	25.3	44	1993-04-01	2011-10-18	43.82	38			18.56	2011-03-28	19	18	3	1216.64		2011-10-18			0				7	0.25	38
906	1	1967-01-01	30.3	45	1997-04-01	2010-11-14	43.9	38			13.63	2010-03-29	14	13	2	2524		2010-11-14			0				7	0.25	38
907	1	1967-02-26	28.2	45	1995-03-01	2010-11-14	43.9	38			15.72	2010-02-25	16	15	3	943.5				2010-11-14	0				3	0.65	38
908	1	1964-11-21	23.9	48	1987-12-01	2007-12-18	43.99	38			20.06	2006-11-26	20	19	3	1761.18		2007-12-18			0				7	0.25	38
909	1	1946	24	66	1970-01-01	1990-01-01	44.03	38	82	23.73	20.01	1989-12-27	20	20	1	4368.12	0	1990-01-01			0	1	2004-04-04	58.3	6	0.35	14.3
910	1	1941	29	71	1970-01-01	1985-01-01	44.03	38			15.01	1985-08-29 13:12:00	15	15.67	2	3455.08	1982	1985-01-01			0				6	0.35	38
911	1	1946	30	66	1976-01-01	1990-01-01	44.03	38			14.01	1983-12-30	14	8	6	42.03	0	1990-01-01			0				6	0.35	38
912	1	1967-09-09	29	45	1996-01-01	2011-10-18	44.82	38			15.81	2010-12-28	16	15	2	2756		2011-10-18			0				7	0.25	38
913	1	1966-11-17	30.1	46	1996-02-01	2010-11-14	44.9	38			14.79	2010-01-28	15	14	2	2724.4		2010-11-14			0				7	0.25	38
914	1	1945	25	67	1970-01-01	1990-01-01	45.03	33.5	78.5	19.23	20.01	1988-12-27	20	19	3	3497.72	0	1990-01-01			0	1	2004-04-04	59.3	6	0.35	14.3
915	1	1945	25	67	1970-01-01	1990-01-01	45.03	33.5			20.01	1985-12-28	20	16	2	3455.08	0	1990-01-01			0				6	0.35	33.5
916	1	1945	27	67	1972-01-01	1990-01-01	45.03	33.5			18.01	1989-12-27	18	18	2	4043.72	0	1990-01-01			0				6	0.35	33.5
917	1	1953	18	59	1971-01-01	1998-01-01	45.03	33.5			27.02	1988-12-27	27	18	6	88.73	0	1998-01-01			0				6	0.35	33.5
918	1	1954	18	58	1972-01-01	1999-01-01	45.03	33.5			27.02	1994-12-26	27	23	6	100.56	0	1999-01-01			0				4	0.55	33.5
919	1	1936	34	76.1	1970-01-01	1981-01-01	45.03	33.5			11.01	1981-05-31 07:12:00	11	11.42	5	2332.24	0	1981-01-01			0				4	0.55	33.5
920	1	1964-07-12	19.6	48	1983-08-01	2009-04-24	45.34	33.5			25.75	2008-07-25	26	25	4	2436.57		2009-04-24			0				7	0.25	33.5
921	1	1964-02-24	17.9	48	1981-11-01	2009-04-24	45.34	33.5			27.5	2008-10-25	27	27	3	2799.17		2009-04-24			0				7	0.25	33.5
922	1	1966-08-06	30.7	46	1996-09-01	2011-10-18	45.82	33.5			15.14	2011-08-29	15	15	4	884.82		2011-10-18			0				7	0.25	33.5
923	1	1965-05-24	30.5	47	1995-07-01	2010-11-14	45.9	33.5			15.38	2010-06-27	15	15	2	2936		2010-11-14			0				7	0.25	33.5
924	1	1965-10-23	30.5	47	1995-07-01	2010-11-14	45.9	33.5			15.38	2010-06-27	15	15	1	2936		2010-11-14			0				7	0.25	33.5
925	1	1965-09-28	30.5	47	1995-07-01	2010-11-14	45.9	33.5			15.38	2010-06-27	15	15	2	2936			2010-11-14		0				4	0.55	33.5
926	1	1965-03-15	30.5	47	1995-07-01	2010-11-14	45.9	33.5			15.38	2010-06-27	15	15	2	2936		2010-11-14			0				7	0.25	33.5
927	1	1965-08-20	21.9	47	1986-12-01	2010-11-14	45.9	33.5			23.97	2009-11-25	24	23	1	4928.44		2010-11-14			0				7	0.25	33.5
928	1	1962-01-30	19	50	1981-01-01	2007-12-18	45.99	33.5			26.98	2006-12-26	27	26	2	5904.16		2007-12-18			0				7	0.25	33.5
929	1	1939	34	73.1	1973-01-01	1985-01-01	46.03	33.5	79.5	24.21	12.01	1985-03-30 06:00:00	12	12.25	1	2739.52	1983	1985-01-01			0	1	1994-04-15	55.32	7	0.25	9.3
930	1	1960	25	52	1985-01-01	2006-01-01	46.03	33.5			21.01	2005-12-27	21	21	6	44.62	2004		2006-01-01		0				4	0.55	33.5
931	1	1960	23	52	1983-01-01	2006-01-01	46.03	33.5			23.02	2005-12-26	23	23	6	54.68	0		2006-01-01		0				4	0.55	33.5
932	1	1963-06-17	35.8	49	1998-10-01	2009-04-24	46.34	33.5			10.57	2008-09-28	11	10	3	650		2009-04-24			0				7	0.25	33.5
933	1	1964-12-22	31.5	48	1995-07-01	2010-11-14	46.9	33.5			15.38	2010-06-27	15	15	2	2936		2010-11-14			0				7	0.25	33.5
934	1	1964-10-30	18.9	48	1982-12-01	2010-11-14	46.9	33.5			27.97	2009-11-24	28	27	2	5822.92			2010-11-14		0				4	0.55	33.5
935	1	1964-12-12	34.8	48	1998-10-01	2010-11-14	46.9	33.5			12.13	2010-09-28	12	12	3	733.6			2010-11-14		0				4	0.55	33.5
936	1	1964-12-18	19.9	48	1983-12-01	2010-11-14	46.9	33.5			26.97	2009-11-24	27	26	6	54.65			2010-11-14		0				4	0.55	33.5
937	1	1964-12-18	19.9	48	1983-12-01	2010-11-14	46.9	33.5			26.97	2009-11-24	27	26	6	54.65			2010-11-14		0				4	0.55	33.5
938	1	1938	35	74.1	1973-01-01	1985-01-01	47.03	33.5			12.01	1985-09-28 18:00:00	12	12.75	2	2967.88	1982	1985-01-01			0				6	0.35	33.5
939	1	1943	27	69	1970-01-01	1990-01-01	47.03	33.5			20.01	1988-12-27	20	19	1	4140.16	0	1990-01-01			0				6	0.35	33.5
940	1	1938	34	74.1	1972-01-01	1985-01-01	47.03	33.5			13.01	1984-11-28 19:12:00	13	12.92	5	2901.92	1982	1985-01-01			0				6	0.35	33.5
941	1	1962-06-22	19.9	50	1981-12-01	2009-04-24	47.34	33.5			27.41	2008-11-24	27	27	3	2799.17		2009-04-24			0				7	0.25	33.5
942	1	1964-06-02	20.1	48	1984-02-01	2011-10-18	47.83	33.5			27.73	2011-01-25	28	27	2	5475.24		2011-10-18			0				7	0.25	33.5
943	1	1963-01-09	35.8	49	1998-10-01	2010-11-14	47.9	33.5			12.13	2010-09-28	12	12	2	2232		2010-11-14			0				7	0.25	33.5
944	1	1963-11-16	33	49	1996-01-01	2010-11-14	47.9	33.5			14.88	2009-12-28	15	14	1	2724.4			2010-11-14		0				4	0.55	33.5
945	1	1963-10-18	32.5	49	1995-07-01	2010-11-14	47.9	33.5			15.38	2010-06-27	15	15	2	2936		2010-11-14			0				7	0.25	33.5
946	1	1963-09-12	22.9	49	1985-12-01	2010-11-14	47.9	33.5			24.97	2009-11-25	25	24	1	5156.8		2010-11-14			0				7	0.25	33.5
947	1	1963-09-21	20.9	49	1983-12-01	2010-11-14	47.9	33.5			26.97	2009-11-24	27	26	2	5600.88		2010-11-14			0				7	0.25	33.5
948	1	1963-10-03	32.5	49	1995-07-01	2010-11-14	47.9	33.5			15.38	2010-06-27	15	15	3	943.5		2010-11-14			0				7	0.25	33.5
949	1	1958	29	54	1987-01-01	2006-01-01	48.03	33.5			19.01	2005-12-27	19	19	3	1761.18	0	2006-01-01			0				7	0.25	33.5
950	1	1958	17	54	1975-01-01	2006-01-01	48.03	33.5			31.02	1995-12-27	31	21	6	87.29	1990	2006-01-01			0				4	0.55	33.5
951	1	1954	18	58	1972-01-01	2002-04-05	48.29	33.5			30.28	1994-12-26	30	23	6	100.56	0	2002-04-05			0				4	0.55	33.5
952	1	1961-12-29	26	51	1987-01-01	2009-04-24	48.34	33.5			22.33	2008-12-26	22	22	3	1902.48		2009-04-24			0				7	0.25	33.5
953	1	1963-04-21	20	49	1983-01-01	2011-10-18	48.83	33.5			28.81	2010-12-25	29	28	2	5695.28		2011-10-18			0				7	0.25	33.5
954	1	1962-10-11	33.5	50	1995-07-01	2010-11-14	48.9	33.5			15.38	2010-06-27	15	15	2	2936		2010-11-14			0				7	0.25	33.5
955	1	1962-07-29	21.9	50	1983-12-01	2010-11-14	48.9	33.5			26.97	2009-11-24	27	26	2	5600.88		2010-11-14			0				7	0.25	33.5
956	1	1962-01-19	23.9	50	1985-12-01	2010-11-14	48.9	33.5			24.97	2009-11-25	25	24	3	2052.4		2010-11-14			0				7	0.25	33.5
957	1	1962-07-19	19.9	50	1981-12-01	2010-11-14	48.9	33.5			28.97	2006-11-25	29	25	3	2700.27		2010-11-14			0				7	0.25	33.5
958	1	1962-05-04	18.1	50	1980-02-01	2010-11-14	48.9	33.5			30.81	2010-01-24	31	30	3	3251.77		2010-11-14			0				7	0.25	33.5
959	1	1959-11-29	24.9	53	1983-12-01	2007-12-18	48.99	33.5			24.06	2006-11-25	24	23	2	5377.68		2007-12-18			0				7	0.25	33.5
960	1	1952	18	60	1970-01-01	2001-01-01	49.04	33.5			31.02	1992-12-26	31	23	6	106.29	0	2001-01-01			0				6	0.35	33.5
961	1	1962-09-21	21.8	50	1983-10-01	2011-10-18	49.83	33.5			28.07	2001-09-26	28	18	3	2008.67		2011-10-18			0				7	0.25	33.5
962	1	1961-05-19	20.9	51	1981-12-01	2010-11-14	49.9	33.5			28.97	2009-11-24	29	28	4	2842.07		2010-11-14			0				7	0.25	33.5
963	1	1940	30	72.1	1970-01-01	1990-01-01	50.04	28.9			20.01	1989-12-27	20	20	5	4368.12	0	1990-01-01			0				6	0.35	28.9
964	1	1960-09-12	32.3	52	1992-04-01	2010-11-14	50.9	28.9			18.63	2010-03-28	19	18	4	1693.26		2010-11-14			0				7	0.25	28.9
965	1	1957-02-02	24.9	55	1981-12-01	2007-12-18	50.99	28.9			26.06	2006-11-25	26	25	3	2700.27		2007-12-18			0				7	0.25	28.9
966	1	1959-11-09	27.8	53	1986-10-01	2010-11-14	51.9	28.9			24.14	2010-09-25	24	24	3	2068.14		2010-11-14			0				7	0.25	28.9
967	1	1938	35	74.1	1973-01-01	1990-01-01	52.04	28.9	80.9	14.64	17.01	1989-12-28	17	17	2	3881.32	0	1990-01-01			0	1	2004-04-04	66.3	6	0.35	14.3
968	1	1954	24	58	1978-01-01	2006-01-01	52.04	28.9			28.02	1993-12-28	28	16	6	71.67	0	2006-01-01			0				7	0.25	28.9
969	1	1954-05-18	24.9	58	1978-12-01	2006-10-11	52.81	28.9			27.88	2006-11-24	28	28	6	77.31		2006-10-11			0				7	0.25	28.9
970	1	1959-08-04	22.8	53	1981-10-01	2011-10-18	52.83	28.9			30.07	2011-09-24	30	30	3	2905.99		2011-10-18			0				7	0.25	28.9
971	1	1958-06-14	27.9	54	1985-12-01	2010-11-14	52.9	28.9			24.97	2009-11-25	25	24	2	5156.8		2010-11-14			0				7	0.25	28.9
972	1	1958-08-27	28.9	54	1986-12-01	2010-11-14	52.9	28.9			23.97	2009-11-25	24	23	6	40.64				2010-11-14	0				3	0.65	28.9
973	1	1953	22	59	1975-01-01	2006-01-01	53.04	28.9			31.02	2005-12-24	31	31	3	4212.87	1990	2006-01-01			0				7	0.25	28.9
974	1	1956-09-01	20.2	56	1976-03-01	2009-04-24	53.35	28.9			33.17	2009-02-21	33	33	3	4138.57		2009-04-24			0				7	0.25	28.9
975	1	1958-11-17	21	54	1979-01-01	2011-10-18	53.83	28.9			32.82	2010-12-24	33	32	4	3572.98		2011-10-18			0				7	0.25	28.9
976	1	1958-12-13	19.8	54	1977-10-01	2011-10-18	53.83	28.9			34.07	2007-09-24	34	30	4	3797.87				2011-10-18	0				3	0.65	28.9
977	1	1957-07-02	25.6	55	1982-08-01	2010-11-14	53.9	28.9			28.31	2010-07-25	28	28	2	5885.72		2010-11-14			0				7	0.25	28.9
978	1	1957-07-19	17.1	55	1974-02-01	2010-11-14	53.9	28.9			36.81	2010-01-23	37	36	3	4528.1		2010-11-14			0				7	0.25	28.9
979	1	1957-05-03	24.8	55	1981-10-01	2011-10-18	54.83	28.9			30.07	2011-09-24	30	30	3	2905.99		2011-10-18			0				7	0.25	28.9
980	1	1957-08-07	24.8	55	1981-10-01	2011-10-18	54.83	28.9			30.07	2011-09-24	30	30	3	2905.99		2011-10-18			0				7	0.25	28.9
981	1	1956-06-02	19.4	56	1975-06-01	2010-11-14	54.91	28.9			35.48	2010-05-23	35	35	1	7405.96		2010-11-14			0				7	0.25	28.9
982	1	1956-04-16	17.9	56	1973-11-01	2010-11-14	54.91	28.9			37.06	2010-10-23	37	37	2	7730.76		2010-11-14			0				7	0.25	28.9
983	1	1956-09-07	18	56	1974-01-01	2010-12-05	54.96	28.9			36.95	2009-12-23	37	36	5	4488.4		2010-12-05			0				7	0.25	28.9
984	1	1955-10-11	18.9	57	1973-12-01	2010-04-10	55.31	24.4			36.38	2009-11-22	36	36	2	7667.96		2010-04-10			0				7	0.25	24.4
985	1	1955-06-10	21.3	57	1976-04-01	2010-04-10	55.31	24.4			34.05	2009-03-24	34	33	4	4138.57		2010-04-10			0				7	0.25	24.4
986	1	1955-07-30	19.8	57	1974-10-01	2010-04-10	55.31	24.4			35.55	2009-09-22	36	35	4	4488.4		2010-04-10			0				7	0.25	24.4
987	1	1954-11-08	19.9	58	1973-12-01	2009-04-12	55.32	24.4			35.39	2008-11-22	35	35	2	7602.36		2009-04-12			0				7	0.25	24.4
988	1	1954-10-21	19.9	58	1973-12-01	2009-04-12	55.32	24.4			35.39	2008-11-22	35	35	4	4579.73				2009-04-12	0				3	0.65	24.4
989	1	1954-11-21	19	58	1973-01-01	2009-04-12	55.32	24.4			36.3	2008-12-23	36	36	4	4622.63		2009-04-12			0				7	0.25	24.4
990	1	1956-08-08	26	56	1982-01-01	2011-10-18	55.83	24.4			29.81	2010-12-25	30	29	3	2756.88		2011-10-18			0				7	0.25	24.4
991	1	1956-08-08	21.8	56	1977-10-01	2011-10-18	55.83	24.4			34.07	2005-09-24	34	28	3	3682.17		2011-10-18			0				7	0.25	24.4
992	1	1956-12-31	17.8	56	1973-10-01	2011-10-18	55.83	24.4			38.07	2002-09-24	38	29	4	4219.53		2011-10-18			0				7	0.25	24.4
993	1	1956-12-15	18.1	56	1974-02-01	2011-10-18	55.83	24.4			37.73	2007-01-24	38	33	4	4400.3		2011-10-18			0				7	0.25	24.4
994	1	1950	29	62	1979-01-01	2006-01-01	56.04	24.4			27.02	2005-12-25	27	27	6	72.64	1998	2006-01-01			0				7	0.25	24.4
995	1	1955-03-19	27	57	1982-01-01	2011-10-18	56.83	24.4			29.81	2010-12-25	30	29	3	2756.88		2011-10-18			0				7	0.25	24.4
996	1	1955-12-03	22.9	57	1977-12-01	2011-11-19	56.92	24.4			33.99	2010-11-23	34	33	4	3926.67		2011-11-19			0				7	0.25	24.4
997	1	1953-06-02	23.3	59	1976-04-01	2011-04-19	58.33	24.4	82.7	24.44	35.07	2008-03-24	35	32	3	4095.67		2011-04-19			0	1	2011-04-04	58.29	7	0.25	0
998	1	1953-06-02	23.3	59	1976-04-01	2011-04-19	58.33	24.4	82.7	24.41	35.07	2008-03-24	35	32	3	4095.67		2011-04-19			0	1	2011-04-15	58.32	7	0.25	0
999	1	1952-05-03	18.9	60	1970-12-01	2011-11-19	59.92	24.4			40.99	2003-11-23	41	33	2	7455.56		2011-11-19			0				7	0.25	24.4
1000	1	1951-08-04	23	61	1974-01-01	2011-04-19	60.34	20.3			37.32	1993-12-27	37	20	2	4632.36		2011-04-19			0				7	0.25	20.3
1001	1	1950-03-14	20.9	62	1970-12-01	2011-11-18	61.92	20.3			40.99	2003-11-23	41	33	1	7455.56		2011-11-18			0				7	0.25	20.3
1002	1	1950-10-05	26.3	62	1976-04-01	2011-11-18	61.92	20.3			35.65	1998-03-27	36	22	4	3495.37		2011-11-18			0				7	0.25	20.3
1003	1	1950-05-04	26.4	62	1976-05-01	2011-11-18	61.92	20.3			35.57	2005-04-24	36	29	3	3934.77		2011-11-18			0				7	0.25	20.3
1004	1	1950-02-24	22	62	1972-01-01	2011-11-18	61.92	20.3			39.91	2001-12-24	40	30	4	4353.76		2011-11-18			0				7	0.25	20.3
1005	1	1950-12-14	24	62	1974-01-01	2011-11-18	61.92	20.3			37.9	1986-12-29	38	13	6	65.38		2011-11-18			0				7	0.25	20.3
1006	1	1948-01-19	25.4	64	1973-05-01	2011-04-19	63.34	20.3			37.99	1998-04-25	38	25	4	3979.43		2011-04-19			0				7	0.25	20.3
1007	1	1947-05-06	30.9	65	1977-11-01	2011-11-18	64.92	20.3			34.07	1996-10-27	34	19	2	4511.8		2011-11-18			0				7	0.25	20.3
1008	1	1947-09-20	29.3	65	1976-04-01	2011-11-19	64.93	20.3			35.66	1998-03-27	36	22	1	5277.92				2011-11-19	0				3	0.65	20.3
1009	1	1972-10-06	18.8	40	1990-10-01	2005-07-16	33.56	47.5			14.8	2004-09-27	14.8	14	4	1255.5		2005-07-16	2011-05-09		0				4	0.55	47.5
1010	1	1961-07-18	22.9	51	1983-11-01	2005-07-16	44.57	38			21.72	2004-10-26	22	21	2	5083.28		2005-07-16		2011-05-09	0				3	0.65	38
1011	1	1965-08-09	22.7	47	1987-09-01	2007-07-05	42.53	38			19.85	2005-08-27	20	18	6	35.04		2007-07-05			0				7	0.25	38
1012	1	1963-11-14	24.9	49	1987-11-01	2009-09-10	46.72	33.5			21.87	2008-10-26	22	21	6	35.74			2009-09-10		0				4	0.55	33.5
1013	1	1958-07-27	24.9	54	1982-12-01	2007-07-05	49.54	33.5			24.61	2006-11-25	25	24	5	2550.97		2007-07-05			0				7	0.25	33.5
1014	1	1958-08-16	17.8	54	1975-11-01	2007-07-05	49.54	33.5			31.7	2000-10-25	32	25	5	3810.37		2007-07-05			0				7	0.25	33.5
1015	1	1959-06-16	18.9	53	1977-12-01	2010-04-10	51.31	28.9			32.38	2000-11-25	32	23	4	3342.17		2010-04-10			0				7	0.25	28.9
1016	1	1958	20	54	1978-01-01	1988-01-01	30.02	47.5			10.01	1987-12-30	10	10	2	2537.6	0	1988-01-01			0				6	0.35	47.5
1017	1	1958	19	54	1977-01-01	1988-01-01	30.02	47.5			11.01	1987-12-30	11	11	3	2233.41	0	1988-01-01			0				6	0.35	47.5
1018	1	1958	18	54	1976-01-01	1988-01-01	30.02	47.5			12.01	1990-12-28	12	15	3	2860.89	0	1988-01-01			0				6	0.35	47.5
1019	1	1966	18	46	1984-01-01	1996-01-01	30.02	47.5			12.01	2009-12-25	12	26	6	50.23	0		1996-01-01		0				4	0.55	47.5
1020	1	1956	21	56	1977-01-01	1988-01-01	32.02	47.5			11.01	1987-12-30	11	11	3	2233.41	1983	1988-01-01			0				6	0.35	47.5
1021	1	1956	18	56	1974-01-01	1988-01-01	32.02	47.5			14.01	1987-12-29	14	14	3	2835.84	0	1988-01-01			0				6	0.35	47.5
1022	1	1956	18	56	1974-01-01	1988-01-01	32.02	47.5			14.01	1988-12-28	14	15	3	2960.8	0	1988-01-01			0				6	0.35	47.5
1023	1	1955	18	57	1973-01-01	1988-01-01	33.02	47.5			15.01	1990-12-28	15	18	3	3344.95	0	1988-01-01			0				6	0.35	47.5
1024	1	1963	20	49	1983-01-01	1996-01-01	33.02	47.5			13.01	1985-02-16 10:48:00	43	2.13	6	14.01	0	1996-01-01	2006-01-01		0				4	0.55	47.5
1025	1	1977-03-02	18.7	35	1995-09-01	2010-11-14	33.89	47.5			15.21	2010-08-28	15	15	3	943.5			2010-11-14		0				4	0.55	47.5
1026	1	1954	18	58	1972-01-01	1988-01-01	34.02	47.5			16.01	1990-12-27	16	19	3	3479.18	0		1988-01-01		0				4	0.55	47.5
1027	1	1953	18	59	1971-01-01	1988-01-01	35.02	42.7			17.01	1988-12-27	17	18	3	3363.39	1981	1988-01-01			0				6	0.35	42.7
1028	1	1953	18	59	1971-01-01	1988-01-01	35.02	42.7			17.01	1988-12-27	17	18	3	3363.39	1981	1988-01-01			0				6	0.35	42.7
1029	1	1951	25	61	1976-01-01	1988-01-01	37.02	42.7			12.01	1987-12-29	12	12	2	2911.76	0	1988-01-01			0				6	0.35	42.7
1030	1	1959	18	53	1977-01-01	1996-01-01	37.02	42.7			19.01	2009-12-24	19	33	6	82.92	0	1996-01-01			0				6	0.35	42.7
1031	1	1950	20	62	1970-01-01	1988-01-01	38.02	42.7			18.01	1987-12-28	18	18	3	3372.76	1981	1988-01-01			0				6	0.35	42.7
1032	1	1950	23	62	1973-01-01	1988-01-01	38.02	42.7			15.01	1987-12-29	15	15	5	3424.6	0	1988-01-01			0				6	0.35	42.7
1033	1	1968	26	44	1994-01-01	2006-01-01	38.03	42.7			12.01	2005-12-29	12	12	3	886.46	0		2006-01-01		0				4	0.55	42.7
1034	1	1963	18	49	1981-01-01	2001-01-01	38.03	42.7			20.01	1999-12-28	20	19	6	61.91	0	2001-01-01			0				6	0.35	42.7
1035	1	1942	28	70	1970-01-01	1981-01-01	39.03	42.7			11.01	1979-11-30 19:12:00	11	9.92	5	2110.2	0	1981-01-01			0				4	0.55	42.7
1036	1	1961	18	51	1979-01-01	2001-01-01	40.03	38	78	32.34	22.02	1997-12-27	22	19	6	70.15	0	2001-01-01			0	1	2006-08-29 20:24:00	45.69	7	0.25	5.7
1037	1	1952	19	60	1971-01-01	1992-01-01	40.03	38			21.01	1991-12-27	21	21	2	4662.84	0	1992-01-01			0				6	0.35	38
1038	1	1948	29	64	1977-01-01	1988-01-01	40.03	38			11.01	1987-12-30	11	11	4	2233.41	0	1988-01-01			0				6	0.35	38
1039	1	1948	27	64	1975-01-01	1988-01-01	40.03	38			13.01	1987-12-29	13	13	3	2701.61	0	1988-01-01			0				6	0.35	38
1040	1	1941	29	71	1970-01-01	1981-01-01	40.03	38			11.01	1980-06-29 12:00:00	11	10.5	5	2332.24	1976	1981-01-01			0				4	0.55	38
1041	1	1966	20	46	1986-01-01	2006-01-01	40.03	38			20.01	2005-12-27	20	20	6	39.95	0		2006-01-01	2011-05-09	0				3	0.65	38
1042	1	1960	18	52	1978-01-01	2000-01-01	40.03	38			22.01	1996-12-27	22	19	6	74.04	0	2000-01-01			0				6	0.35	38
1043	1	1970-03-04	22.8	42	1992-10-01	2010-11-14	40.9	38			18.13	2010-09-27	18	18	3	1693.26		2010-11-14			0				7	0.25	38
1044	1	1959	18	53	1977-01-01	2000-01-01	41.03	38			23.01	1988-12-29	23	12	1	2958	0	2000-01-01			0				6	0.35	38
1045	1	1947	24	65	1971-01-01	1988-01-01	41.03	38			17.01	1987-12-28	17	17	4	3238.53	1983	1988-01-01			0				6	0.35	38
1046	1	1970-05-19	22.1	42	1992-02-01	2011-10-18	41.82	38			19.72	2011-01-27	20	19	2	3653.48		2011-10-18			0				7	0.25	38
1047	1	1969-03-19	24.2	43	1993-03-01	2010-11-14	41.9	38			17.72	2010-02-25	18	17	4	1193.42		2010-11-14			0				7	0.25	38
1048	1	1969-11-13	22.3	43	1991-04-01	2010-11-14	41.9	38			19.64	2010-03-27	20	19	3	1443.34			2010-11-14		0				4	0.55	38
1049	1	1969-06-18	18.9	43	1987-12-01	2010-11-14	41.9	38			22.97	2009-11-25	23	22	3	1902.48		2010-11-14			0				7	0.25	38
1050	1	1946	28	66	1974-01-01	1988-01-01	42.03	38			14.01	1987-12-29	14	14	4	2835.84	0	1988-01-01			0				6	0.35	38
1051	1	1946	30	66	1976-01-01	1988-01-01	42.03	38			12.01	1987-12-29	12	12	5	2911.76	0	1988-01-01			0				6	0.35	38
1052	1	1950	25	62	1975-01-01	1992-01-01	42.03	38			17.01	1991-12-28	17	17	5	4013.24	0	1992-01-01			0				6	0.35	38
1053	1	1940	30	72.1	1970-01-01	1982-01-01	42.03	38			12.01	1982-08-30 13:12:00	12	12.67	4	2681.95	1981	1982-01-01		2011-11-20	0				2	0.75	38
1054	1	1969-10-14	22.2	43	1991-03-01	2011-10-18	42.82	38			20.65	2011-02-24	21	20	2	3881.04		2011-10-18			0				7	0.25	38
1055	1	1968-03-07	24	44	1992-01-01	2010-11-14	42.9	38			18.88	2008-12-27	19	17	1	3558.28				2010-11-14	0				3	0.65	38
1056	1	1968-06-24	21.3	44	1989-04-01	2010-11-14	42.9	38			21.64	2010-03-27	22	21	1	4306.16		2010-11-14			0				7	0.25	38
1057	1	1968-07-06	25.2	44	1993-03-01	2010-11-14	42.9	38			17.72	2010-02-25	18	17	3	1193.42		2010-11-14			0				7	0.25	38
1058	1	1968-11-08	22.4	44	1990-05-01	2010-11-14	42.9	38			20.55	2010-04-26	21	20	3	1568.3			2010-11-14		0				4	0.55	38
1059	1	1968-07-06	19.9	44	1987-12-01	2010-11-14	42.9	38			22.97	2009-11-25	23	22	3	1902.48				2010-11-14	0				3	0.65	38
1060	1	1945	32	67	1977-01-01	1988-01-01	43.03	38			11.01	1987-12-30	11	11	3	2233.41	0		1988-01-01		0				4	0.55	38
1061	1	1957	18	55	1975-01-01	2000-01-01	43.03	38			25.02	1987-12-29	25	13	6	65.38	0	2000-01-01		2006-01-01	0				3	0.65	38
1062	1	1958	18	54	1976-01-01	2001-01-01	43.03	38	81	29.03	25.02	1989-12-28	25	14	1	3368.48	0	2001-01-01			0	1	2009-12-20 11:02:24	52	7	0.25	9
1063	1	1968-07-10	24.8	44	1992-10-01	2011-10-18	43.82	38			19.06	2011-09-27	19	19	2	3653.48		2011-10-18			0				7	0.25	38
1064	1	1968-08-22	29.3	44	1997-04-01	2011-10-18	43.82	38			14.56	2011-03-29	15	14	4	806.52		2011-10-18			0				7	0.25	38
1065	1	1968-08-15	21.7	44	1989-09-01	2011-10-18	43.82	38			22.14	2011-08-27	22	22	4	1716.48		2011-10-18			0				7	0.25	38
1066	1	1968-02-20	16.8	44	1984-10-01	2011-10-18	43.82	38			27.06	2011-09-25	27	27	4	2407.28		2011-10-18			0				7	0.25	38
1067	1	1967-04-06	20.9	45	1987-12-01	2010-11-14	43.9	38			22.97	2009-11-25	23	22	2	4700.08		2010-11-14			0				7	0.25	38
1068	1	1967-10-08	26.8	45	1993-10-01	2010-11-14	43.9	38			17.13	2010-09-27	17	17	3	1193.42		2010-11-14			0				7	0.25	38
1069	1	1967-09-22	25.9	45	1992-12-01	2010-11-14	43.9	38			17.96	2009-11-27	18	17	3	1781.26		2010-11-14			0				7	0.25	38
1070	1	1944	32	68	1976-01-01	1988-01-01	44.03	38			12.01	1987-12-29	12	12	2	2911.76	0	1988-01-01			0				6	0.35	38
1071	1	1962	19	50	1981-01-01	2006-01-01	44.03	38			25.02	2005-12-26	25	25	1	5820.96	2004		2006-01-01		0				4	0.55	38
1072	1	1962	18	50	1980-01-01	2006-01-01	44.03	38			26.02	2005-12-25	26	26	3	3069.77	0	2006-01-01			0				7	0.25	38
1073	1	1956	18	56	1974-01-01	2000-01-01	44.03	38			26.02	1993-12-27	26	20	6	90.35	0	2000-01-01			0				6	0.35	38
1074	1	1958	17	54	1975-01-01	2002-04-05	44.29	38			27.28	1996-12-26	27	22	6	88.05	0		2002-04-05	2006-01-01	0				3	0.65	38
1075	1	1967-04-08	24	45	1991-01-01	2011-10-18	44.82	38			20.81	2010-12-27	21	20	4	1466.55		2011-10-18			0				7	0.25	38
1076	1	1966-05-13	25.2	46	1991-03-01	2010-11-14	44.9	38			19.72	2009-02-24	20	18	3	1402.64		2010-11-14			0				7	0.25	38
1077	1	1966-02-18	23.3	46	1989-04-01	2010-11-14	44.9	38			21.64	2010-03-27	22	21	3	1693.26			2010-11-14		0				4	0.55	38
1078	1	1966-02-09	26.9	46	1992-12-01	2010-11-14	44.9	38			17.96	2009-11-27	18	17	3	1738.36		2010-11-14			0				7	0.25	38
1079	1	1943	27	69	1970-01-01	1988-01-01	45.03	33.5			18.01	1987-12-28	18	18	4	3372.76	1983	1988-01-01			0				6	0.35	33.5
1080	1	1943	28	69	1971-01-01	1988-01-01	45.03	33.5			17.01	1987-12-28	17	17	5	3749.4	0	1988-01-01			0				6	0.35	33.5
1081	1	1957	20	55	1977-01-01	2002-04-05	45.29	33.5			25.27	1990-12-29	25	14	6	68.12	0	2002-04-05	2006-01-01		0				4	0.55	33.5
1082	1	1965-08-26	22.7	47	1987-09-01	2010-04-10	45.3	33.5			22.62	2009-08-26	23	22	3	1902.48		2010-04-10			0				7	0.25	33.5
1083	1	1965-04-16	24.3	47	1989-04-01	2010-11-14	45.9	33.5			21.64	2010-03-27	22	21	3	1693.26			2010-11-14		0				4	0.55	33.5
1084	1	1942	30	70	1972-01-01	1988-01-01	46.03	33.5			16.01	1987-12-28	16	16	2	3587	0	1988-01-01			0				6	0.35	33.5
1085	1	1937	34	75.1	1971-01-01	1983-01-01	46.03	33.5			12.01	1982-11-29 19:12:00	12	11.92	5	2613.92	0	1983-01-01	1988-01-01	2011-11-20	0				3	0.65	33.5
1086	1	1964-11-07	23.9	48	1987-12-01	2010-11-14	46.9	33.5			22.97	2009-11-25	23	22	3	1902.48				2010-11-14	0				3	0.65	33.5
1087	1	1941	35	71	1976-01-01	1988-01-01	47.03	33.5			12.01	1987-12-29	12	12	4	2486.01	0	1988-01-01			0				6	0.35	33.5
1088	1	1941	33	71	1974-01-01	1988-01-01	47.03	33.5			14.01	1987-12-29	14	14	3	2835.84	1981	1988-01-01			0				6	0.35	33.5
1089	1	1941	29	71	1970-01-01	1988-01-01	47.03	33.5			18.01	1987-12-28	18	18	5	3911.8	0	1988-01-01			0				6	0.35	33.5
1090	1	1941	29	71	1970-01-01	1988-01-01	47.03	33.5			18.01	1987-12-28	18	18	5	3911.8	0	1988-01-01			0				6	0.35	33.5
1091	1	1953	18	59	1971-01-01	2000-01-01	47.03	33.5			29.02	1991-12-27	29	21	6	98.88	0	2000-01-01			0				6	0.35	33.5
1092	1	1963-08-26	19.9	49	1982-12-01	2010-04-10	47.3	33.5			27.38	2009-11-24	27	27	3	2692.27			2010-04-10		0				4	0.55	33.5
1093	1	1964-07-29	19.2	48	1983-03-01	2011-05-09	47.38	33.5			28.21	2010-02-22	28	27	2	5663.68		2011-05-09			0				7	0.25	33.5
1094	1	1963-02-20	28.1	49	1991-02-01	2010-11-14	47.9	33.5			19.8	2010-01-27	20	19	3	1443.34		2010-11-14			0				7	0.25	33.5
1095	1	1963-05-10	28.2	49	1991-03-01	2010-11-14	47.9	33.5			19.72	2010-02-24	20	19	3	1443.34		2010-11-14			0				7	0.25	33.5
1096	1	1958	24	54	1982-01-01	2006-01-01	48.03	33.5			24.02	2005-12-26	24	24	6	58.63	0		2006-01-01		0				4	0.55	33.5
1097	1	1958	20	54	1978-01-01	2006-01-01	48.03	33.5			28.02	2005-12-25	28	28	6	77.31	1992	2006-01-01			0				7	0.25	33.5
1098	1	1963-04-03	23.8	49	1986-10-01	2011-10-18	48.83	33.5			25.06	2011-09-25	25	25	3	2091.35			2011-10-18		0				4	0.55	33.5
1099	1	1963-09-23	21.8	49	1984-10-01	2011-10-18	48.83	33.5			27.06	2011-09-25	27	27	4	2407.28		2011-10-18			0				7	0.25	33.5
1100	1	1939	31	73.1	1970-01-01	1988-01-01	49.03	33.5			18.01	1987-12-28	18	18	3	3372.76	0	1988-01-01			0				6	0.35	33.5
1101	1	1962-05-04	21.2	50	1983-03-01	2011-05-09	49.38	33.5			28.21	2010-02-22	28	27	1	5663.68		2011-05-09			0				7	0.25	33.5
1102	1	1961-01-16	20.2	51	1981-03-01	2011-05-09	50.38	28.9			30.21	2010-02-22	30	29	3	2882.77		2011-05-09			0				7	0.25	28.9
1103	1	1937	33	75.1	1970-01-01	1988-01-01	51.03	28.9			18.01	1987-12-28	18	18	5	3911.8	0	1988-01-01			1				4	0.55	28.9
1104	1	1960-03-04	22.8	52	1982-10-01	2011-10-18	51.83	28.9			29.07	2011-09-24	29	29	1	5917.32		2011-10-18			0				7	0.25	28.9
1105	1	1936	34	76.1	1970-01-01	1988-01-01	52.04	28.9			18.01	1986-12-28	18	17	3	3247.8	1983	1988-01-01			0				6	0.35	28.9
1106	1	1958-07-15	18.5	54	1976-07-01	2010-04-10	52.31	28.9			33.8	2009-06-23	34	33	2	7155.12			2010-04-10		0				4	0.55	28.9
1107	1	1958-01-18	27.9	54	1985-12-01	2010-04-10	52.31	28.9			24.37	2009-11-25	24	24	3	2052.4		2010-04-10			0				7	0.25	28.9
1108	1	1957-09-22	26.5	55	1983-07-01	2010-04-10	53.31	28.9			26.79	2009-06-24	27	26	4	2479.47		2010-04-10			0				7	0.25	28.9
1109	1	1957-04-20	25	55	1982-01-01	2010-04-10	53.31	28.9			28.29	2009-12-25	28	28	3	2732.97		2010-04-10			0				7	0.25	28.9
1110	1	1958-01-29	23.9	54	1981-12-01	2011-05-09	53.39	28.9			29.45	2010-11-24	29	29	2	6107.76				2011-05-09	0				3	0.65	28.9
1111	1	1958-07-21	24	54	1982-01-01	2011-05-09	53.39	28.9			29.37	1996-12-28	29	15	4	1999.37		2011-05-09			0				7	0.25	28.9
1112	1	1951	19	61	1970-01-01	1980-01-01	29.02	52.4			10.01	1980-09-28 18:00:00	10	10.75	4	2333.05	0	1980-01-01			0				4	0.55	52.4
1113	1	1950	20	62	1970-01-01	1980-01-01	30.02	47.5			10.01	1980-08-30 13:12:00	10	10.67	5	2332.24	0	1980-01-01			0				4	0.55	47.5
1114	1	1949	22	63	1971-01-01	1980-01-01	31.02	47.5			9.01	1980-03-01 01:12:00	9	9.17	6	46.7	0	1980-01-01			0				4	0.55	47.5
1115	1	1947	23	65	1970-01-01	1980-01-01	33.02	47.5			10.01	1980-08-30 13:12:00	10	10.67	4	2333.05	0	1980-01-01			0				4	0.55	47.5
1116	1	1950	21	62	1971-01-01	1986-01-01	36.02	42.7	78.7	26.07	15.01	1985-04-27 10:48:00	15	14.33	2	3064.32	0		1986-01-01		1	1	2002-08-15	52.65	3	0.65	16.6
1117	1	1950	20	62	1970-01-01	1986-01-01	36.02	42.7			16.01	1983-05-31 07:12:00	16	13.42	2	2776.32	1980	1986-01-01			0				6	0.35	42.7
1118	1	1950	20	62	1970-01-01	1986-01-01	36.02	42.7			16.01	1985-09-27 18:00:00	16	15.75	1	3455.08	0	1986-01-01			0				4	0.55	42.7
1119	1	1962	18	50	1980-01-01	1998-01-01	36.02	42.7			18.01	1994-12-28	18	15	4	2390.17	0	1998-01-01			0				4	0.55	42.7
1120	1	1950	20	62	1970-01-01	1986-01-01	36.02	42.7			16.01	1985-11-28 19:12:00	16	15.92	5	3455.08	0	1986-01-01			0				4	0.55	42.7
1121	1	1943	27	69	1970-01-01	1980-01-01	37.02	42.7	79.7	31.72	10.01	1980-09-28 18:00:00	10	10.75	2	2332.24	0	1980-01-01			0	1	1990-12-21 02:16:48	48	6	0.35	11
1122	1	1949	21	63	1970-01-01	1986-01-01	37.02	42.7			16.01	1986-07-27 16:48:00	16	16.58	5	3683.44	1983	1986-01-01			0				4	0.55	42.7
1123	1	1942	28	70	1970-01-01	1980-01-01	38.02	42.7	80.7	35.99	10.01	1980-07-28 16:48:00	10	10.58	5	2332.24	0	1980-01-01			0	1	1986-09-13 19:33:36	44.73	7	0.25	6.7
1124	1	1947	23	65	1970-01-01	1986-01-01	39.03	42.7			16.01	1986-09-27 18:00:00	16	16.75	2	3683.44	1983	1986-01-01			1				4	0.55	42.7
1125	1	1947	23	65	1970-01-01	1986-01-01	39.03	42.7			16.01	1986-08-29 13:12:00	16	16.67	5	3683.44	1980	1986-01-01			0				6	0.35	42.7
1126	1	1946	25	66	1971-01-01	1986-01-01	40.03	38			15.01	1986-01-26 04:48:00	15	15.08	2	3292.68	0	1986-01-01			0				6	0.35	38
1127	1	1940	30	72.1	1970-01-01	1980-01-01	40.03	38			10.01	1980-03-30 06:00:00	10	10.25	5	2110.2	0	1980-01-01			0				4	0.55	38
1128	1	1943	27	69	1970-01-01	1983-01-01	40.03	38			13.01	1983-09-28 18:00:00	13	13.75	5	2998.36	0	1983-01-01			0				6	0.35	38
1129	1	1945	25	67	1970-01-01	1986-01-01	41.03	38	79	30.33	16.01	1986-08-29 13:12:00	16	16.67	3	3247.8	0	1986-01-01			0	1	1993-09-02 23:02:24	48.7	7	0.25	7.7
1130	1	1945	26	67	1971-01-01	1986-01-01	41.03	38			15.01	1983-12-29	15	13	2	2835.96	1983	1986-01-01			0				6	0.35	38
1131	1	1945	25	67	1970-01-01	1986-01-01	41.03	38			16.01	1979-12-30	16	10	4	2183.25	0	1986-01-01			0				6	0.35	38
1132	1	1945	25	67	1970-01-01	1986-01-01	41.03	38			16.01	1986-02-28 01:12:00	16	16.17	5	3455.08	0	1986-01-01			0				6	0.35	38
1133	1	1938	33	74.1	1971-01-01	1980-01-01	42.03	38			9.01	1979-12-30	9	9	6	46.7	0	1980-01-01			0				4	0.55	38
1134	1	1948	22	64	1970-01-01	1990-01-01	42.03	38			20.01	1989-12-27	20	20	2	4368.12	0	1990-01-01			0				6	0.35	38
1135	1	1944	26	68	1970-01-01	1986-01-01	42.03	38			16.01	1986-08-29 13:12:00	16	16.67	3	3247.8	1980	1986-01-01			0				6	0.35	38
1136	1	1944	26	68	1970-01-01	1986-01-01	42.03	38			16.01	1986-08-29 13:12:00	16	16.67	4	3247.8	0	1986-01-01			0				6	0.35	38
1137	1	1943	27	69	1970-01-01	1986-01-01	43.03	38	81	28.82	16.01	1986-06-28 12:00:00	16	16.5	5	3683.44	0	1986-01-01			0	1	1995-03-07 11:24:00	52.215	7	0.25	9.2
1138	1	1947	23	65	1970-01-01	1990-01-01	43.03	38			20.01	1983-12-29	20	14	2	2998.36	0	1990-01-01			0				6	0.35	38
1139	1	1947	23	65	1970-01-01	1990-01-01	43.03	38			20.01	1989-12-27	20	20	1	4368.12	0	1990-01-01			0				6	0.35	38
1140	1	1943	28	69	1971-01-01	1986-01-01	43.03	38			15.01	1985-12-28	15	15	5	3292.68	1983	1986-01-01			0				6	0.35	38
1141	1	1942	28	70	1970-01-01	1986-01-01	44.03	38	82	21.62	16.01	1985-11-28 19:12:00	16	15.92	5	3455.08	0	1986-01-01			0	1	2002-05-15	60.41	6	0.35	16.4
1142	1	1942	28	70	1970-01-01	1986-01-01	44.03	38	82	19.45	16.01	1986-05-30 07:12:00	16	16.42	4	3122.84	1980	1986-01-01			0	1	2004-07-15	62.58	6	0.35	18.5
1143	1	1939	31	73.1	1970-01-01	1983-01-01	44.03	38			13.01	1983-09-28 18:00:00	13	13.75	2	2998.36	0	1983-01-01			0				6	0.35	38
1144	1	1942	28	70	1970-01-01	1986-01-01	44.03	38			16.01	1986-09-27 18:00:00	16	16.75	2	3683.44	1980	1986-01-01			0				6	0.35	38
1145	1	1942	28	70	1970-01-01	1986-01-01	44.03	38			16.01	1981-12-29	16	12	3	2545.85	1980	1986-01-01			0				6	0.35	38
1146	1	1942	28	70	1970-01-01	1986-01-01	44.03	38			16.01	1985-11-28 19:12:00	16	15.92	4	3122.84	1980	1986-01-01			0				6	0.35	38
1147	1	1946	24	66	1970-01-01	1990-01-01	44.03	38			20.01	1989-12-27	20	20	5	4368.12	0	1990-01-01			0				6	0.35	38
1148	1	1941	29	71	1970-01-01	1986-01-01	45.03	33.5	78.5	33.38	16.01	1986-10-26 22:48:00	16	16.83	2	3683.44	0	1986-01-01			0	1	1986-02-15	45.15	7	0.25	0.1
1149	1	1935	35	77.1	1970-01-01	1980-01-01	45.03	33.5			10.01	1979-10-28 22:48:00	10	9.83	3	2183.25	0	1980-01-01			0				4	0.55	33.5
1150	1	1966-05-25	22.5	46	1988-07-01	2011-05-09	45.38	33.5			22.87	2010-06-26	23	22	2	4534.52			2011-05-09		0				4	0.55	33.5
1151	1	1965-03-26	24	47	1989-01-01	2011-05-09	46.38	33.5			22.36	2009-12-27	22	21	2	4306.16		2011-05-09			0				7	0.25	33.5
1152	1	1961-01-29	24.9	51	1985-12-01	2007-07-05	46.54	33.5			21.61	2006-11-26	22	21	5	2011.1		2007-07-05			0				7	0.25	33.5
1153	1	1938	32	74.1	1970-01-01	1986-01-01	48.03	33.5			16.01	1986-08-29 13:12:00	16	16.67	1	3683.44	1980	1986-01-01			0				6	0.35	33.5
1154	1	1938	32	74.1	1970-01-01	1986-01-01	48.03	33.5			16.01	1985-02-28 01:12:00	16	15.17	3	2997.88	1980	1986-01-01			0				6	0.35	33.5
1155	1	1963-10-12	20.6	49	1983-08-01	2011-05-09	48.38	33.5			27.79	2010-07-25	28	27	2	5663.68		2011-05-09			0				7	0.25	33.5
1156	1	1963-02-11	23.9	49	1986-12-01	2011-05-09	48.38	33.5			24.45	2010-11-25	24	24	4	2068.14		2011-05-09			0				7	0.25	33.5
1157	1	1937	33	75.1	1970-01-01	1986-01-01	49.03	33.5	82.5	25.54	16.01	1986-07-27 16:48:00	16	16.58	1	3683.44	0	1986-01-01			0	1	1993-12-15	56.99	7	0.25	8
1158	1	1958-10-18	20.7	54	1978-09-01	2007-07-05	49.54	33.5			28.86	2005-08-25	29	27	6	77.07			2007-07-05		0				4	0.55	33.5
1159	1	1936	34	76.1	1970-01-01	1986-01-01	50.04	28.9			16.01	1985-10-26 22:48:00	16	15.83	5	3455.08	1980	1986-01-01			0				6	0.35	28.9
1160	1	1935	35	77.1	1970-01-01	1986-01-01	51.04	28.9			16.01	1985-10-26 22:48:00	16	15.83	4	3122.84	1980	1986-01-01			0				6	0.35	28.9
1161	1	1956-05-14	26.8	56	1982-10-01	2007-07-05	51.54	28.9			24.78	2006-09-25	25	24	5	2550.97			2007-07-05		0				4	0.55	28.9
1162	1	1960-03-02	21.8	52	1981-10-01	2011-11-13	51.9	28.9			30.14	2011-09-24	30	30	4	2905.99		2011-11-13			0				7	0.25	28.9
1163	1	1958-09-01	23	54	1981-01-01	2011-05-09	53.39	28.9			30.37	2009-12-25	30	29	4	2882.77		2011-05-09			0				7	0.25	28.9
1164	1	1958-06-20	25.8	54	1983-10-01	2011-10-18	53.83	28.9			28.07	2011-09-24	28	28	3	2543.38		2011-10-18			0				7	0.25	28.9
1165	1	1956-08-08	22.9	56	1978-11-01	2010-04-10	54.31	28.9			31.46	2009-10-24	31	31	2	6780.96		2010-04-10			0				7	0.25	28.9
1166	1	1957-02-06	19.2	55	1976-03-01	2011-05-09	54.39	28.9			35.21	2010-02-21	35	34	2	7217.92		2011-05-09			0				7	0.25	28.9
1167	1	1955-07-17	26.9	57	1981-11-01	2010-04-10	55.31	24.4			28.46	2009-10-25	28	28	4	2842.07		2010-04-10			0				7	0.25	24.4
1168	1	1955-04-24	18.9	57	1973-12-01	2010-10-08	55.81	24.4			36.88	2002-11-24	37	29	2	6783.18		2010-10-08			0				7	0.25	24.4
1169	1	1952-08-20	19.4	60	1971-06-01	2010-10-08	58.81	24.4			39.38	2003-05-24	39	32	3	4553.19			2010-10-08		0				4	0.55	24.4
1170	1	1951-05-04	19.5	61	1970-07-01	2010-10-08	59.81	24.4			40.3	2003-06-23	40	33	4	4687.42		2010-10-08			0				7	0.25	24.4
1171	1	1950-02-02	26.4	62	1976-05-01	2010-10-08	60.81	20.3			34.46	2003-04-25	34	27	1	6455.52		2010-10-08			0				7	0.25	20.3
1172	1	1949-07-17	21.9	63	1970-12-01	2010-10-10	61.81	20.3			39.88	2002-11-23	40	32	4	4622.22				2010-10-10	0				3	0.65	20.3
1173	1	1948-04-04	28.1	64	1976-02-01	2010-10-08	62.81	20.3			34.71	2003-01-25	35	27	4	3800.67		2010-10-08			0				7	0.25	20.3
1174	1	1947-02-12	29	65	1976-01-01	2010-10-08	63.81	20.3			34.79	2001-12-25	35	26	3	3735.47		2010-10-08			0				7	0.25	20.3
1175	1	1946-04-04	24	66	1970-01-01	2010-10-08	64.81	20.3			40.79	2002-12-24	41	33	4	4687.42		2010-10-08			0				7	0.25	20.3
1176	1	1946-05-26	24	66	1970-01-01	2010-10-08	64.81	20.3			40.79	1996-12-25	41	27	5	4282.72			2010-10-08		0				4	0.55	20.3
1177	1	1943-06-13	27.9	69	1970-12-01	2010-10-08	67.81	16.5			39.88	1995-11-25	40	25	4	4204.42		2010-10-08			0				7	0.25	16.5
1178	1	1943-10-10	27	69	1970-01-01	2010-10-08	67.81	16.5			40.79	2003-12-24	41	34	4	4687.42		2010-10-08			0				7	0.25	16.5
1179	1	1942-07-01	28.1	70	1970-02-01	2010-10-08	68.81	16.5	85.3	15.65	40.71	2007-01-23	41	37	4	4937.22		2010-10-08			0	1	2011-08-14	69.665	7	0.25	0.9
1180	1	1969-06-17	19.5	43	1988-07-01	2011-04-19	42.32	38			22.81	2010-06-26	23	22	3	1818.22		2011-04-19			0				7	0.25	38
1181	1	1968-05-04	23.5	44	1991-07-01	2011-04-19	43.33	38			19.81	2010-06-26	20	19	3	1443.34		2011-04-19			0				7	0.25	38
1182	1	1968-06-30	22.5	44	1990-07-01	2011-04-19	43.33	38			20.81	2010-06-26	21	20	3	1568.3		2011-04-19			0				7	0.25	38
1183	1	1967-07-21	23.5	45	1990-07-01	2011-04-19	44.33	38			20.81	2010-06-26	21	20	2	4077.8		2011-04-19			0				7	0.25	38
1184	1	1967-11-18	21.5	45	1988-07-01	2011-04-19	44.33	38			22.81	2010-06-26	23	22	3	1818.22		2011-04-19			0				7	0.25	38
1185	1	1966-12-20	31.5	46	1997-07-01	2011-04-19	45.33	33.5			13.81	2010-06-28	14	13	2	2524		2011-04-19			0				7	0.25	33.5
1186	1	1967-05-16	19.9	45	1986-12-01	2011-04-19	44.33	38			24.4	2010-11-25	24	24	1	4991.24		2011-04-19			0				7	0.25	38
1187	1	1965-02-28	26.8	47	1991-10-01	2011-04-19	46.33	33.5			19.56	2010-09-26	20	19	2	3849.44		2011-04-19			0				7	0.25	33.5
1188	1	1964-09-26	19.2	48	1983-03-01	2011-04-19	47.33	33.5			28.15	1999-02-25	28	16	1	4015.68		2011-04-19			0				7	0.25	33.5
1189	1	1963-12-14	24.4	49	1987-06-01	2011-04-19	48.33	33.5			23.9	2010-05-26	24	23	2	4762.88		2011-04-19			0				7	0.25	33.5
1190	1	1963-08-20	30.4	49	1993-05-01	2011-04-19	48.33	33.5			17.98	2010-04-27	18	17	4	1193.42				2011-04-19	0				3	0.65	33.5
1191	1	1960-08-24	27.2	52	1987-03-01	2011-04-19	51.33	28.9			24.15	2010-02-23	24	23	3	1943.18		2011-04-19			0				7	0.25	28.9
1192	1	1959-09-05	24.1	53	1983-02-01	2011-04-19	52.33	28.9			28.23	2010-01-25	28	27	2	5663.68		2011-04-19			0				7	0.25	28.9
1193	1	1955-04-09	33.5	57	1988-07-01	2010-12-05	55.96	24.4			22.44	2010-06-26	22	22	4	1818.22		2010-12-05		2011-04-19	0				3	0.65	24.4
1194	1	1953-04-10	28.9	59	1981-12-01	2011-04-19	58.33	24.4			29.4	2010-11-24	29.4	29	2	6107.76		2011-04-19			0				7	0.25	24.4
1195	1	1953	20	59	1973-01-01	1984-01-01	31.02	47.5			11.01	1983-11-30 19:12:00	11	10.92	5	2511.16	1983	1984-01-01			0				6	0.35	47.5
1196	1	1952	18	60	1970-01-01	1984-01-01	32.02	47.5			14.01	1983-12-29	14	14	3	2872.92	1980	1984-01-01	1987-01-01		0				3	0.65	47.5
1197	1	1950	21	62	1971-01-01	1982-01-01	32.02	47.5			11.01	1982-09-28 18:00:00	11	11.75	5	2613.92	1980	1982-01-01			0				4	0.55	47.5
1198	1	1978-05-04	19.4	34	1997-06-01	2010-01-09	32.04	47.5			12.62	2009-05-29	13	12	3	742.6		2010-01-09			0				7	0.25	47.5
1199	1	1947	23	65	1970-01-01	1980-01-01	33.02	47.5			10.01	1980-04-28 10:48:00	10	10.33	5	2110.2	0	1980-01-01			0				4	0.55	47.5
1200	1	1954	24	58	1978-01-01	1987-01-01	33.02	47.5			9.01	1986-10-28 22:48:00	9	8.83	6	46.7	0	1987-01-01			0				6	0.35	47.5
1201	1	1950	20	62	1970-01-01	1984-01-01	34.02	47.5			14.01	1982-05-31 07:12:00	14	12.42	2	2554.28	1983	1984-01-01			0				6	0.35	47.5
1202	1	1950	21	62	1971-01-01	1984-01-01	34.02	47.5			13.01	1984-10-26 22:48:00	13	13.83	4	2863.65	1980	1984-01-01			0				4	0.55	47.5
1203	1	1945	25	67	1970-01-01	1980-01-01	35.02	42.7			10.01	1980-07-28 16:48:00	10	10.58	2	2332.24	0	1980-01-01	1987-01-01		0				3	0.65	42.7
1204	1	1947	23	65	1970-01-01	1982-01-01	35.02	42.7	77.7	15.39	12.01	1982-09-28 18:00:00	12	12.75	2	2776.32	1980	1982-01-01			0	1	2009-04-15	62.33	4	0.55	27.3
1205	1	1947	23	65	1970-01-01	1982-01-01	35.02	42.7			12.01	1980-01-28 04:48:00	12	10.08	2	2110.2	1980	1982-01-01			0				4	0.55	42.7
1206	1	1956	20	56	1976-01-01	1991-01-01	35.02	42.7			15.01	1990-12-28	15	15	6	72.79	0	1991-01-01			0				6	0.35	42.7
1207	1	1944	26	68	1970-01-01	1980-01-01	36.02	42.7			10.01	1979-07-29 16:48:00	10	9.58	2	2110.2	0	1980-01-01			0				4	0.55	42.7
1208	1	1955	19	57	1974-01-01	1991-01-01	36.02	42.7			17.01	1990-12-28	17	17	6	82.13	0	1991-01-01			0				6	0.35	42.7
1209	1	1974-02-04	20.9	38	1994-12-01	2010-01-10	36.05	42.7			15.12	2009-11-27	15	15	3	1027.76		2010-01-10			0				7	0.25	42.7
1210	1	1962	18	50	1980-01-01	1999-01-01	37.02	42.7			19.01	2000-12-26	19	21	6	66.81	0		1999-01-01		0				4	0.55	42.7
1211	1	1961	18	51	1979-01-01	1998-01-01	37.02	42.7			19.01	1994-12-28	19	16	6	67.87	0	1998-01-01			0				6	0.35	42.7
1212	1	1949	27	63	1976-01-01	1987-01-01	38.02	42.7			11.01	1987-03-30 06:00:00	11	11.25	2	2683.4	0	1987-01-01			0				6	0.35	42.7
1213	1	1949	25	63	1974-01-01	1987-01-01	38.02	42.7			13.01	1987-04-28 10:48:00	13	13.33	2	3033.84	0	1987-01-01			0				6	0.35	42.7
1214	1	1949	23	63	1972-01-01	1987-01-01	38.02	42.7			15.01	1987-04-27 10:48:00	15	15.33	2	3358.64	1980	1987-01-01			0				6	0.35	42.7
1215	1	1949	29	63	1978-01-01	1987-01-01	38.02	42.7			9.01	1986-09-29 18:00:00	9	8.75	5	2309.24	0	1987-01-01			0				6	0.35	42.7
1216	1	1949	23	63	1972-01-01	1987-01-01	38.02	42.7			15.01	1987-04-27 10:48:00	15	15.33	5	3358.64	1983	1987-01-01			0				6	0.35	42.7
1217	1	1953	21	59	1974-01-01	1991-01-01	38.02	42.7			17.01	1990-12-28	17	17	6	79.39	0	1991-01-01			0				4	0.55	42.7
1218	1	1948	28	64	1976-01-01	1987-01-01	39.03	42.7	81.7	21.49	11.01	1987-05-31 07:12:00	11	11.42	2	2683.4	0	1987-01-01			1	1	2008-03-15	60.24	4	0.55	21.2
1219	1	1952	24	60	1976-01-01	1991-01-01	39.03	42.7			15.01	1986-12-29	15	11	1	2683.4	0	1991-01-01			0				6	0.35	42.7
1220	1	1948	28	64	1976-01-01	1987-01-01	39.03	42.7			11.01	1987-06-29 12:00:00	11	11.5	2	2911.76	0	1987-01-01			0				6	0.35	42.7
1221	1	1956	18	56	1974-01-01	1995-01-01	39.03	42.7			21.01	1990-12-28	21	17	6	82.13	0	1995-01-01			0				6	0.35	42.7
1222	1	1943	27	69	1970-01-01	1983-01-01	40.03	38	78	14.17	13.01	1983-03-30 06:00:00	13	13.25	2	2776.32	0		1983-01-01		0	1	2006-10-15	63.86	3	0.65	23.8
1223	1	1940	30	72.1	1970-01-01	1980-01-01	40.03	38			10.01	1980-04-28 10:48:00	10	10.33	3	2183.25	0	1980-01-01	1982-01-01		0				3	0.65	38
1224	1	1942	28	70	1970-01-01	1982-01-01	40.03	38			12.01	1981-12-29	12	12	3	2545.85	1976	1982-01-01			0				4	0.55	38
1225	1	1947	23	65	1970-01-01	1987-01-01	40.03	38			17.01	1987-01-26 04:48:00	17	17.08	5	3683.44	1980	1987-01-01			0				6	0.35	38
1226	1	1958	18	54	1976-01-01	1998-01-01	40.03	38			22.02	1990-12-28	22	15	6	72.79	0		1998-01-01		0				3	0.65	38
1227	1	1955	18	57	1973-01-01	1995-01-01	40.03	38			22.01	1989-12-28	22	17	6	84.06	0	1995-01-01			0				6	0.35	38
1228	1	1955	18	57	1973-01-01	1995-01-01	40.03	38			22.01	1989-12-28	22	17	6	84.06	0	1995-01-01			0				6	0.35	38
1229	1	1946	24	66	1970-01-01	1987-01-01	41.03	38			17.01	1986-05-30 07:12:00	17	16.42	4	3122.84	1980	1987-01-01			0				6	0.35	38
1230	1	1950	26	62	1976-01-01	1991-01-01	41.03	38			15.01	1990-12-28	15	15	6	72.79	0	1991-01-01			0				6	0.35	38
1231	1	1958	18	54	1976-01-01	1999-01-01	41.03	38			23.02	1997-12-26	23	22	6	84.16	0	1999-01-01			0				6	0.35	38
1232	1	1949	21	63	1970-01-01	1991-01-01	42.03	38	80	30.03	21.01	1990-12-27	21	21	6	100.81	0		1991-01-01		0	1	1998-12-20	50	4	0.55	8
1233	1	1949	21	63	1970-01-01	1991-01-01	42.03	38	80	19.28	21.01	1990-12-27	21	21	6	100.81	0	1991-01-01			0	1	2009-09-15	60.75	6	0.35	18.7
1234	1	1938	32	74.1	1970-01-01	1980-01-01	42.03	38			10.01	1978-07-29 16:48:00	10	8.58	1	1534.68	0	1980-01-01	1982-01-01		1				3	0.65	38
1235	1	1949	25	63	1974-01-01	1991-01-01	42.03	38			17.01	1986-12-29	17	13	1	3033.84	0	1991-01-01			0				4	0.55	38
1236	1	1949	22	63	1971-01-01	1991-01-01	42.03	38			20.01	1986-12-28	20	16	6	79.39	0	1991-01-01			0				3	0.65	38
1237	1	1953	18	59	1971-01-01	1995-01-01	42.03	38			24.02	1987-12-28	24	17	6	84.06	0	1995-01-01			0				6	0.35	38
1238	1	1948	24	64	1972-01-01	1991-01-01	43.03	38	81	19.37	19.01	1986-12-28	19	15	6	74.72	0	1991-01-01			0	1	2009-08-15	61.66	6	0.35	18.6
1239	1	1963	21	49	1984-01-01	2006-01-01	43.03	38			22.02	2005-12-26	22	22	1	5154.84	1991	2006-01-01			0				4	0.55	38
1240	1	1939	31	73.1	1970-01-01	1982-01-01	43.03	38			12.01	1981-10-27 22:48:00	12	11.83	5	2554.28	1980	1982-01-01			0				4	0.55	38
1241	1	1944	26	68	1970-01-01	1987-01-01	43.03	38			17.01	1987-02-28 01:12:00	17	17.17	5	3683.44	1983	1987-01-01			0				4	0.55	38
1242	1	1940	30	72.1	1970-01-01	1984-01-01	44.03	38	82	34.84	14.01	1984-09-27 18:00:00	14	14.75	4	2997.88	1982	1984-01-01			0	1	1987-06-15	47.19	7	0.25	3.2
1243	1	1943	29	69	1972-01-01	1987-01-01	44.03	38			15.01	1987-03-29 06:00:00	15	15.25	1	3358.64	1983	1987-01-01			0				6	0.35	38
1244	1	1947	29	65	1976-01-01	1991-01-01	44.03	38			15.01	1990-12-28	15	15	6	70.05	0	1991-01-01			0				4	0.55	38
1245	1	1954	18	58	1972-01-01	1998-01-01	44.03	38			26.02	1993-12-26	26	22	6	99.69	0	1998-01-01			1				4	0.55	38
1246	1	1967-12-20	19.5	45	1986-07-01	2011-05-09	44.38	38			24.87	2010-06-25	25	24	3	2068.14		2011-05-09			0				7	0.25	38
1247	1	1963-02-28	24.8	49	1987-10-01	2007-12-18	44.99	38			20.23	2007-09-26	20	20	3	1814.38		2007-12-18			0				7	0.25	38
1248	1	1937	33	75.1	1970-01-01	1982-01-01	45.03	33.5	78.5	7.53	12.01	1981-10-27 22:48:00	12	11.83	1	2554.28	1980	1982-01-01			0	1	2007-12-14	71	6	0.35	26
1249	1	1942	29	70	1971-01-01	1987-01-01	45.03	33.5			16.01	1986-05-30 07:12:00	16	15.42	1	3292.68	1983	1987-01-01			0				6	0.35	33.5
1250	1	1957	18	55	1975-01-01	2002-01-01	45.03	33.5			27.02	1989-12-28	27	15	6	74.72	0	2002-01-01			0				6	0.35	33.5
1251	1	1946	28	66	1974-01-01	1991-01-01	45.03	33.5			17.01	1990-12-28	17	17	6	82.13	0	1991-01-01			0				6	0.35	33.5
1252	1	1965-10-26	19.5	47	1984-07-01	2010-01-10	45.05	33.5			25.55	2009-06-25	26	25	3	2343.37		2010-01-10			0				7	0.25	33.5
1253	1	1962-08-13	18	50	1980-01-01	2007-12-18	45.99	33.5			27.98	2006-12-25	28	27	2	6126.2		2007-12-18			0				4	0.55	33.5
1254	1	1941	29	71	1970-01-01	1987-01-01	46.03	33.5			17.01	1987-01-26 04:48:00	17	17.08	4	3247.8	0	1987-01-01			0				6	0.35	33.5
1255	1	1941	29	71	1970-01-01	1987-01-01	46.03	33.5			17.01	1986-05-30 07:12:00	17	16.42	4	4368.12	0	1987-01-01			0				4	0.55	33.5
1256	1	1953	18	59	1971-01-01	1999-01-01	46.03	33.5			28.02	1989-12-27	28	19	6	93.4	0	1999-01-01			0				6	0.35	33.5
1257	1	1959	25	53	1984-01-01	2006-01-01	47.03	33.5			22.02	2005-12-26	22	22	1	5154.84	1991	2006-01-01			0				7	0.25	33.5
1258	1	1940	30	72.1	1970-01-01	1987-01-01	47.03	33.5			17.01	1987-06-28 12:00:00	17	17.5	5	3747.64	1980	1987-01-01			0				4	0.55	33.5
1259	1	1952	18	60	1970-01-01	1999-01-01	47.03	33.5			29.02	1991-12-27	29	22	6	103.55	0	1999-01-01			0				6	0.35	33.5
1260	1	1952	18	60	1970-01-01	1999-01-01	47.03	33.5			29.02	1998-12-25	29	29	6	113.01	0	1999-01-01			0				6	0.35	33.5
1261	1	1960-09-30	25	52	1985-01-01	2007-12-18	47.99	33.5			22.98	2006-12-27	23	22	2	5016		2007-12-18			0				4	0.55	33.5
1262	1	1958	24	54	1982-01-01	2006-01-01	48.03	33.5			24.02	2001-12-27	24	20	1	4938.12	0		2006-01-01		0				2	0.75	33.5
1263	1	1958	20	54	1978-01-01	2006-01-01	48.03	33.5			28.02	2005-12-25	28	28	3	2612.97	1991	2006-01-01			0				3	0.65	33.5
1264	1	1958-07-12	20.9	54	1978-11-01	2006-10-11	48.81	33.5			27.96	2006-10-25	28	28	6	77.31		2006-10-11			0				7	0.25	33.5
1265	1	1959-07-21	19.9	53	1978-12-01	2007-12-18	48.99	33.5			29.07	2006-11-24	29	28	2	6973		2007-12-18			0				7	0.25	33.5
1266	1	1959-03-13	27.3	53	1986-04-01	2007-12-18	48.99	33.5			21.73	2007-03-27	22	21	3	1939.34			2007-12-18		0				4	0.55	33.5
1267	1	1957	28	55	1985-01-01	2006-01-01	49.03	33.5			21.01	2005-12-27	21	21	1	4932.8	2001	2006-01-01			0				3	0.65	33.5
1268	1	1961-08-29	18.5	51	1979-07-01	2010-01-09	49.05	33.5			30.55	2009-06-23	31	30	2	6620.88		2010-01-09			0				7	0.25	33.5
1269	1	1962-01-18	25.8	50	1987-10-01	2011-05-09	49.38	33.5			23.62	2010-09-25	24	23	2	4762.88		2011-05-09			0				7	0.25	33.5
1270	1	1958-10-12	25.4	54	1983-05-01	2007-12-18	49.99	33.5			24.65	1997-04-27	25	14	4	1786.57		2007-12-18			0				4	0.55	33.5
1271	1	1956	22	56	1978-01-01	2006-01-01	50.04	28.9			28.02	2004-12-25	28	27	6	77.07	0		2006-01-01		0				4	0.55	28.9
1272	1	1960-07-22	18.5	52	1978-07-01	2010-01-09	50.06	28.9			31.55	2009-06-23	32	31	4	3754.27		2010-01-09			0				7	0.25	28.9
1273	1	1961-12-19	18.5	51	1979-07-01	2011-05-09	50.38	28.9			31.88	2010-06-23	32	31	2	6683.28		2011-05-09			0				7	0.25	28.9
1274	1	1955	26	57	1981-01-01	2006-01-01	51.04	28.9			25.02	1996-12-28	25	16	3	2149.17	0	2006-01-01			0				7	0.25	28.9
1275	1	1936	34	76.1	1970-01-01	1987-01-01	51.04	28.9			17.01	1986-04-27 10:48:00	17	16.33	4	3122.84	1980	1987-01-01			0				4	0.55	28.9
1276	1	1955	21	57	1976-01-01	2006-01-01	51.04	28.9			30.02	1991-12-28	30	16	6	75.53	0		2006-01-01		0				4	0.55	28.9
1277	1	1959-06-23	18.5	53	1977-07-01	2010-01-09	51.06	28.9			32.55	1989-06-28	33	12	2	2958		2010-01-09			0				7	0.25	28.9
1278	1	1959-07-21	18.9	53	1977-12-01	2010-01-09	51.06	28.9			32.13	2009-11-23	32	32	1	6556.96		2010-01-09			0				7	0.25	28.9
1279	1	1959-02-23	18.9	53	1977-11-01	2010-04-10	51.31	28.9			32.46	2009-10-24	32	32	2	6973		2010-04-10			0				7	0.25	28.9
1280	1	1954	29	58	1983-01-01	2006-01-01	52.04	28.9			23.02	2005-12-26	23	23	3	2338.17	0	2006-01-01			0				7	0.25	28.9
1281	1	1954	24	58	1978-01-01	2006-01-01	52.04	28.9			28.02	2005-12-25	28	28	6	77.31	1991	2006-01-01			0				7	0.25	28.9
1282	1	1954	18	58	1972-01-01	2006-01-01	52.04	28.9			34.02	1994-12-26	34	23	6	100.56	1991	2006-01-01			0				7	0.25	28.9
1283	1	1958-08-29	21	54	1979-01-01	2010-01-09	52.06	28.9			31.04	2008-12-24	31	30	3	3509.07		2010-01-09			0				7	0.25	28.9
1284	1	1958-05-28	20	54	1978-01-01	2010-01-10	52.06	28.9			32.05	2008-12-24	32	31	5	3711.37		2010-01-10			0				7	0.25	28.9
1285	1	1954-05-04	24	58	1978-01-01	2006-10-10	52.81	28.9			28.79	2006-12-25	29	29	6	77.54		2006-10-10			0				7	0.25	28.9
1286	1	1954-10-15	18.9	58	1972-12-01	2006-10-10	52.81	28.9			33.88	2005-11-23	34	33	6	105.09		2006-10-10			0				7	0.25	28.9
1287	1	1955-08-04	23.9	57	1978-11-01	2007-12-18	53	28.9			29.15	2006-10-25	29	28	3	2612.97		2007-12-18			0				7	0.25	28.9
1288	1	1953	23	59	1976-01-01	2006-01-01	53.04	28.9			30.02	2005-12-24	30	30	3	3997.27	1987		2006-01-01		0				4	0.55	28.9
1289	1	1953	30	59	1983-01-01	2006-01-01	53.04	28.9			23.02	1999-12-28	23	17	6	52.57	0	2006-01-01			0				7	0.25	28.9
1290	1	1958-05-02	17.5	54	1975-07-01	2011-05-09	53.39	28.9			35.88	2010-06-22	36	35	2	7405.96		2011-05-09			0				7	0.25	28.9
1291	1	1958-09-11	29	54	1987-01-01	2011-05-09	53.39	28.9			24.37	2009-12-26	24	23	3	1943.18		2011-05-09			0				7	0.25	28.9
1292	1	1958-08-28	25.8	54	1983-10-01	2011-05-09	53.39	28.9			27.62	2010-09-24	28	27	3	2520.17		2011-05-09			0				7	0.25	28.9
1293	1	1954-12-19	24.8	58	1978-10-01	2007-12-18	54	28.9			29.23	2007-09-24	29	29	3	3666.17		2007-12-18			0				7	0.25	28.9
1294	1	1952	26	60	1978-01-01	2006-01-01	54.04	28.9			28.02	2005-12-25	28	28	6	77.31	1987			2006-01-01	0				3	0.65	28.9
1295	1	1956-12-27	20.2	56	1976-03-01	2010-01-09	54.06	28.9	83	29.14	33.88	2009-02-21	34	33	1	7155.12		2010-01-09			0	1	2009-10-15	53.82	7	0.25	-0.2
1296	1	1955-11-27	26.5	57	1981-07-01	2010-01-09	55.06	24.4			28.55	2009-06-24	29	28	3	2842.07		2010-01-09			0				7	0.25	24.4
1297	1	1955-08-12	24.5	57	1979-07-01	2010-01-09	55.06	24.4			30.55	2009-06-23	31	30	3	3509.07		2010-01-09			0				7	0.25	24.4
1298	1	1955-01-10	23.9	57	1978-11-01	2010-01-09	55.06	24.4			31.21	2009-10-24	31	31	3	3754.27		2010-01-09			0				7	0.25	24.4
1299	1	1955-03-04	21	57	1976-01-01	2010-01-09	55.06	24.4			34.05	2008-12-23	34	33	4	4138.57		2010-01-09			0				7	0.25	24.4
1300	1	1955-08-05	23.5	57	1978-07-01	2010-01-10	55.06	24.4			31.55	2009-06-23	32	31	3	3754.27		2010-01-10			0				7	0.25	24.4
1301	1	1955-11-29	30	57	1985-01-01	2010-04-10	55.31	24.4			25.29	2009-12-26	25	25	2	5219.6		2010-04-10			0				7	0.25	24.4
1302	1	1954-09-01	20	58	1974-01-01	2009-04-12	55.32	24.4			35.3	2008-12-23	35	35	2	7505.44		2009-04-12			0				7	0.25	24.4
1303	1	1954-01-08	24.9	58	1978-11-01	2009-04-12	55.32	24.4			30.47	2008-10-24	30	30	3	3711.37		2009-04-12			0				7	0.25	24.4
1304	1	1955-08-27	21.2	57	1976-03-01	2010-10-09	55.81	24.4			34.63	2006-02-22	35	30	6	86.65				2010-10-09	0				3	0.65	24.4
1305	1	1956-10-13	23.3	56	1979-04-01	2011-10-18	55.83	24.4			32.57	2011-03-24	33	32	4	3572.98		2011-10-18			0				7	0.25	24.4
1306	1	1956-10-07	18	56	1974-01-01	2011-10-18	55.83	24.4			37.82	2010-12-23	38	37	4	4552.32		2011-10-18			0				7	0.25	24.4
1307	1	1953-11-25	25.8	59	1978-10-01	2009-04-12	56.32	24.4			30.55	2008-09-23	31	30	3	3711.37		2009-04-12			0				7	0.25	24.4
1308	1	1953-01-21	23.2	59	1976-03-01	2009-04-12	56.32	24.4			33.14	1999-02-24	33	23	5	3545.07		2009-04-12			0				7	0.25	24.4
1309	1	1953-12-12	30.6	59	1983-08-01	2009-04-12	56.32	24.4			25.72	2008-07-25	26	25	6	54.42			2009-04-12		0				4	0.55	24.4
1310	1	1952-01-05	27.4	60	1979-06-01	2009-04-12	57.32	24.4			29.88	2008-05-24	30	29	2	6554.88		2009-04-12			0				7	0.25	24.4
1311	1	1953-02-15	21	59	1974-01-01	2010-10-10	57.81	24.4			36.8	1997-12-26	37	24	1	82.13				2010-10-10	0				4	0.55	24.4
1312	1	1952-01-16	24.2	60	1976-03-01	2010-10-09	58.81	24.4			34.63	2006-02-22	35	30	2	6931.12		2010-10-09			0				7	0.25	24.4
1313	1	1951-02-05	19.9	61	1970-12-01	2010-10-07	59.81	24.4	84.2	24.46	39.88	2004-11-22	40	34	2	7637.56		2010-10-07			0	1	2010-09-15	59.75	7	0.25	-0.1
1314	1	1951-03-23	25.4	61	1976-05-01	2010-10-09	59.81	24.4			34.46	2000-04-25	34	24	1	5861.92		2010-10-09			0				7	0.25	24.4
1315	1	1951-06-03	27.9	61	1978-11-01	2010-10-09	59.81	24.4			31.96	2005-10-25	32	27	2	6418.16		2010-10-09			0				7	0.25	24.4
1316	1	1951-03-17	25.5	61	1976-07-01	2010-10-09	59.81	24.4			34.3	2006-06-24	34	30	2	6931.12		2010-10-09			0				7	0.25	24.4
1317	1	1951-05-18	19	61	1970-01-01	2010-10-10	59.81	24.4			40.8	2003-12-24	40.8	34	1	108.22			2010-10-10		0				4	0.55	24.4
1318	1	1950-12-03	26.5	62	1976-07-01	2010-10-09	60.81	20.3			34.3	2005-06-24	34	29	2	6792.32		2010-10-09			0				7	0.25	20.3
[truncated: 529 more rows]

## Sheet: note
occupational category	number			sex	number
tunneling	1,2			male	1
[truncated: 3 more rows]
